# Supplementary material for: Genes Expressed in Grapevine Leaves Reveal Latent Wood Infection by the Fungal Pathogen Neofusicoccum parvum
Source: PLoS One. 2015 Mar 23;10(3):e0121828. doi: 10.1371/journal.pone.0121828 (PMC4370485; doi:10.1371/journal.pone.0121828)
Supplement: S1 Table — (XLSX) [file pone.0121828.s003.xlsx]

## Sheet: primer
Table S1 Primers used for qPCR and PCR approaches
Gene Name	V1 gene locus ID	NCBI Gene Symbol, GenBank or TIGR Gene Index Entry	Primer	Primer short name	Primer Sequence (5' - 3')	Product size	Efficiency	Primer Tm (ºC)
expansin-like B1 (EXLB4)	VIT_00s1455g00010	LOC100267839	Forward Primer	T1-1F	TCCAAGTGAGTGGGAGAGGT	93	1.88	62.4
			Reverse Primer	T1-1R	AGGCTGAGTCATATGCAACCC			62.6
dehydrin	VIT_04s0023g02480	LOC100232959	Forward Primer	T1-3F	GGGCAGCAACAGAAAGGAATG	72	1.94	62.6
			Reverse Primer	T1-3R	TTCCAGACACACCTAGTGGC			62.4
galactinol synthase 2	VIT_05s0020g00330	LOC100261424	Forward Primer	T1-4F	GTGGAGGTTCACAGGGAAGG	140	1.95	64.5
			Reverse Primer	T1-4R	CCTGGCTTGACTTCTCGTCA			62.4
AWPM-19-like family protein	VIT_05s0049g02240	LOC100240897	Forward Primer	T1-5F	CAGCAAGTATGGTCCGGGTT	73	1.9	62.4
			Reverse Primer	T1-5R	TTTATGTCCCGGATCGACGG			62.4
embryonic cell protein 63	VIT_08s0007g04240	LOC100263055	Forward Primer	T1-9F	CCACCGGATATGTAGCCACC	94	1.97	64.5
			Reverse Primer	T1-9R	GCAATCTCCTCCTCGTCCAG			64.5
transcription activator-related	VIT_18s0001g00140	LOC100267694	Forward Primer	T2-F	GAAAGCTGGTAAAGTCGCCG	193	1.87	62.4
			Reverse Primer	T2-R	AAGCCAATCCAAACAGACCTT			58.7
glutamine-dependent asparagine synthase 1	VIT_06s0004g06830	LOC100241610	Forward Primer	T1-6F	CCTTGATCCTTCTGGCAGGG	137	1.87	64.5
			Reverse Primer	T1-6R	AGGGTGCCGTTACTTCCATA			60.4
unknown protein	VIT_16s0115g00170	LOC100247337	Forward Primer	T1-12F	TCGAGTCATGACCCTAAGGC	149	1.92	62.4
			Reverse Primer	T1-12R	TCCAACGAGAGGATAGGGGG			64.5
BURP domain-containing protein	VIT_11s0016g03950	Vitis vinifera rd22-b protein (RD22-B)	Forward Primer	T1-11F	TGCTCAAGGTTAAGCCAGGG	96	1.95	62.4
			Reverse Primer	T1-11R	GGTTTTGGGTCGGGCATTTC			62.4
NAC-like, activated by AP3/PI	VIT_01s0026g02710	LOC100258457	Forward Primer	T1-2F	CTGGCGTGGACAAATTCGAG	96	1.87	62.4
			Reverse Primer	T1-2R	GAGGCTGGTTCGGAATGTGA			62.4
HSP20-like chaperones superfamily protein	VIT_09s0002g06790	LOC100266263	Forward Primer	T1-10F	AGGAGGAGGAAGAAGGCTCA	83	1.93	62.4
			Reverse Primer	T1-10R	GGTAGGCAACAAGAGGCTCG			64.5
UDP-Glycosyltransferase superfamily protein	VIT_07s0005g05600	LOC100240956	Forward Primer	T1-8F	AGCGGTTGAGCTTGCAAAAG	115	1.9	60.4
			Reverse Primer	T1-8R	TGGCATGGGAGTCAGTTCAG			62.4
Polynucleotidyl transferase, ribonuclease H-like superfamily protein	VIT_06s0009g02780	LOC100263388	Forward Primer	T1-7F	ACTGAGCGCCCTTCGATAAG	88	1.84	62.4
			Reverse Primer	T1-7R	GCCCTAGTGGGTGCTTCAAT			62.4
Reference genes used (see Hoell et al., 2013, Downey et al., 2003)
Ubiquitin-1	VIT_16s0098g01190	TC32075 (TIGR Gene Index accession)	Forward Primer	VvUbi1-F	GTGGTATTATTGAGCCATCCTT	182	1.97	58.9
			Reverse Primer	VvUbi1-R	AACCTCCAATCCAGTCATCTAC			60.8
EF1-alpha	VIT_06s0004g03220	EC959059 (GenBank accession)	Forward Primer	EF1alpha F	AACCAAAATATCCGGAGTAAAAGA	150	1.86	57.7
			Reverse Primer	EF1alpha R	GAACTGGGTGCTTGATAGGC			62.4
GAPDH	VIT_17s0000g10430	CB973647 (GenBank accession)	Forward Primer	GAPDH F	CCACAGACTTCATCGGTGACA	70	1.91	62.6
			Reverse Primer	GAPDH R	TTCTCGTTGAGGGCTATTCCA			60.6
Primer set used to test for genomic DNA contamination (see Bogs et al., 2005)
LAR1	VIT_01s0011g02960	AJ865336 (GenBank accession)	Forward Primer	LAR1F	CAGGAGGCTATGGAGAAGATAC	210 (cDNA)/297 (gDNA)	not analyzed	62.7
			Reverse Primer	LAR1R	ACGCTTCTCTCTGTACATGTTG			60.8
