# Supplementary material for: Genes Expressed in Grapevine Leaves Reveal Latent Wood Infection by the Fungal Pathogen Neofusicoccum parvum
Source: PLoS One. 2015 Mar 23;10(3):e0121828. doi: 10.1371/journal.pone.0121828 (PMC4370485; doi:10.1371/journal.pone.0121828)
Supplement: S2 Table — (XLSX) [file pone.0121828.s004.xlsx]

## Sheet: DEGs
	Table S2 Genes expressed in IW samples, based on read counting only
	gene locus ID (V1)
	VIT_00s0125g00100
	VIT_00s0125g00330
	VIT_00s0131g00220
	VIT_00s0131g00280
	VIT_00s0131g00330
	VIT_00s0131g00420
	VIT_00s0153g00080
	VIT_00s0153g00090
	VIT_00s0163g00040
	VIT_00s0163g00050
	VIT_00s0174g00250
	VIT_00s0181g00110
	VIT_00s0183g00030
	VIT_00s0183g00040
	VIT_00s0184g00100
	VIT_00s0187g00070
	VIT_00s0188g00050
	VIT_00s0188g00160
	VIT_00s0192g00030
	VIT_00s0199g00010
	VIT_00s0204g00150
	VIT_00s0211g00020
	VIT_00s0213g00020
	VIT_00s0225g00030
	VIT_00s0230g00060
	VIT_00s0230g00100
	VIT_00s0230g00160
	VIT_00s0238g00010
	VIT_00s0238g00030
	VIT_00s0239g00050
	VIT_00s0246g00030
	VIT_00s0246g00130
	VIT_00s0252g00080
	VIT_00s0258g00010
	VIT_00s0259g00210
	VIT_00s0262g00150
	VIT_00s0262g00160
	VIT_00s0266g00010
	VIT_00s0268g00030
	VIT_00s0269g00060
	VIT_00s0270g00020
	VIT_00s0279g00100
	VIT_00s0286g00080
	VIT_00s0294g00100
	VIT_00s0301g00120
	VIT_00s0301g00150
	VIT_00s0309g00050
	VIT_00s0309g00090
	VIT_00s0317g00010
	VIT_00s0323g00070
	VIT_00s0327g00030
	VIT_00s0332g00070
	VIT_00s0358g00020
	VIT_00s0371g00030
	VIT_00s0371g00060
	VIT_00s0372g00020
	VIT_00s0373g00050
	VIT_00s0388g00080
	VIT_00s0392g00020
	VIT_00s0392g00040
	VIT_00s0396g00040
	VIT_00s0396g00070
	VIT_00s0409g00060
	VIT_00s0410g00040
	VIT_00s0421g00030
	VIT_00s0424g00030
	VIT_00s0444g00010
	VIT_00s0481g00010
	VIT_00s0508g00050
	VIT_00s0517g00020
	VIT_00s0567g00020
	VIT_00s0595g00020
	VIT_00s0615g00010
	VIT_00s0625g00050
	VIT_00s0671g00010
	VIT_00s0682g00040
	VIT_00s0797g00010
	VIT_00s0866g00010
	VIT_00s0868g00030
	VIT_00s1045g00010
	VIT_00s1057g00010
	VIT_00s1224g00020
	VIT_00s1235g00030
	VIT_00s1240g00010
	VIT_00s1359g00010
	VIT_00s1624g00010
	VIT_00s1693g00010
	VIT_00s1803g00010
	VIT_00s1889g00010
	VIT_00s2077g00010
	VIT_00s2248g00010
	VIT_00s2301g00010
	VIT_00s2381g00010
	VIT_00s2620g00010
	VIT_00s2776g00010
	VIT_00s2847g00010
	VIT_00s2879g00010
	VIT_01s0010g00360
	VIT_01s0010g00370
	VIT_01s0010g00460
	VIT_01s0010g00700
	VIT_01s0010g00890
	VIT_01s0010g01620
	VIT_01s0010g01690
	VIT_01s0010g01920
	VIT_01s0010g02010
	VIT_01s0010g02490
	VIT_01s0010g03100
	VIT_01s0010g03160
	VIT_01s0011g00140
	VIT_01s0011g00950
	VIT_01s0011g00960
	VIT_01s0011g02590
	VIT_01s0011g02830
	VIT_01s0011g04440
	VIT_01s0011g04580
	VIT_01s0011g05120
	VIT_01s0026g00010
	VIT_01s0026g01210
	VIT_01s0026g01670
	VIT_01s0026g01690
	VIT_01s0026g01940
	VIT_01s0026g02020
	VIT_01s0127g00120
	VIT_01s0137g00130
	VIT_01s0137g00320
	VIT_01s0137g00350
	VIT_01s0146g00300
	VIT_01s0146g00350
	VIT_01s0150g00420
	VIT_02s0012g00420
	VIT_02s0012g00820
	VIT_02s0012g00940
	VIT_02s0012g00950
	VIT_02s0012g00960
	VIT_02s0012g02430
	VIT_02s0012g03040
	VIT_02s0012g03060
	VIT_02s0012g03160
	VIT_02s0025g00500
	VIT_02s0025g01810
	VIT_02s0025g02230
	VIT_02s0025g02940
	VIT_02s0025g03360
	VIT_02s0025g04940
	VIT_02s0033g00050
	VIT_02s0033g00250
	VIT_02s0033g00390
	VIT_02s0033g00400
	VIT_02s0033g00620
	VIT_02s0033g00630
	VIT_02s0033g00660
	VIT_02s0033g00670
	VIT_02s0033g00770
	VIT_02s0033g00900
	VIT_02s0033g00920
	VIT_02s0033g01220
	VIT_02s0087g00050
	VIT_02s0087g00060
	VIT_02s0109g00290
	VIT_02s0109g00390
	VIT_02s0154g00290
	VIT_02s0236g00050
	VIT_02s0236g00070
	VIT_03s0017g00030
	VIT_03s0017g00150
	VIT_03s0017g00210
	VIT_03s0017g01200
	VIT_03s0017g02010
	VIT_03s0017g02100
	VIT_03s0017g02150
	VIT_03s0038g00080
	VIT_03s0038g00770
	VIT_03s0038g01520
	VIT_03s0038g01660
	VIT_03s0038g02040
	VIT_03s0038g02880
	VIT_03s0038g03020
	VIT_03s0038g03320
	VIT_03s0038g04730
	VIT_03s0063g00260
	VIT_03s0063g00990
	VIT_03s0063g01000
	VIT_03s0063g01820
	VIT_03s0063g02390
	VIT_03s0088g00150
	VIT_03s0088g00920
	VIT_03s0091g00500
	VIT_03s0091g00510
	VIT_03s0091g00900
	VIT_03s0091g01160
	VIT_03s0097g00060
	VIT_03s0097g00120
	VIT_03s0110g00020
	VIT_03s0110g00190
	VIT_03s0110g00290
	VIT_03s0110g00330
	VIT_03s0132g00010
	VIT_03s0132g00380
	VIT_03s0132g00460
	VIT_04s0008g00380
	VIT_04s0008g00400
	VIT_04s0008g00430
	VIT_04s0008g00970
	VIT_04s0008g02300
	VIT_04s0008g03520
	VIT_04s0008g04040
	VIT_04s0008g04090
	VIT_04s0008g04770
	VIT_04s0008g04830
	VIT_04s0023g00190
	VIT_04s0023g01500
	VIT_04s0023g01570
	VIT_04s0023g02090
	VIT_04s0023g02180
	VIT_04s0023g02910
	VIT_04s0043g00200
	VIT_04s0043g00350
	VIT_04s0043g00430
	VIT_04s0043g00650
	VIT_04s0043g00880
	VIT_04s0043g00960
	VIT_04s0044g00690
	VIT_04s0044g00760
	VIT_04s0069g00110
	VIT_04s0069g00200
	VIT_04s0069g00640
	VIT_04s0079g00250
	VIT_04s0079g00370
	VIT_04s0079g00590
	VIT_04s0210g00160
	VIT_05s0020g00220
	VIT_05s0020g00230
	VIT_05s0020g00510
	VIT_05s0020g00540
	VIT_05s0020g00990
	VIT_05s0020g01660
	VIT_05s0020g03100
	VIT_05s0020g03390
	VIT_05s0020g03740
	VIT_05s0020g05040
	VIT_05s0029g00100
	VIT_05s0029g00510
	VIT_05s0029g00790
	VIT_05s0029g00900
	VIT_05s0029g01030
	VIT_05s0029g01110
	VIT_05s0029g01150
	VIT_05s0029g01160
	VIT_05s0029g01290
	VIT_05s0049g00040
	VIT_05s0049g00530
	VIT_05s0049g00540
	VIT_05s0049g00560
	VIT_05s0049g00600
	VIT_05s0049g01080
	VIT_05s0049g02100
	VIT_05s0051g00710
	VIT_05s0051g00790
	VIT_05s0051g00820
	VIT_05s0062g00650
	VIT_05s0062g01390
	VIT_05s0077g00050
	VIT_05s0077g00360
	VIT_05s0077g01330
	VIT_05s0077g01380
	VIT_05s0077g01590
	VIT_05s0077g01600
	VIT_05s0077g01950
	VIT_05s0094g00290
	VIT_05s0094g00700
	VIT_05s0094g00740
	VIT_05s0094g01180
	VIT_05s0094g01220
	VIT_05s0094g01310
	VIT_05s0102g00540
	VIT_05s0102g00790
	VIT_05s0102g00900
	VIT_05s0102g00970
	VIT_05s0124g00600
	VIT_05s0124g00720
	VIT_05s0165g00100
	VIT_05s0165g00220
	VIT_05s0165g00260
	VIT_06s0004g01280
	VIT_06s0004g01570
	VIT_06s0004g02150
	VIT_06s0004g03960
	VIT_06s0004g04400
	VIT_06s0004g05370
	VIT_06s0004g05840
	VIT_06s0004g06200
	VIT_06s0004g06280
	VIT_06s0004g06450
	VIT_06s0004g06740
	VIT_06s0004g07600
	VIT_06s0009g00550
	VIT_06s0009g00800
	VIT_06s0009g01140
	VIT_06s0009g01820
	VIT_06s0009g01850
	VIT_06s0009g02010
	VIT_06s0009g02560
	VIT_06s0009g02590
	VIT_06s0009g02630
	VIT_06s0009g03220
	VIT_06s0009g03380
	VIT_06s0009g03570
	VIT_06s0009g03760
	VIT_06s0061g00570
	VIT_06s0061g00580
	VIT_06s0061g00660
	VIT_06s0061g00960
	VIT_06s0061g00980
	VIT_06s0080g00050
	VIT_06s0080g00180
	VIT_07s0005g00080
	VIT_07s0005g00190
	VIT_07s0005g01010
	VIT_07s0005g01850
	VIT_07s0005g02330
	VIT_07s0005g02350
	VIT_07s0005g02930
	VIT_07s0005g03020
	VIT_07s0005g04850
	VIT_07s0005g05190
	VIT_07s0005g05230
	VIT_07s0005g05250
	VIT_07s0005g05300
	VIT_07s0005g06060
	VIT_07s0005g06590
	VIT_07s0005g06660
	VIT_07s0031g00150
	VIT_07s0031g00570
	VIT_07s0031g00930
	VIT_07s0031g02230
	VIT_07s0095g00060
	VIT_07s0095g00080
	VIT_07s0095g00100
	VIT_07s0129g00710
	VIT_07s0129g00760
	VIT_07s0129g00800
	VIT_07s0130g00100
	VIT_07s0151g00390
	VIT_07s0151g00560
	VIT_07s0151g01120
	VIT_07s0191g00100
	VIT_07s0205g00040
	VIT_08s0007g00640
	VIT_08s0007g00870
	VIT_08s0007g01120
	VIT_08s0007g02140
	VIT_08s0007g04320
	VIT_08s0007g04440
	VIT_08s0007g04650
	VIT_08s0007g05730
	VIT_08s0007g06160
	VIT_08s0007g06430
	VIT_08s0007g07780
	VIT_08s0007g08330
	VIT_08s0032g00130
	VIT_08s0032g00390
	VIT_08s0040g01670
	VIT_08s0056g00390
	VIT_08s0056g00540
	VIT_08s0056g00650
	VIT_08s0056g00860
	VIT_08s0058g00180
	VIT_08s0058g00190
	VIT_08s0058g00420
	VIT_08s0058g00710
	VIT_08s0058g00840
	VIT_08s0058g01170
	VIT_08s0105g00160
	VIT_08s0105g00600
	VIT_09s0002g01270
	VIT_09s0002g02030
	VIT_09s0002g02870
	VIT_09s0002g03700
	VIT_09s0002g04090
	VIT_09s0002g04400
	VIT_09s0002g04710
	VIT_09s0002g06140
	VIT_09s0002g06450
	VIT_09s0002g06600
	VIT_09s0002g06940
	VIT_09s0002g07280
	VIT_09s0002g07480
	VIT_09s0002g08000
	VIT_09s0002g08510
	VIT_09s0002g08580
	VIT_09s0002g09100
	VIT_09s0002g09190
	VIT_09s0002g09270
	VIT_09s0018g00070
	VIT_09s0018g00880
	VIT_09s0018g01460
	VIT_09s0018g01810
	VIT_09s0018g02060
	VIT_09s0054g00160
	VIT_09s0054g00410
	VIT_09s0054g00470
	VIT_09s0054g00510
	VIT_09s0054g00660
	VIT_09s0054g00740
	VIT_09s0054g01100
	VIT_09s0054g01140
	VIT_09s0054g01290
	VIT_09s0054g01310
	VIT_09s0054g01370
	VIT_09s0070g00010
	VIT_09s0070g00670
	VIT_09s0070g00750
	VIT_09s0070g00820
	VIT_09s0096g00070
	VIT_09s0096g00160
	VIT_09s0096g00380
	VIT_09s0096g00480
	VIT_09s0096g00550
	VIT_09s0096g00560
	VIT_10s0003g00700
	VIT_10s0003g01510
	VIT_10s0003g02270
	VIT_10s0003g02280
	VIT_10s0003g02370
	VIT_10s0003g02480
	VIT_10s0003g02570
	VIT_10s0003g03100
	VIT_10s0003g03200
	VIT_10s0003g03890
	VIT_10s0003g04200
	VIT_10s0003g04550
	VIT_10s0003g04570
	VIT_10s0003g04730
	VIT_10s0003g04790
	VIT_10s0003g04800
	VIT_10s0003g05220
	VIT_10s0003g05260
	VIT_10s0042g00290
	VIT_10s0042g01310
	VIT_10s0042g01470
	VIT_10s0071g00070
	VIT_10s0071g00650
	VIT_10s0071g01000
	VIT_10s0071g01090
	VIT_10s0092g00220
	VIT_10s0092g00380
	VIT_10s0092g00660
	VIT_10s0092g00740
	VIT_10s0116g00190
	VIT_10s0116g01190
	VIT_10s0116g01320
	VIT_10s0116g01330
	VIT_10s0116g01370
	VIT_11s0016g00510
	VIT_11s0016g01140
	VIT_11s0016g02560
	VIT_11s0016g03610
	VIT_11s0016g04280
	VIT_11s0016g05030
	VIT_11s0016g05690
	VIT_11s0037g01260
	VIT_11s0037g01330
	VIT_11s0052g00050
	VIT_11s0052g00060
	VIT_11s0052g00760
	VIT_11s0052g00990
	VIT_11s0052g01000
	VIT_11s0052g01150
	VIT_11s0052g01240
	VIT_11s0052g01680
	VIT_11s0052g01820
	VIT_11s0065g00420
	VIT_11s0065g00630
	VIT_11s0065g00790
	VIT_11s0065g00830
	VIT_11s0078g00060
	VIT_11s0103g00140
	VIT_11s0103g00150
	VIT_11s0149g00360
	VIT_11s0149g00410
	VIT_11s0206g00010
	VIT_12s0028g00910
	VIT_12s0028g01310
	VIT_12s0028g01780
	VIT_12s0028g02090
	VIT_12s0028g02700
	VIT_12s0028g02740
	VIT_12s0028g02770
	VIT_12s0028g02850
	VIT_12s0028g02930
	VIT_12s0028g03820
	VIT_12s0034g00250
	VIT_12s0034g00640
	VIT_12s0034g01260
	VIT_12s0034g01880
	VIT_12s0034g01900
	VIT_12s0034g01910
	VIT_12s0034g01960
	VIT_12s0034g02150
	VIT_12s0034g02290
	VIT_12s0034g02580
	VIT_12s0035g00090
	VIT_12s0035g00120
	VIT_12s0035g00160
	VIT_12s0035g00360
	VIT_12s0035g00630
	VIT_12s0035g02000
	VIT_12s0055g00040
	VIT_12s0055g00340
	VIT_12s0055g00540
	VIT_12s0055g00820
	VIT_12s0055g00980
	VIT_12s0057g00350
	VIT_12s0057g00490
	VIT_12s0059g00350
	VIT_12s0059g00390
	VIT_12s0059g00400
	VIT_12s0059g00480
	VIT_12s0059g00740
	VIT_12s0059g00940
	VIT_12s0059g02070
	VIT_12s0059g02350
	VIT_12s0059g02570
	VIT_12s0059g02600
	VIT_12s0059g02720
	VIT_12s0121g00420
	VIT_12s0134g00030
	VIT_12s0142g00460
	VIT_12s0178g00100
	VIT_13s0019g02060
	VIT_13s0019g02190
	VIT_13s0019g02920
	VIT_13s0019g03300
	VIT_13s0019g03340
	VIT_13s0019g04160
	VIT_13s0019g05140
	VIT_13s0047g00240
	VIT_13s0047g00390
	VIT_13s0047g00420
	VIT_13s0047g00600
	VIT_13s0047g00800
	VIT_13s0047g00810
	VIT_13s0064g00780
	VIT_13s0064g01130
	VIT_13s0067g00050
	VIT_13s0067g00460
	VIT_13s0067g00470
	VIT_13s0067g01390
	VIT_13s0067g02720
	VIT_13s0067g02760
	VIT_13s0067g03700
	VIT_13s0067g03770
	VIT_13s0073g00470
	VIT_13s0074g00220
	VIT_13s0074g00380
	VIT_13s0074g00560
	VIT_13s0074g00610
	VIT_13s0084g00540
	VIT_13s0101g00020
	VIT_13s0106g00010
	VIT_13s0106g00210
	VIT_13s0106g00330
	VIT_13s0106g00360
	VIT_13s0106g00470
	VIT_13s0147g00140
	VIT_13s0156g00600
	VIT_13s0158g00030
	VIT_13s0158g00130
	VIT_13s0158g00290
	VIT_13s0175g00020
	VIT_14s0006g00060
	VIT_14s0006g00270
	VIT_14s0006g02040
	VIT_14s0006g02780
	VIT_14s0030g00880
	VIT_14s0030g01130
	VIT_14s0030g01180
	VIT_14s0030g01450
	VIT_14s0030g02050
	VIT_14s0036g00040
	VIT_14s0036g00260
	VIT_14s0036g00910
	VIT_14s0036g01010
	VIT_14s0036g01220
	VIT_14s0036g01290
	VIT_14s0060g00150
	VIT_14s0060g00520
	VIT_14s0060g02690
	VIT_14s0066g01250
	VIT_14s0066g01470
	VIT_14s0066g02420
	VIT_14s0068g00080
	VIT_14s0068g00860
	VIT_14s0068g02220
	VIT_14s0081g00220
	VIT_14s0081g00470
	VIT_14s0081g00550
	VIT_14s0081g00640
	VIT_14s0083g00280
	VIT_14s0083g00600
	VIT_14s0083g01060
	VIT_14s0108g00520
	VIT_14s0108g00650
	VIT_14s0108g00690
	VIT_14s0108g00920
	VIT_14s0128g00350
	VIT_14s0128g00680
	VIT_14s0128g00910
	VIT_14s0128g00920
	VIT_14s0171g00060
	VIT_14s0171g00350
	VIT_15s0021g00130
	VIT_15s0021g00750
	VIT_15s0021g00770
	VIT_15s0021g00860
	VIT_15s0021g01060
	VIT_15s0021g01110
	VIT_15s0021g01510
	VIT_15s0021g01520
	VIT_15s0021g01620
	VIT_15s0021g01800
	VIT_15s0021g02670
	VIT_15s0021g02700
	VIT_15s0024g00250
	VIT_15s0024g00480
	VIT_15s0024g00580
	VIT_15s0024g01090
	VIT_15s0024g01280
	VIT_15s0024g01580
	VIT_15s0024g01670
	VIT_15s0024g01930
	VIT_15s0045g00060
	VIT_15s0045g00070
	VIT_15s0045g00140
	VIT_15s0045g00160
	VIT_15s0045g00690
	VIT_15s0045g00830
	VIT_15s0045g00930
	VIT_15s0045g00940
	VIT_15s0045g01030
	VIT_15s0045g01130
	VIT_15s0045g01140
	VIT_15s0045g01320
	VIT_15s0045g01330
	VIT_15s0045g01440
	VIT_15s0045g01510
	VIT_15s0045g01520
	VIT_15s0046g00330
	VIT_15s0046g00700
	VIT_15s0046g01610
	VIT_15s0046g01720
	VIT_15s0046g02340
	VIT_15s0046g02960
	VIT_15s0046g03250
	VIT_15s0048g00140
	VIT_15s0048g00410
	VIT_15s0048g00480
	VIT_15s0048g01280
	VIT_15s0048g01690
	VIT_15s0048g02480
	VIT_15s0048g02850
	VIT_15s0048g02950
	VIT_15s0107g00150
	VIT_15s0107g00330
	VIT_16s0013g00680
	VIT_16s0013g01200
	VIT_16s0013g01320
	VIT_16s0013g01570
	VIT_16s0013g01670
	VIT_16s0013g01720
	VIT_16s0013g01770
	VIT_16s0013g01790
	VIT_16s0013g01850
	VIT_16s0022g00050
	VIT_16s0022g00190
	VIT_16s0022g00280
	VIT_16s0022g01910
	VIT_16s0022g02240
	VIT_16s0039g00180
	VIT_16s0039g00360
	VIT_16s0039g00410
	VIT_16s0039g00790
	VIT_16s0039g01040
	VIT_16s0039g01380
	VIT_16s0039g01710
	VIT_16s0039g02100
	VIT_16s0039g02710
	VIT_16s0050g00180
	VIT_16s0050g00480
	VIT_16s0050g00920
	VIT_16s0050g01330
	VIT_16s0050g01740
	VIT_16s0050g02020
	VIT_16s0050g02050
	VIT_16s0098g00920
	VIT_16s0100g00140
	VIT_16s0100g00250
	VIT_16s0100g00760
	VIT_16s0100g00830
	VIT_16s0100g00840
	VIT_16s0100g01080
	VIT_16s0100g01130
	VIT_16s0115g00040
	VIT_16s0115g00210
	VIT_16s0148g00080
	VIT_16s0148g00410
	VIT_17s0000g00640
	VIT_17s0000g01580
	VIT_17s0000g01600
	VIT_17s0000g01770
	VIT_17s0000g01820
	VIT_17s0000g02770
	VIT_17s0000g03050
	VIT_17s0000g03770
	VIT_17s0000g04590
	VIT_17s0000g04610
	VIT_17s0000g05900
	VIT_17s0000g06070
	VIT_17s0000g07410
	VIT_17s0000g08550
	VIT_17s0000g08980
	VIT_17s0000g09590
	VIT_17s0000g09730
	VIT_17s0053g01020
	VIT_17s0119g00160
	VIT_17s0119g00230
	VIT_18s0001g00340
	VIT_18s0001g00450
	VIT_18s0001g00590
	VIT_18s0001g00680
	VIT_18s0001g00790
	VIT_18s0001g01010
	VIT_18s0001g01710
	VIT_18s0001g02840
	VIT_18s0001g04620
	VIT_18s0001g04750
	VIT_18s0001g05520
	VIT_18s0001g06130
	VIT_18s0001g08380
	VIT_18s0001g09540
	VIT_18s0001g10110
	VIT_18s0001g10200
	VIT_18s0001g10280
	VIT_18s0001g11500
	VIT_18s0001g11520
	VIT_18s0001g12410
	VIT_18s0001g12820
	VIT_18s0001g13320
	VIT_18s0001g13490
	VIT_18s0001g13820
	VIT_18s0001g14290
	VIT_18s0001g14600
	VIT_18s0001g15390
	VIT_18s0001g15680
	VIT_18s0001g15690
	VIT_18s0041g00970
	VIT_18s0041g01050
	VIT_18s0041g01160
	VIT_18s0041g01800
	VIT_18s0041g02350
	VIT_18s0072g00570
	VIT_18s0072g00680
	VIT_18s0072g01100
	VIT_18s0075g00460
	VIT_18s0075g00690
	VIT_18s0075g00790
	VIT_18s0075g01020
	VIT_18s0076g00230
	VIT_18s0086g00040
	VIT_18s0086g00260
	VIT_18s0086g00600
	VIT_18s0086g00680
	VIT_18s0089g00060
	VIT_18s0089g00120
	VIT_18s0089g00500
	VIT_18s0089g00670
	VIT_18s0089g01280
	VIT_18s0089g01440
	VIT_18s0117g00490
	VIT_18s0117g00550
	VIT_18s0122g00930
	VIT_18s0157g00130
	VIT_18s0164g00060
	VIT_18s0166g00150
	VIT_18s0166g00280
	VIT_19s0014g00050
	VIT_19s0014g01070
	VIT_19s0014g01130
	VIT_19s0014g01140
	VIT_19s0014g01400
	VIT_19s0014g02410
	VIT_19s0014g03280
	VIT_19s0014g03990
	VIT_19s0014g04810
	VIT_19s0014g05120
	VIT_19s0015g00060
	VIT_19s0015g00080
	VIT_19s0015g00580
	VIT_19s0015g01710
	VIT_19s0015g01860
	VIT_19s0015g02000
	VIT_19s0015g02070
	VIT_19s0015g02160
	VIT_19s0015g02340
	VIT_19s0015g02400
	VIT_19s0015g02420
	VIT_19s0015g02790
	VIT_19s0015g02900
	VIT_19s0015g02930
	VIT_19s0015g02950
	VIT_19s0027g00120
	VIT_19s0027g00880
	VIT_19s0027g00910
	VIT_19s0027g01320
	VIT_19s0085g00910
	VIT_19s0090g00180
	VIT_19s0090g00650
	VIT_19s0093g00370
	VIT_19s0093g00430
	VIT_19s0135g00120
	VIT_19s0135g00130
	VIT_19s0135g00140
	VIT_19s0138g00080
	VIT_19s0140g00090
	VIT_19s0140g00100
	VIT_19s0140g00250
	VIT_19s0177g00020
	VIT_19s0177g00130
	VIT_19s0177g00250
