# Supplementary material for: Genes Expressed in Grapevine Leaves Reveal Latent Wood Infection by the Fungal Pathogen Neofusicoccum parvum
Source: PLoS One. 2015 Mar 23;10(3):e0121828. doi: 10.1371/journal.pone.0121828 (PMC4370485; doi:10.1371/journal.pone.0121828)
Supplement: S3 Table — (XLSX) [file pone.0121828.s005.xlsx]

## Sheet: DEGs
	Table S3 Complete list of differentially expressed genes (DEGs) due to N. parvum infection and their partition in six clusters based on expression in IW and NIW samples
	List contains differential expressed genes and their respective normalized RNASeq read counts. In addition HOPACH cluster numbers are shown for the 633 genes with a log2 fold change in IW vs NIW > 1 and genes are labelled which were only detected in IW samples.
	Differential expressed genes based on column I: "treatment_NIW". As indicated by the column name, it is the effect of “NIW”, i.e., the log ratio of “NIW” versus “IW”. Data in column G-L derive from GLM analysis in DESeq												Normalized RNASeq read counts															Cluster analysis using HOPACH		Differentially expressed genes found in IW samples only
	Candidate marker genes analyzed with qPCR (Figure S2) are labeled green
No.	Gene stable ID	TIGR GeneIndex ID	UniProtKB/TrEMBL ID	best Arabidopsis match	Annotation/putative function	Intercept	time_late	treatment_NIW	deviance	converged	pval		Gene stable ID	IW_0MPI_1	IW_0MPI_2	IW_0MPI_3	IW_0.5-1.5MPI_1	IW_0.5-1.5MPI_2	IW_0.5-1.5MPI_3	NIW_0MPI_1	NIW_0MPI_2	NIW_0MPI_3	NIW_0.5-1.5MPI_1	NIW_0.5-1.5MPI_2	NIW_0.5-1.5MPI_3	total normalized read counts		Cluster number according to Hopach analysis (see Fig. S2)
556	VIT_05s0165g00260		D7TLK1	AT4G03440.1	Ankyrin repeat family protein	3.10205	-36.936	-37.0106	0.100667	TRUE	0.00170288		VIT_05s0165g00260	6.9	8.7	10.1	0	0	0	0	0	0	0	0	0	25.7		1		✓
55	VIT_17s0000g01820		F6GSS9	AT5G03860.1	malate synthase	4.70606	0.546381	-35.08	3.7707	TRUE	0.00359316		VIT_17s0000g01820	11.9	42.5	23.8	4.1	110.3	0	0	0	0	0	0	0	192.6		5		✓
557	VIT_05s0165g00220	TC57953	F6HN64	AT4G03500.1	Ankyrin repeat family protein	4.58176	-6.07288	-34.3937	2.09365	TRUE	4.05e-09		VIT_05s0165g00220	21.8	27.1	22.9	1	0	0	0	0	0	0	0	0	72.8		1		✓
558	VIT_18s0001g11520		A5B629	AT4G31940.1	cytochrome P450, family 82, subfamily C, polypeptide 4	3.94991	-5.44939	-34.0496	2.30641	TRUE	0.000494191		VIT_18s0001g11520	10.9	10.6	24.8	1	0	0	0	0	0	0	0	0	47.3		1		✓
559	VIT_03s0038g04730		F6I0K7			5.12162	-3.78995	-32.8184	7.1249	TRUE	6.62e-11		VIT_03s0038g04730	26.8	47.4	30.3	1	6.6	0	0	0	0	0	0	0	112.1		1		✓
56	VIT_08s0007g06430	TC61469	A5BCB2	AT5G06760.1	Late Embryogenesis Abundant 4-5	3.07921	-0.46599	-32.1677	3.90162	TRUE	0.00315045		VIT_08s0007g06430	18.9	1.9	4.6	5.1	13.2	0	0	0	0	0	0	0	43.7		5		✓
560	VIT_05s0094g01220		F6HB34	AT4G12320.1	cytochrome P450, family 706, subfamily A, polypeptide 6	3.20484	-4.70448	-32.1496	2.56374	TRUE	0.0022358		VIT_05s0094g01220	4	14.5	9.2	1	0	0	0	0	0	0	0	0	28.7		1		✓
472	VIT_05s0049g00040		F6H8G7	AT4G23990.1	cellulose synthase like G3	1.93919	-1.42345	-32.0354	1.37251	TRUE	0.00641224		VIT_05s0049g00040	6	1	4.6	1	1.1	2.2	0	0	0	0	0	0	15.9		2		✓
57	VIT_03s0110g00290		A5C1J5	AT5G15780.1	Pollen Ole e 1 allergen and extensin family protein	2.25124	-1.13548	-31.0538	4.70537	TRUE	0.00107759		VIT_03s0110g00290	6	1	7.3	0	3.3	3.2	0	0	0	0	0	0	20.8		5		✓
111	VIT_19s0014g01070	TC59770	E0CS76	AT5G23960.1	terpene synthase 21	1.80237	-0.296486	-30.9634	4.63395	TRUE	0.00163006		VIT_19s0014g01070	0	6.8	3.7	4.1	3.3	1.1	0	0	0	0	0	0	19		4		✓
322	VIT_00s0866g00010					1.67693	-0.359431	-30.8233	3.25391	TRUE	0.00320052		VIT_00s0866g00010	3	3.9	2.8	2.1	0	5.4	0	0	0	0	0	0	17.2		3		✓
1	VIT_00s1455g00010	TC55770	D7U6Z9	AT4G17030.1	expansin-like B1	7.65049	0.682787	-7.41642	10.2299	TRUE	0		VIT_00s1455g00010	175.7	154.7	146.7	452.1	512.7	203.6	2	3.9	0	0.9	2	0	1654.3		6
2	VIT_04s0023g02480	TC54112	A5C8L5	AT3G50980.1	dehydrin	10.3112	0.877552	-7.08788	2.41781	TRUE	7.21e-11		VIT_04s0023g02480	1401.5	1202.8	1139.1	2912	3673.1	542.5	7	9.9	11.8	16.4	12.7	21.3	10950.1		6
561	VIT_17s0000g00830	TC51872	D7SH34	AT5G50790.1	Nodulin MtN3 family protein	7.7721	-2.22247	-6.8654	27.9836	TRUE	0		VIT_17s0000g00830	202.5	313.3	270.6	46.2	34.2	28.2	0	0	0	0	1	4.6	900.6		1
58	VIT_05s0049g00550	TC69265	F6H8M4			6.84121	0.492137	-6.67154	3.32365	TRUE	0.00360121		VIT_05s0049g00550	67.5	124.7	95.4	92.5	456.5	14.1	1	1	2.1	0	2	1.9	858.7		5
112	VIT_05s0077g00430		F6H6Z7	AT2G47180.1	galactinol synthase 1	7.18962	-0.474772	-6.54935	18.6281	TRUE	0		VIT_05s0077g00430	153.9	195.3	169.7	114.1	137.8	4.3	1	0	1.1	0.9	1	3.7	782.8		4
562	VIT_15s0046g00490	TC61862	F6I6E1	AT3G49200.1	O-acyltransferase (WSD1-like) family protein	8.46691	-3.05831	-6.26343	34.7515	TRUE	0		VIT_15s0046g00490	348.4	494.1	526.5	43.2	35.3	6.5	3	0	1.1	0.9	2	4.6	1465.6		1
473	VIT_00s0194g00180		F6HCW0	AT5G55620.1	unknown protein; BEST Arabidopsis thaliana protein match is: unknown protein (TAIR:AT3G09950 1); Has 30201 Blast hits to 17322 proteins in 780 species: Archae - 12; Bacteria - 1396; Metazoa - 17338; Fungi - 3422; Plants - 5037; Viruses - 0; Other Eukaryotes - 2996 (source: NCBI BLink)	7.9685	-1.8585	-6.13463	22.5664	TRUE	0		VIT_00s0194g00180	301.7	234	285.2	132.6	45.2	8.7	5	1	2.1	0	2	2.8	1020.3		2
59	VIT_05s0020g00330	TC60429	F6HE08	AT1G56600.1	galactinol synthase 2	3.48334	-0.0796865	-6.05404	7.41502	TRUE	8.47e-06		VIT_05s0020g00330	11.9	10.6	7.3	14.4	19.8	1.1	0	0	1.1	0	0	0	66.2		5
60	VIT_04s0044g01230	TC65922	D7U4E7	AT4G33467.1	unknown protein; Has 25 Blast hits to 25 proteins in 9 species: Archae - 0; Bacteria - 0; Metazoa - 0; Fungi - 0; Plants - 25; Viruses - 0; Other Eukaryotes - 0 (source: NCBI BLink)	5.61327	0.51525	-5.76951	5.58013	TRUE	0.0037387		VIT_04s0044g01230	124.1	3.9	44	46.2	125.7	2.2	1	1	0	0.9	2	1.9	352.9		5
563	VIT_00s0256g00100		D7SSV4			7.1898	-3.81123	-5.73	30.7044	TRUE	0		VIT_00s0256g00100	142.9	191.4	152.3	13.4	7.7	2.2	0	3	0	2.7	1	0.9	517.5		1
3	VIT_14s0006g01580	TC66619	D7TSS2	AT3G03341.1	unknown protein	4.5465	3.04601	-5.56833	1.99476	TRUE	0.00991844		VIT_14s0006g01580	14.9	19.3	21.1	450.1	190.8	58.5	0	1	1.1	2.7	3.9	2.8	766.2		6
323	VIT_00s0332g00120		F6HSD5			3.41396	-1.18003	-5.55824	4.07652	TRUE	2.69e-06		VIT_00s0332g00120	7.9	12.6	10.1	6.2	2.2	6.5	1	0	0	0	0	0	46.5		3
564	VIT_00s2512g00010		F6HJW4			3.82799	-3.3675	-5.54797	2.46955	TRUE	1.78e-05		VIT_00s2512g00010	12.9	14.5	14.7	2.1	1.1	1.1	1	0	0	0	0	0	47.4		1
4	VIT_05s0049g02240	TC56200	D7SZQ8	AT1G04560.1	AWPM-19-like family protein	6.65952	0.181074	-5.20131	5.283	TRUE	6.14e-09		VIT_05s0049g02240	94.3	72.5	95.4	172.6	185.3	32.5	3	5.9	1.1	3.6	1	2.8	670		6
474	VIT_16s0039g02820		D7T7X5	AT4G02810.1	Protein of unknown function (DUF3049)	3.32598	-2.14626	-5.1148	6.99824	TRUE	0.000150944		VIT_16s0039g02820	16.9	7.7	9.2	3.1	1.1	1.1	0	0	0	0	1	0	40.1		2
5	VIT_08s0007g04240	TC56794	F6HKF4	AT2G36640.1	embryonic cell protein 63	4.64051	2.69924	-5.08024	3.75614	TRUE	1.98e-07		VIT_08s0007g04240	20.8	18.4	26.6	272.3	155.5	113.7	2	1	0	5.5	4.9	1.9	622.6		6
565	VIT_06s0004g06210		D7SK14	AT5G58860.1	cytochrome P450, family 86, subfamily A, polypeptide 1	3.4129	-3.95106	-5.07538	5.94756	TRUE	0.000860874		VIT_06s0004g06210	8.9	12.6	10.1	0	2.2	0	0	0	1.1	0	0	0	34.9		1
6	VIT_18s0001g00140	TC70701	F6H0B3	AT5G42290.1	transcription activator-related	-0.127127	3.36068	-5.05426	5.04627	TRUE	0.00113473		VIT_18s0001g00140	1	0	1.8	11.3	12.1	4.3	0	0	0	0.9	0	0	31.4		6
566	VIT_06s0080g00120		D7TCY0	AT4G33790.1	Jojoba acyl CoA reductase-related male sterility protein	3.5183	-3.8938	-5.0345	10.6359	TRUE	0.000597541		VIT_06s0080g00120	7.9	16.4	14.7	0	0	1.1	0	0	0	0	1	0	41.1		1
324	VIT_18s0001g11560		A5B630	AT4G31940.1	cytochrome P450, family 82, subfamily C, polypeptide 4	2.8867	-1.88298	-4.84033	7.40959	TRUE	0.00134381		VIT_18s0001g11560	9.9	4.8	6.4	0	1.1	5.4	0	0	1.1	0	0	0	28.7		3
475	VIT_00s0357g00130		D7TRB6	AT5G65020.1	annexin 2	4.30546	-4.75233	-4.83124	10.526	TRUE	7.04e-06		VIT_00s0357g00130	23.8	21.3	19.3	0	0	1.1	0	1	0	0.9	0	0	67.4		2
476	VIT_18s0041g00390		A5AV92	AT3G12490.2	cystatin B	9.17649	-3.69996	-4.71531	32.7988	TRUE	3.42e-08		VIT_18s0041g00390	922.1	708.7	1287.7	25.7	5.5	5.4	4	5.9	5.3	2.7	4.9	6.5	2984.4		2
477	VIT_18s0041g00370	TC64723	F6I413	AT3G12490.2	cystatin B	9.51711	-3.37142	-4.70767	36.1578	FALSE	3.2e-05		VIT_18s0041g00370	1378.7	851.9	1771.1	21.6	6.6	5.4	3	3.9	3.2	4.6	5.9	9.3	4065.2		2
478	VIT_05s0020g01760		D7T6I0	AT3G21460.1	Glutaredoxin family protein	5.18686	-4.63055	-4.69776	18.2271	TRUE	4.28e-10		VIT_05s0020g01760	37.7	38.7	43.1	1	0	1.1	0	0	2.1	0	0	1.9	125.6		2
325	VIT_17s0000g08250		D7SHS7			4.76736	-1.01516	-4.66157	6.26577	TRUE	1.03e-07		VIT_17s0000g08250	30.8	22.2	22	7.2	6.6	30.3	2	1	1.1	0.9	0	0	124.1		3
61	VIT_02s0025g02920	TC64352	Q6YCG1	AT1G33030.1	O-methyltransferase family protein	3.77775	-0.32821	-4.6501	6.30881	TRUE	2.46e-05		VIT_02s0025g02920	20.8	5.8	11.9	19.5	11	4.3	1	0	1.1	0	1	0	76.4		5
479	VIT_03s0097g00460	TC70030	F6HW53	AT2G45550.1	cytochrome P450, family 76, subfamily C, polypeptide 4	5.88841	-1.30618	-4.54606	28.1712	TRUE	5.38e-08		VIT_03s0097g00460	112.2	58	85.3	5.1	33.1	0	0	1	0	1.8	2.9	2.8	302.2		2
567	VIT_19s0135g00150		D7SX36	AT3G14690.1	cytochrome P450, family 72, subfamily A, polypeptide 15	4.20219	-3.81224	-4.53589	18.5483	TRUE	0.000615163		VIT_19s0135g00150	14.9	22.2	33	0	1.1	0	0	0	0	0	2	0	73.2		1
480	VIT_18s0001g13770	TC61438	F6GZR8	AT4G31500.1	cytochrome P450, family 83, subfamily B, polypeptide 1	2.72202	-2.73967	-4.5186	4.91569	TRUE	0.00974414		VIT_18s0001g13770	7.9	2.9	8.3	2.1	1.1	0	0	0	1.1	0	0	0	23.4		2
568	VIT_05s0094g01200		F6HB32	AT4G12330.1	cytochrome P450, family 706, subfamily A, polypeptide 7	4.89365	-5.49093	-4.51418	2.37973	TRUE	0.00519361		VIT_05s0094g01200	13.9	44.5	28.4	1	0	1.1	1	1	2.1	0	0	0	93		1
326	VIT_12s0035g01000		D7TGT1	AT1G72070.1	Chaperone DnaJ-domain superfamily protein	2.32529	-0.918573	-4.49539	4.7706	TRUE	0.00486866		VIT_12s0035g01000	6	7.7	3.7	2.1	1.1	3.2	0	0	0	0	0	0.9	24.7		3
569	VIT_13s0074g00700		F6I5W8	AT2G36380.1	pleiotropic drug resistance 6	7.36511	-3.96549	-4.44675	15.013	TRUE	3.43e-05		VIT_13s0074g00700	150.9	337.5	244	8.2	2.2	3.2	2	3.9	3.2	0.9	0	3.7	759.7		1
327	VIT_14s0006g02300		D7TSY4	ATCG00170.1	DNA-directed RNA polymerase family protein	4.84898	-0.516708	-4.35649	11.0573	TRUE	1.83e-06		VIT_14s0006g02300	57.6	27.1	29.3	14.4	3.3	22.7	0	1	0	0.9	2	2.8	161.1		3
62	VIT_19s0090g01370	TC58707	F6HEL0			3.64315	-0.683095	-4.35024	9.98428	TRUE	4.85e-07		VIT_19s0090g01370	16.9	9.7	13.8	11.3	7.7	2.2	0	1	0	0	0	1.9	64.5		5
481	VIT_13s0019g02180	TC58159	D7TLP2	AT5G06060.1	NAD(P)-binding Rossmann-fold superfamily protein	8.78643	-1.37475	-4.33059	12.5486	TRUE	6.9e-09		VIT_13s0019g02180	718.6	404.2	478.8	62.7	327.5	13	27.9	7.9	15	10.9	11.8	9.3	2087.6		2
482	VIT_13s0047g00060		F6HIX2	AT3G02645.1	Plant protein of unknown function (DUF247)	3.86257	-5.28605	-4.31488	11.1243	TRUE	0.00102049		VIT_13s0047g00060	23.8	12.6	12.8	0	0	0	0	1	0	0	1	0	51.2		2
328	VIT_03s0110g00320		D7TR18	AT1G51410.1	NAD(P)-binding Rossmann-fold superfamily protein	4.07393	-1.01432	-4.2339	11.4766	TRUE	2.63e-08		VIT_03s0110g00320	18.9	18.4	15.6	5.1	2.2	16.2	0	0	2.1	0.9	1	0	80.4		3
570	VIT_18s0001g11580		F6H023	AT4G31940.1	cytochrome P450, family 82, subfamily C, polypeptide 4	8.84045	-3.72212	-4.23183	29.4289	TRUE	0		VIT_18s0001g11580	469.5	580.1	607.2	20.6	35.3	16.2	18.9	15.8	12.8	4.6	6.9	5.6	1793.5		1
571	VIT_18s0001g11490		F6H1F9	AT4G31940.1	cytochrome P450, family 82, subfamily C, polypeptide 4	5.19623	-4.35396	-4.15763	17.286	TRUE	2.19e-09		VIT_18s0001g11490	30.8	43.5	44.9	0	3.3	0	3	1	0	0.9	1	0	128.4		1
329	VIT_09s0002g08350		D7TZB6	ATCG00540.1	photosynthetic electron transfer A	3.77826	-1.53606	-4.14888	11.6335	TRUE	6.74e-06		VIT_09s0002g08350	17.9	9.7	18.3	3.1	1.1	7.6	0	0	1.1	0	0	1.9	60.7		3
483	VIT_06s0004g07230	TC61245	D7SJR4	AT2G30140.1	UDP-Glycosyltransferase superfamily protein	6.11064	-2.38246	-4.0949	22.6977	TRUE	8.47e-11		VIT_06s0004g07230	98.3	59.9	82.5	5.1	26.5	0	5	1	2.1	0.9	1	2.8	285.1		2
7	VIT_06s0004g06830	TC60832	G3G8K0	AT3G47340.1	glutamine-dependent asparagine synthase 1	8.7216	0.633427	-4.08889	5.31221	TRUE	3.33e-05		VIT_06s0004g06830	237.2	363.6	275.2	924.8	1332	313	10	39.5	49.2	14.6	39.2	25	3623.3		6
572	VIT_08s0056g00220		C5DB65	AT2G39840.1	type one serine/threonine protein phosphatase 4	5.13034	-0.665873	-4.07152	15.7163	TRUE	4.03e-08		VIT_08s0056g00220	36.7	58	33.9	17.5	30.9	2.2	0	3	0	2.7	1	2.8	188.7		1
484	VIT_10s0003g05050		F6HLY5	ATCG00170.1	DNA-directed RNA polymerase family protein	4.79117	-1.9634	-4.06016	8.58968	TRUE	4.35e-10		VIT_10s0003g05050	34.7	35.8	20.2	8.2	2.2	7.6	1	1	1.1	0.9	2	0	114.7		2
330	VIT_00s0125g00050		F6H2S1			3.86412	-1.15698	-4.00765	6.3304	TRUE	1.1e-06		VIT_00s0125g00050	19.9	14.5	8.3	7.2	4.4	8.7	2	0	1.1	0.9	0	0	67		3
331	VIT_16s0100g00750		A5BAS8	AT5G13930.1	Chalcone and stilbene synthase family protein	3.04996	-2.131	-3.98493	7.73166	TRUE	0.00266888		VIT_16s0100g00750	7.9	9.7	5.5	3.1	0	3.2	2	0	0	0	0	0	31.4		3
332	VIT_13s0064g01680		D7T2U3	AT5G42260.1	beta glucosidase 12	6.92848	-1.08932	-3.96792	13.4765	TRUE	0		VIT_13s0064g01680	163.8	132.5	124.7	44.2	12.1	87.7	7	3	7.5	4.6	2.9	7.4	597.4		3
333	VIT_10s0003g01020		A5AW17	AT4G18540.1	unknown protein; Has 209 Blast hits to 205 proteins in 54 species: Archae - 0; Bacteria - 17; Metazoa - 2; Fungi - 150; Plants - 40; Viruses - 0; Other Eukaryotes - 0 (source: NCBI BLink)	2.83834	-1.36452	-3.96166	3.38441	TRUE	0.00223818		VIT_10s0003g01020	7.9	3.9	7.3	4.1	2.2	3.2	1	1	0	0	0	0	30.6		3
334	VIT_00s0396g00050	TC59444	B6VJZ4	AT2G07734.1	Alpha-L RNA-binding motif/Ribosomal protein S4 family protein	7.17116	-0.696315	-3.92055	6.48875	TRUE	1.93e-10		VIT_00s0396g00050	208.4	118.9	140.3	71.9	32	140.8	12.9	3	9.6	7.3	7.8	4.6	757.5		3
63	VIT_05s0029g00370		F6GWE8	AT2G31980.1	PHYTOCYSTATIN 2	4.03024	-1.46597	-3.90916	9.33606	TRUE	0.00780711		VIT_05s0029g00370	8.9	10.6	13.8	1	21	2.2	2	0	3.2	0	0	0	62.7		5
335	VIT_06s0009g02070		F6HAG1	ATCG00520.1	unfolded protein binding	6.27176	-1.15193	-3.85241	24.162	TRUE	0		VIT_06s0009g02070	86.4	83.2	78.9	30.8	14.3	49.8	4	3	5.3	0.9	0	9.3	365.9		3
336	VIT_05s0020g00350		D7T648	ATCG00530.1	CemA-like proton extrusion protein-related	3.40347	-1.51694	-3.83692	4.97969	TRUE	0.000192603		VIT_05s0020g00350	8.9	10.6	12.8	2.1	2.2	6.5	1	1	0	0	0	0.9	46		3
337	VIT_08s0056g01060		F6HMW4	ATCG01100.1	NADH dehydrogenase family protein	6.38216	-0.632178	-3.80021	14.7745	TRUE	0		VIT_08s0056g01060	103.2	88	107.3	48.3	9.9	70.4	5	2	4.3	3.6	6.9	6.5	455.4		3
64	VIT_14s0066g00700	TC59934	A5ALS9	AT3G01570.1	Oleosin family protein	3.3144	0.614965	-3.77626	9.68667	TRUE	0.00309335		VIT_14s0066g00700	19.9	6.8	10.1	11.3	23.2	1.1	0	1	0	0	1	3.7	78.1		5
485	VIT_00s0275g00010		F6HRT1	ATCG00270.1	photosystem II reaction center protein D	6.57603	-2.20577	-3.77475	16.8372	TRUE	0		VIT_00s0275g00010	94.3	94.8	103.6	24.7	8.8	26	6	2	11.8	0	2	3.7	377.7		2
486	VIT_02s0087g00930	TC55541	I2E7N8	AT4G19170.1	nine-cis-epoxycarotenoid dioxygenase 4	7.68573	-2.04183	-3.73842	11.5491	TRUE	2.54e-07		VIT_02s0087g00930	383.1	206	222.9	37	58.4	5.4	11.9	7.9	9.6	1.8	6.9	8.3	959.2		2
487	VIT_12s0055g00080		D7ST76	ATCG00270.1	photosystem II reaction center protein D	7.98301	-1.5097	-3.73171	46.4847	TRUE	0		VIT_12s0055g00080	305.7	303.6	286.2	71.9	34.2	99.6	12.9	4.9	12.8	12.8	15.7	11.1	1171.4		2
338	VIT_19s0014g02600		E0CSJ1			4.06197	0.0573435	-3.72634	5.61855	TRUE	0.000178212		VIT_19s0014g02600	22.8	15.5	16.5	9.2	5.5	32.5	2	1	0	0.9	1	2.8	109.7		3
488	VIT_07s0005g00870	TC51916	D7U2D1	AT5G64260.1	EXORDIUM like 2	7.54723	-1.34421	-3.72511	3.87981	TRUE	0.00280952		VIT_07s0005g00870	402	91.9	242.1	32.9	95.9	22.7	7	12.8	8.6	6.4	11.8	4.6	938.7		2
339	VIT_10s0092g00470		A5BV17	AT1G56130.1	Leucine-rich repeat transmembrane protein kinase	2.5837	-1.12249	-3.70688	5.90924	TRUE	0.00614293		VIT_10s0092g00470	8.9	2.9	7.3	1	2.2	4.3	1	0	0	0	0	0.9	28.5		3
489	VIT_17s0000g01280	TC54050	Q5IZC7	AT5G13080.1	WRKY DNA-binding protein 75	5.67247	-0.870631	-3.70144	4.22451	TRUE	0.000478379		VIT_17s0000g01280	104.2	28	66	14.4	33.1	10.8	2	2	3.2	3.6	3.9	1.9	273.1		2
340	VIT_02s0012g00250		F6HTE4	AT4G17140.3	pleckstrin homology (PH) domain-containing protein	3.29213	-1.43026	-3.68981	12.3805	TRUE	0.000476022		VIT_02s0012g00250	10.9	13.5	9.2	0	1.1	7.6	1	0	0	0.9	0	0.9	45.1		3
65	VIT_12s0059g00490	TC67751	F6HIA8			4.08613	0.177499	-3.6558	14.0984	TRUE	2.93e-10		VIT_12s0059g00490	16.9	23.2	22	15.4	22.1	7.6	0	0	0	3.6	2	2.8	115.6		5
113	VIT_00s0246g00020	TC57032				2.90406	-0.734272	-3.60884	4.32221	TRUE	0.000909733		VIT_00s0246g00020	4	7.7	10.1	4.1	5.5	4.3	0	1	1.1	0	0	0.9	38.7		4
573	VIT_02s0025g00700		D7TV91	AT3G18440.1	aluminum-activated malate transporter 9	4.38933	-3.23781	-3.59879	17.9108	TRUE	1.79e-05		VIT_02s0025g00700	19.9	24.2	30.3	2.1	0	1.1	0	0	2.1	0	1	1.9	82.6		1
341	VIT_10s0116g00060		E0CVJ6	ATCG01110.1	NAD(P)H dehydrogenase subunit H	9.05025	-0.75099	-3.59439	13.7242	TRUE	0		VIT_10s0116g00060	743.4	568.5	564.1	278.5	80.5	414.7	50.8	14.8	39.6	25.5	36.2	33.4	2850		3
490	VIT_11s0016g02030		D7TB61	ATCG00540.1	photosynthetic electron transfer A	5.28498	-1.40874	-3.56741	11.288	TRUE	9.01e-14		VIT_11s0016g02030	56.6	39.6	37.6	13.4	5.5	16.2	1	2	2.1	1.8	3.9	1.9	181.6		2
342	VIT_12s0059g02430	TC56862	F6HIK5	ATCG00520.1	unfolded protein binding	10.105	-0.930229	-3.54291	15.0228	TRUE	0		VIT_12s0059g02430	1383.7	1274.4	1215.3	465.5	175.3	791.6	97.5	48.4	84.5	50.2	59.7	68.6	5714.7		3
574	VIT_19s0014g03130	TC58996	E0CSN8	AT4G27450.1	Aluminium induced protein with YGL and LRDR motifs	10.706	-1.68611	-3.5418	13.9329	TRUE	1.52e-09		VIT_19s0014g03130	1413.4	1885.5	1735.3	195.2	1235	120.2	53.7	254.7	119.8	47.4	29.4	57.5	7147.1		1
491	VIT_19s0014g03300	TC69267	F6H275	AT3G15510.1	NAC domain containing protein 2	4.2662	-3.05987	-3.52856	23.5046	TRUE	0.00194461		VIT_19s0014g03300	23.8	19.3	38.5	1	0	0	0	0	0	0.9	1	1.9	86.4		2
575	VIT_11s0052g01250	TC51796	F6GXE3	AT4G25810.1	xyloglucan endotransglycosylase 6	9.60068	-3.4125	-3.50942	112.475	TRUE	0		VIT_11s0052g01250	954.9	1009.5	985.1	45.2	32	45.5	35.8	52.3	25.7	13.7	19.6	26.9	3246.2		1
343	VIT_00s0246g00240		F6HML3			4.4315	-0.449343	-3.499	10.9507	TRUE	6.13e-10		VIT_00s0246g00240	30.8	20.3	22	13.4	5.5	21.7	0	2	1.1	1.8	1	3.7	123.3		3
576	VIT_10s0003g00470		A5ARV3	AT4G35160.1	O-methyltransferase family protein	7.87122	-2.4804	-3.49517	47.3987	TRUE	0		VIT_10s0003g00470	259.1	291	266.9	23.6	47.4	21.7	18.9	3.9	16	4.6	6.9	14.8	974.8		1
114	VIT_14s0060g01910		A5BI99	AT4G15920.1	Nodulin MtN3 family protein	5.2968	-0.928707	-3.49486	14.8279	TRUE	1.4e-12		VIT_14s0060g01910	33.7	49.3	40.4	28.8	23.2	6.5	6	1	2.1	4.6	2	0	197.6		4
344	VIT_10s0003g05060		F6HLY6	ATCG00170.1	DNA-directed RNA polymerase family protein	7.56128	-0.808745	-3.46402	12.0675	TRUE	0		VIT_10s0003g05060	225.3	237.9	184.4	87.3	41.9	146.2	19.9	5.9	15	11.9	12.7	12.1	1000.5		3
577	VIT_03s0063g01760		F6HQI0			6.22299	-1.92634	-3.45012	17.0025	TRUE	1.12e-13		VIT_03s0063g01760	64.5	101.5	77	18.5	24.3	9.7	1	14.8	1.1	2.7	2	2.8	319.9		1
345	VIT_00s0873g00020		B6VJX2	AT2G07751.1	NADH:ubiquinone/plastoquinone oxidoreductase, chain 3 protein	6.89381	-0.737859	-3.43867	6.93749	TRUE	0		VIT_00s0873g00020	167.7	108.3	125.7	66.8	50.7	67.1	8	6.9	9.6	7.3	11.8	7.4	637.3		3
115	VIT_11s0016g04920	TC70852	D7TBY0	AT5G25940.1	early nodulin-related	7.22922	-1.14361	-3.42214	30.8398	TRUE	0		VIT_11s0016g04920	139	142.1	138.5	86.3	89.3	44.4	6	31.6	10.7	7.3	6.9	0	702.1		4
66	VIT_11s0016g05010		A5BHH5	AT1G80160.1	Lactoylglutathione lyase / glyoxalase I family protein	4.90846	-1.05102	-3.3687	12.787	TRUE	3.85e-09		VIT_11s0016g05010	33.7	21.3	37.6	10.3	23.2	8.7	0	6.9	1.1	0.9	2.9	0.9	147.5		5
346	VIT_00s0505g00040	TC52093	D7SZ19			7.66509	-0.686099	-3.35618	15.9391	TRUE	0		VIT_00s0505g00040	283.9	205	252.2	104.8	58.4	128.9	15.9	9.9	12.8	17.3	16.6	18.6	1124.3		3
347	VIT_08s0056g01050	TC56161	F6HMW3	ATCG01100.1	NADH dehydrogenase family protein	8.98106	-0.606891	-3.35536	11.2503	TRUE	0		VIT_08s0056g01050	696.8	547.3	562.2	298	86	419.1	39.8	30.6	46	37.4	37.2	44.5	2844.9		3
8	VIT_16s0115g00170	TC56841	F6HCN4	AT3G12960.1	unknown protein; Has 44 Blast hits to 44 proteins in 14 species: Archae - 0; Bacteria - 0; Metazoa - 0; Fungi - 0; Plants - 44; Viruses - 0; Other Eukaryotes - 0 (source: NCBI BLink)	2.62834	0.241183	-3.35489	8.18605	TRUE	0.000634005		VIT_16s0115g00170	8.9	2.9	3.7	12.3	7.7	5.4	0	1	2.1	0	0	0.9	44.9		6
348	VIT_09s0002g04540		D7U0K0	ATCG00170.1	DNA-directed RNA polymerase family protein	8.1672	-0.77872	-3.34848	21.2582	TRUE	0		VIT_09s0002g04540	392.1	340.4	326.5	142.8	38.6	203.6	31.8	8.9	19.3	21.9	23.5	20.4	1569.8		3
349	VIT_00s0125g00080	TC60566	F6H2Q0			4.04673	-0.639303	-3.3482	9.51287	TRUE	3.19e-07		VIT_00s0125g00080	22.8	19.3	12.8	9.2	5.5	13	1	0	2.1	1.8	0	2.8	90.3		3
116	VIT_19s0090g01360	TC57800	F6HEK9			13.8378	-0.811015	-3.33443	22.7808	TRUE	0		VIT_19s0090g01360	14333.9	19660.3	17601.6	6026.4	11583.7	3053.7	556.3	2651.9	382.9	712.2	936.1	1270	78769		4
350	VIT_13s0067g01850		F6HCA8	ATCG00170.1	DNA-directed RNA polymerase family protein	5.15509	-1.11918	-3.32966	23.2307	TRUE	1.18e-12		VIT_13s0067g01850	45.7	42.5	36.7	13.4	2.2	22.7	3	0	2.1	4.6	1	3.7	177.6		3
67	VIT_07s0151g00640	TC51747	F6HI56	AT3G22640.1	cupin family protein	7.86655	-1.24343	-3.327	7.84091	TRUE	4.74e-06		VIT_07s0151g00640	248.1	176.9	213.7	49.3	238.2	34.7	19.9	41.5	15	3.6	8.8	13.9	1063.6		5
578	VIT_14s0068g01790		A5BTU1	AT3G01960.1	unknown protein; Has 13 Blast hits to 13 proteins in 5 species: Archae - 0; Bacteria - 0; Metazoa - 0; Fungi - 0; Plants - 13; Viruses - 0; Other Eukaryotes - 0 (source: NCBI BLink)	5.68177	-3.6109	-3.32214	26.3015	TRUE	7.88e-11		VIT_14s0068g01790	53.6	63.8	55.9	1	6.6	0	0	3.9	6.4	0.9	1	2.8	195.9		1
579	VIT_00s0504g00010					4.74092	-0.856846	-3.31583	14.5165	TRUE	2.44e-08		VIT_00s0504g00010	20.8	36.7	41.3	9.2	6.6	16.2	0	1	2.1	2.7	4.9	0.9	142.4		1
351	VIT_09s0070g00650		F6I3E4	ATCG00170.1	DNA-directed RNA polymerase family protein	6.25007	-1.09972	-3.31532	15.324	TRUE	0		VIT_09s0070g00650	76.4	75.4	74.3	37	14.3	56.3	12.9	2	8.6	0.9	4.9	4.6	367.6		3
352	VIT_00s2608g00020					4.94366	-1.23315	-3.31459	11.5474	TRUE	8.65e-11		VIT_00s2608g00020	27.8	31.9	39.4	10.3	5.5	19.5	2	1	4.3	0	2.9	2.8	147.4		3
492	VIT_05s0020g02000		F6HDI3	AT2G28290.1	P-loop containing nucleoside triphosphate hydrolases superfamily protein	6.72085	-1.30808	-3.31159	10.0448	TRUE	4.32e-10		VIT_05s0020g02000	172.7	108.3	111	27.7	12.1	55.2	6	8.9	6.4	4.6	8.8	5.6	527.3		2
117	VIT_01s0127g00470	TC51713	F6HHV4	AT1G60470.1	galactinol synthase 4	12.7183	-0.432991	-3.30909	15.8525	TRUE	1.53e-10		VIT_01s0127g00470	6250.3	9563.8	10945.6	4719.4	4635.7	772.1	790.1	325.8	259.9	655.7	647.3	700.4	40266.1		4
68	VIT_19s0014g03820		A5C808	AT4G21440.1	MYB-like 102	5.73009	-0.0257617	-3.30235	7.50655	TRUE	1.82e-05		VIT_19s0014g03820	86.4	48.3	67.9	25.7	77.2	10.8	4	3.9	2.1	7.3	9.8	4.6	348		5
493	VIT_06s0004g07790		D7SJL6	AT2G40470.1	LOB domain-containing protein 15	3.85117	-1.27512	-3.29397	5.53964	TRUE	0.000440738		VIT_06s0004g07790	21.8	6.8	20.2	4.1	7.7	3.2	0	1	2.1	0.9	1	0.9	69.7		2
353	VIT_19s0015g02800		D7UB15	ATCG00350.1	Photosystem I, PsaA/PsaB protein	6.05646	-1.49177	-3.28395	14.3637	TRUE	4.03e-11		VIT_19s0015g02800	68.5	71.6	78	11.3	5.5	46.6	10	3.9	3.2	4.6	2	2.8	308		3
354	VIT_08s0032g00630	TC54661	F6I3N5	ATCG01080.1	NADH:ubiquinone/plastoquinone oxidoreductase, chain 6	5.50989	-0.827871	-3.26396	20.2241	TRUE	0		VIT_08s0032g00630	52.6	44.5	57.8	26.7	6.6	31.4	4	2	3.2	6.4	0	5.6	240.8		3
355	VIT_16s0013g00330		D7U748	ATCG00490.1	ribulose-bisphosphate carboxylases	9.24565	-0.879719	-3.2526	22.1195	TRUE	0		VIT_16s0013g00330	697.8	751.3	724.6	273.3	110.3	410.4	71.6	27.6	48.1	34.7	38.2	57.5	3245.4		3
356	VIT_09s0018g00820		D7T3X7	ATCG00360.1	Tetratricopeptide repeat (TPR)-like superfamily protein	6.00442	-0.464086	-3.25229	9.98526	TRUE	0		VIT_09s0018g00820	83.4	67.7	65.1	43.2	17.6	60.6	8	3	4.3	3.6	7.8	7.4	371.7		3
357	VIT_18s0001g08620		E0CNY4	ATCG00340.1	Photosystem I, PsaA/PsaB protein	8.69395	-0.950164	-3.24959	22.0019	TRUE	0		VIT_18s0001g08620	546.9	476.7	467.8	155.2	73.9	281.5	50.8	13.8	34.2	19.2	34.3	33.4	2187.7		3
580	VIT_13s0067g02300		D7T4G4	AT5G27760.1	Hypoxia-responsive family protein	6.41253	-3.67032	-3.24755	18.3255	TRUE	1.2e-05		VIT_13s0067g02300	50.6	97.7	78	12.3	6.6	4.3	1	28.6	1.1	0	1	0	281.2		1
494	VIT_09s0002g00670		A5BUU8	AT1G56150.1	SAUR-like auxin-responsive protein family	4.17444	-2.67254	-3.2397	13.6432	TRUE	9.56e-05		VIT_09s0002g00670	21.8	20.3	21.1	3.1	0	2.2	0	3	0	0.9	1	0.9	74.3		2
495	VIT_02s0012g00730		F6HTC1	AT1G44750.1	purine permease 11	3.86796	-3.15123	-3.23678	5.4342	TRUE	0.000961293		VIT_02s0012g00730	14.9	14.5	16.5	1	1.1	2.2	2	2	0	0	1	0	55.2		2
496	VIT_18s0001g06090		F6H0R8	AT1G22360.1	UDP-glucosyl transferase 85A2	7.03565	-3.58358	-3.22813	9.71258	TRUE	0.00158932		VIT_18s0001g06090	225.3	86.1	143.1	3.1	12.1	11.9	1	30.6	3.2	0.9	1	2.8	521.1		2
358	VIT_07s0031g03000		F6H4I4	ATCG00490.1	ribulose-bisphosphate carboxylases	11.3765	-0.807701	-3.22512	16.3256	TRUE	0		VIT_07s0031g03000	3048.2	3297.2	2964.3	1299.8	562.4	1929.7	318.4	146.1	240.6	166	168.4	239.3	14380.4		3
359	VIT_08s0056g00590	TC58567	D7TKZ3	ATCG00530.1	CemA-like proton extrusion protein-related	8.56993	-0.983434	-3.21883	21.4736	TRUE	0		VIT_08s0056g00590	538	468	421.9	119.2	49.6	258.8	33.8	11.8	40.6	21.9	30.4	30.6	2024.6		3
581	VIT_02s0025g03310		F6HUB6	AT1G02260.1	Divalent ion symporter	7.9836	-3.41121	-3.20119	54.406	TRUE	0		VIT_02s0025g03310	292.8	383.9	319.2	16.4	11	6.5	18.9	6.9	17.1	4.6	11.8	8.3	1097.4		1
360	VIT_06s0004g02780					6.87364	-0.984048	-3.19351	11.1158	TRUE	0		VIT_06s0004g02780	141.9	127.6	109.1	55.5	22.1	85.5	10.9	5.9	17.1	4.6	9.8	8.3	598.3		3
582	VIT_02s0025g04340	TC65330	F6HUH2	AT4G11650.1	osmotin 34	9.18368	-1.8743	-3.19179	27.6997	TRUE	0		VIT_02s0025g04340	620.4	713.6	655.8	134.6	190.8	71.5	47.8	55.3	47.1	22.8	25.5	25	2610.2		1
9	VIT_11s0016g03950	TC67323	F6HH21	AT5G25610.1	BURP domain-containing protein	2.59192	0.627528	-3.19061	7.43427	TRUE	0.000407481		VIT_11s0016g03950	5	4.8	3.7	9.2	17.6	7.6	1	2	1.1	0	0	0.9	52.9		6
497	VIT_11s0103g00110		F6I5Q7	ATCG00270.1	photosystem II reaction center protein D	5.968	-1.61327	-3.18523	22.2122	TRUE	0		VIT_11s0103g00110	83.4	69.6	60.5	14.4	7.7	27.1	7	1	5.3	0.9	6.9	4.6	288.4		2
361	VIT_00s0246g00220	TC56410	F6HML1	AT2G07707.1	Plant mitochondrial ATPase, F0 complex, subunit 8 protein	5.77797	-0.973523	-3.1738	11.5384	TRUE	0		VIT_00s0246g00220	72.5	49.3	61.5	26.7	11	34.7	5	2	6.4	2.7	6.9	3.7	282.4		3
583	VIT_16s0050g01710		E0CUR3	AT1G66910.1	Protein kinase superfamily protein	5.0552	-1.68832	-3.14869	10.8948	TRUE	9.65e-10		VIT_16s0050g01710	31.8	47.4	33.9	10.3	12.1	2.2	2	2	3.2	2.7	1	2.8	151.4		1
118	VIT_02s0025g03170		F6HUA6	AT5G19790.1	related to AP2 11	5.90975	-1.46295	-3.14259	13.9427	TRUE	1.12e-07		VIT_02s0025g03170	53.6	79.3	48.6	31.9	32	1.1	3	11.8	5.3	2.7	2.9	1.9	274.1		4
362	VIT_11s0037g01170		D7U1J3	ATCG00350.1	Photosystem I, PsaA/PsaB protein	7.11923	-1.16035	-3.13721	15.9213	TRUE	0		VIT_11s0037g01170	152.9	154.7	135.7	58.6	29.8	84.5	21.9	6.9	12.8	12.8	4.9	7.4	682.9		3
498	VIT_07s0005g01680		A5BWD4	AT4G01970.1	stachyose synthase	5.65918	-0.888911	-3.13561	24.2136	TRUE	1.76e-13		VIT_07s0005g01680	65.5	54.1	55.9	15.4	39.7	11.9	10	1	0	2.7	6.9	4.6	267.7		2
363	VIT_06s0009g02080		D7T1E1	ATCG00530.1	CemA-like proton extrusion protein-related	5.40003	-1.07236	-3.12794	16.6605	TRUE	7.68e-10		VIT_06s0009g02080	36.7	46.4	57.8	18.5	5.5	28.2	9	1	1.1	5.5	2.9	0.9	213.5		3
584	VIT_18s0001g11470	TC65721	F6H1F7	AT4G31940.1	cytochrome P450, family 82, subfamily C, polypeptide 4	8.4214	-2.98426	-3.12463	58.8484	TRUE	0		VIT_18s0001g11470	401	509.6	527.4	16.4	19.8	23.8	15.9	23.7	13.9	10.9	14.7	13	1590.1		1
364	VIT_07s0129g00790		F6HSX2	ATCG00490.1	ribulose-bisphosphate carboxylases	9.93583	-0.834245	-3.11288	23.244	TRUE	0		VIT_07s0129g00790	1092.8	1234.8	1147.4	439.8	211.7	692	144.3	37.5	89.8	60.2	75.4	95.6	5321.3		3
365	VIT_10s0003g04310		D7TKE9	ATCG00140.1	ATP synthase subunit C family protein	6.93889	-0.766785	-3.09947	21.9633	TRUE	0		VIT_10s0003g04310	145.9	143.1	141.2	57.5	30.9	86.6	10.9	7.9	8.6	10.9	7.8	18.6	669.9		3
366	VIT_08s0032g00010		D7U8H7	ATCG00040.1	maturase K	6.97112	-0.692324	-3.08669	10.3191	TRUE	5.53e-09		VIT_08s0032g00010	175.7	131.5	133	51.4	18.7	122.4	10	6.9	18.2	7.3	11.8	14.8	701.7		3
499	VIT_11s0016g01350		D7TCH1	AT1G31812.1	acyl-CoA-binding protein 6	3.92523	-2.50114	-3.08578	9.87322	TRUE	0.00047324		VIT_11s0016g01350	19.9	13.5	16.5	0	2.2	4.3	2	2	0	0.9	1	0	62.3		2
10	VIT_14s0060g00760		A5C0B0	AT2G47180.1	galactinol synthase 1	4.37208	1.76829	-3.07764	11.441	TRUE	7.05e-08		VIT_14s0060g00760	31.8	19.3	26.6	45.2	80.5	39	0	2	1.1	16.4	12.7	3.7	278.3		6
367	VIT_00s0246g00140		F6HMK3	ATCG01010.1	NADH-Ubiquinone oxidoreductase (complex I), chain 5 protein	7.60468	-0.925143	-3.06251	12.7087	TRUE	0		VIT_00s0246g00140	227.3	197.3	211.9	91.4	38.6	148.4	24.9	8.9	27.8	11.9	14.7	15.8	1018.9		3
500	VIT_07s0031g01380		F6H498	AT3G26300.1	cytochrome P450, family 71, subfamily B, polypeptide 34	4.58314	-2.15197	-3.05624	16.6453	TRUE	4.39e-05		VIT_07s0031g01380	35.7	19.3	37.6	2.1	1.1	5.4	2	0	1.1	1.8	2.9	0.9	109.9		2
368	VIT_19s0085g00110		F6H9X5	AT3G28345.1	ABC transporter family protein	6.09994	-0.644884	-3.05392	27.6487	TRUE	0		VIT_19s0085g00110	92.3	82.2	73.4	33.9	13.2	55.2	11.9	0	3.2	6.4	4.9	12.1	388.7		3
369	VIT_01s0010g02310		D7TAL2	ATCG00840.1	ribosomal protein L23 1	4.67197	-0.916864	-3.05128	11.8841	TRUE	5.28e-09		VIT_01s0010g02310	31.8	26.1	24.8	8.2	5.5	22.7	3	0	4.3	1.8	2.9	1.9	133		3
370	VIT_10s0092g00760		F6I3J9	ATCG00720.1	photosynthetic electron transfer B	8.64805	-1.12984	-3.03206	22.358	TRUE	0		VIT_10s0092g00760	483.4	464.1	468.7	156.2	57.3	233.9	49.8	27.6	36.4	25.5	27.4	33.4	2063.7		3
585	VIT_14s0006g02570	TC61419	D7TT03	AT5G04895.1	DEA(D/H)-box RNA helicase family protein	10.0109	-0.693746	-3.01279	7.28798	TRUE	2.02e-05		VIT_14s0006g02570	802	2022.8	1461.1	587.7	319.8	268.6	64.7	106.6	62	116.7	100.9	113.2	6026.1		1
371	VIT_00s0332g00050		F6HSD1	ATCG00730.1	photosynthetic electron transfer D	6.89779	-0.832687	-3.01232	27.2835	TRUE	0		VIT_00s0332g00050	154.8	138.3	134.8	57.5	23.2	75.8	9	6.9	11.8	4.6	16.6	16.7	650		3
501	VIT_14s0108g01070	TC53124	F6H5V0	AT5G61430.1	NAC domain containing protein 100	7.00332	-1.98033	-3.00932	22.6755	TRUE	0		VIT_14s0108g01070	181.6	126.7	145.8	31.9	39.7	4.3	10.9	7.9	16	2.7	6.9	9.3	583.7		2
11	VIT_14s0060g00790		F6I4U8	AT2G47180.1	galactinol synthase 1	6.30595	1.83376	-2.991	8.49544	TRUE	5.42e-05		VIT_14s0060g00790	142.9	31.9	108.2	186	356.2	144	13.9	7.9	1.1	54.7	44.1	28.8	1119.7		6
119	VIT_16s0098g01170		E0CVA4	AT3G61890.1	homeobox 12	9.27931	-0.393815	-2.98836	5.74695	TRUE	6.82e-08		VIT_16s0098g01170	469.5	817	672.3	489.1	711.2	146.2	44.8	100.7	77	61.1	54.8	72.4	3716.1		4
372	VIT_13s0047g00220		D7TF26	AT5G47320.1	ribosomal protein S19	2.98053	-0.0707573	-2.97495	10.2355	TRUE	0.000653658		VIT_13s0047g00220	10.9	10.6	4.6	10.3	3.3	6.5	0	0	2.1	0	1	2.8	52.1		3
373	VIT_15s0046g01100		D7UCN2	ATCG00280.1	photosystem II reaction center protein C	4.45114	-0.938532	-2.974	6.18346	TRUE	0.000135114		VIT_15s0046g01100	19.9	16.4	25.7	9.2	2.2	24.9	2	3	4.3	0.9	1	1.9	111.4		3
502	VIT_13s0019g03530	TC56065	F6HNK9			3.87336	-1.75458	-2.97171	21.7301	TRUE	0.000234778		VIT_13s0019g03530	15.9	12.6	20.2	2.1	8.8	0	4	0	0	0	0	2.8	66.4		2
586	VIT_02s0087g00920		F6HJ15	AT5G34790.1	transposable element gene	3.81881	-2.3985	-2.96959	13.1713	TRUE	0.00485144		VIT_02s0087g00920	7.9	21.3	18.3	5.1	1.1	0	3	1	0	0	0	1.9	59.6		1
374	VIT_07s0005g03590		D7U314	ATCG01110.1	NAD(P)H dehydrogenase subunit H	4.6557	-0.800551	-2.95418	17.8544	TRUE	1.05e-08		VIT_07s0005g03590	27.8	29	34.9	9.2	2.2	20.6	2	1	1.1	5.5	2.9	1.9	138.1		3
375	VIT_09s0002g08330		F6HXM5			9.26058	-0.988226	-2.95272	20.3008	TRUE	0		VIT_09s0002g08330	778.2	761.9	674.1	236.3	92.6	406.1	73.6	41.5	68.5	39.2	40.1	70.5	3282.6		3
120	VIT_14s0006g02550		D7TT01	AT1G48750.1	Bifunctional inhibitor/lipid-transfer protein/seed storage 2S albumin superfamily protein	10.5178	-0.583889	-2.94656	4.55689	TRUE	4.84e-05		VIT_14s0006g02550	940	2645.5	1884.8	1228.9	537	452.6	121.4	185.6	123	187	145.9	141.9	8593.6		4
376	VIT_00s0505g00050		F6H892			5.29258	-0.9728	-2.93598	7.45337	TRUE	1.71e-11		VIT_00s0505g00050	52.6	35.8	39.4	14.4	9.9	29.2	4	3.9	4.3	2.7	2	5.6	203.8		3
377	VIT_06s0004g05580		D7SK72	ATCG00740.1	RNA polymerase subunit alpha	6.63136	-1.11599	-2.92784	26.996	TRUE	0		VIT_06s0004g05580	122.1	116	108.2	38	16.5	54.1	11.9	3.9	8.6	5.5	13.7	10.2	508.7		3
378	VIT_00s0275g00030		D7TRR1	ATCG01130.1	Ycf1 protein	8.19958	-0.441495	-2.92319	6.60226	TRUE	0		VIT_00s0275g00030	312.7	303.6	274.2	300	94.8	248	48.8	26.7	39.6	21	32.3	33.4	1735.1		3
379	VIT_05s0049g00780		F6H8N2			3.28598	-1.82454	-2.92001	10.0779	TRUE	0.00493509		VIT_05s0049g00780	6.9	10.6	11	2.1	0	6.5	0	2	2.1	0	0	0.9	42.1		3
587	VIT_12s0028g03510		A5C5N7	AT2G19130.1	S-locus lectin protein kinase family protein	4.29815	-2.62195	-2.91141	6.06483	TRUE	0.00274977		VIT_12s0028g03510	12.9	32.9	24.8	2.1	2.2	2.2	2	2	1.1	1.8	1	0	85		1
588	VIT_00s0790g00020		F6GZF8	AT4G37370.1	cytochrome P450, family 81, subfamily D, polypeptide 8	4.13131	-2.4035	-2.8747	17.7664	TRUE	0.000260295		VIT_00s0790g00020	13.9	21.3	23.8	4.1	2.2	1.1	0	4.9	0	2.7	0	0	74		1
503	VIT_05s0020g03860	TC55907	F6HDS7	AT3G22740.1	homocysteine S-methyltransferase 3	6.64688	-1.63742	-2.87088	4.45714	TRUE	0.00356545		VIT_05s0020g03860	202.5	66.7	128.4	22.6	33.1	8.7	7	8.9	10.7	6.4	6.9	5.6	507.5		2
380	VIT_00s0733g00010		F6I2F8	ATMG01190.1	ATP synthase subunit 1	7.76898	-0.474692	-2.83625	7.89915	TRUE	9.15e-11		VIT_00s0733g00010	302.7	184.7	244	161.3	57.3	196	39.8	15.8	23.5	20.1	28.4	26.9	1300.5		3
381	VIT_00s0125g00030					10.7198	-0.547716	-2.82768	7.75861	TRUE	1.77e-12		VIT_00s0125g00030	2237.3	1591.5	1872	1020.3	416.8	1584.3	224.9	144.1	251.3	172.4	166.5	212.4	9893.8		3
504	VIT_18s0001g10640		F6H001	AT1G44510.1	transposable element gene	6.61582	-2.83242	-2.82733	23.8489	TRUE	0		VIT_18s0001g10640	124.1	114.1	108.2	9.2	11	5.4	11.9	9.9	4.3	3.6	4.9	6.5	413.1		2
382	VIT_16s0022g00160		F6HAI2	AT2G07726.1	pseudogene, similar to Mitochondrial ribosomal protein S14 (Rape), blastp match of 96% identity and 4 1e-29 P-value to SP	5.38562	-1.1523	-2.82689	9.00781	TRUE	3.03e-08		VIT_16s0022g00160	51.6	36.7	50.4	11.3	5.5	32.5	6	3	5.3	3.6	3.9	2.8	212.6		3
505	VIT_18s0122g01480		D7UD88	AT1G12740.2	cytochrome P450, family 87, subfamily A, polypeptide 2	6.12666	-3.43446	-2.81891	38.701	TRUE	2.2e-10		VIT_18s0122g01480	102.2	70.6	85.3	0	4.4	3.2	10.9	1	4.3	1.8	3.9	4.6	292.2		2
589	VIT_18s0001g10620	TC60413	F6GZZ9			8.35019	-2.54147	-2.81723	87.9977	TRUE	0		VIT_18s0001g10620	389.1	401.3	432.9	56.5	17.6	27.1	22.9	46.4	10.7	21.9	10.8	21.3	1458.5		1
590	VIT_18s0001g11430	TC69829	F6H1F5	AT4G31940.1	cytochrome P450, family 82, subfamily C, polypeptide 4	7.07041	-3.27822	-2.77802	31.1009	TRUE	9.37e-13		VIT_18s0001g11430	139	178.9	199	9.2	6.6	4.3	10.9	10.9	11.8	6.4	2	8.3	587.3		1
506	VIT_05s0094g00340	TC60929	Q7XAU6	AT3G54420.1	homolog of carrot EP3-3 chitinase	9.49215	-1.94795	-2.76606	11.105	TRUE	5.1e-05		VIT_05s0094g00340	1270.5	628.5	828.2	59.6	301	50.9	144.3	32.6	55.6	39.2	29.4	37.1	3476.9		2
507	VIT_18s0001g10630		F6H000			6.08818	-2.85417	-2.75087	17.1527	TRUE	5.69e-09		VIT_18s0001g10630	102.2	72.5	69.7	5.1	6.6	6.5	3	12.8	4.3	2.7	1	5.6	292		2
69	VIT_01s0026g02710		D7TN62	AT1G69490.1	NAC-like, activated by AP3/PI	7.4899	-0.047928	-2.73981	6.97773	TRUE	6.13e-08		VIT_01s0026g02710	192.6	119.9	165.1	175.7	293.3	112.6	13.9	33.6	43.9	35.6	15.7	16.7	1218.6		5
383	VIT_03s0038g00710		F6I187			3.79908	-1.31181	-2.73883	7.13725	TRUE	0.000318362		VIT_03s0038g00710	9.9	20.3	9.2	6.2	4.4	7.6	4	1	2.1	0	0	1.9	66.6		3
121	VIT_00s0873g00010		B6VJX1	AT2G07675.1	Ribosomal protein S12/S23 family protein	6.95103	-0.784242	-2.73389	9.08285	TRUE	0		VIT_00s0873g00010	131	156.6	116.5	71.9	62.9	58.5	20.9	13.8	10.7	9.1	15.7	15.8	683.4		4
591	VIT_10s0003g01030		F6HM81	AT4G18540.1	unknown protein; Has 209 Blast hits to 205 proteins in 54 species: Archae - 0; Bacteria - 17; Metazoa - 2; Fungi - 150; Plants - 40; Viruses - 0; Other Eukaryotes - 0 (source: NCBI BLink)	4.13475	-2.42932	-2.70963	16.1723	TRUE	0.000493766		VIT_10s0003g01030	18.9	22.2	17.4	0	7.7	0	2	3	1.1	0.9	0	1.9	75.1		1
70	VIT_12s0057g00120		F6HHJ0	AT4G10270.1	Wound-responsive family protein	5.1262	-0.453772	-2.70844	4.89727	TRUE	6.8e-06		VIT_12s0057g00120	56.6	23.2	32.1	16.4	33.1	21.7	2	4.9	7.5	6.4	2.9	3.7	210.5		5
592	VIT_19s0027g00030	TC54721	D7SX25	AT3G14660.1	cytochrome P450, family 72, subfamily A, polypeptide 13	3.47204	-1.80783	-2.68184	14.1731	TRUE	0.00522794		VIT_19s0027g00030	8.9	17.4	15.6	2.1	3.3	0	1	1	0	0.9	0	2.8	53		1
384	VIT_00s0396g00010		D7TRS6	ATCG00280.1	photosystem II reaction center protein C	8.42578	-1.13763	-2.65482	22.0038	TRUE	0		VIT_00s0396g00010	419.9	380	396.2	141.8	54	192.8	47.8	33.6	49.2	28.3	23.5	41.7	1808.8		3
385	VIT_14s0036g01260		E0CU74			4.96849	-0.600824	-2.64914	12.3126	TRUE	1.69e-07		VIT_14s0036g01260	35.7	28	35.8	15.4	8.8	33.6	7	1	5.3	0.9	2.9	7.4	181.8		3
386	VIT_13s0067g03310	TC69251				8.74239	-0.964224	-2.64743	20.7052	TRUE	0		VIT_13s0067g03310	502.2	561.8	471.4	183.9	91.5	248	63.7	42.5	49.2	45.6	48	41.7	2349.5		3
387	VIT_14s0036g01270		B6VJU9	AT2G07741.1	ATPase, F0 complex, subunit A protein	3.92365	-1.04918	-2.64721	9.87494	TRUE	0.000116565		VIT_14s0036g01270	17.9	9.7	15.6	7.2	4.4	11.9	4	0	4.3	0.9	0	1.9	77.8		3
388	VIT_00s0505g00060		B6VJY1	ATCG00700.1	photosystem II reaction center protein N	6.02089	-0.792333	-2.64496	20.5331	TRUE	0		VIT_00s0505g00060	82.4	71.6	78	28.8	11	47.6	10	3	6.4	9.1	8.8	9.3	366		3
508	VIT_03s0038g01510	TC58935	F6I147			13.0807	-0.903599	-2.64222	100.545	TRUE	0		VIT_03s0038g01510	11887.2	11431.8	11073.1	3834.7	3042.3	2489.5	749.3	1158.1	855.6	1042.4	938.1	1017.7	49519.8		2
389	VIT_09s0002g08340		F6HXM6	ATCG00340.1	Photosystem I, PsaA/PsaB protein	7.69198	-0.758444	-2.6419	19.2712	TRUE	0		VIT_09s0002g08340	231.3	258.2	233.9	105.8	50.7	145.1	35.8	19.7	20.3	16.4	28.4	30.6	1176.2		3
390	VIT_12s0028g02450		F6H4Y3	ATMG01360.1	cytochrome oxidase	9.67375	-0.685083	-2.61919	10.8152	TRUE	8.6e-10		VIT_12s0028g02450	1115.7	820.9	895.2	374	163.2	748.3	134.3	61.2	139	75.7	83.2	129.9	4740.6		3
71	VIT_12s0059g00470	TC59737	F6HIA6			9.33976	1.69112	-2.61024	18.6057	TRUE	0.00422302		VIT_12s0059g00470	1938.5	36.7	848.4	862.1	1270.3	1309.2	11.9	39.5	120.9	494.3	525.8	474.1	7931.7		5
593	VIT_13s0084g00250		F6HVA9	AT5G07010.1	sulfotransferase 2A	4.87257	-1.62147	-2.60683	10.4492	TRUE	4.94e-07		VIT_13s0084g00250	31.8	39.6	31.2	11.3	3.3	6.5	1	4.9	3.2	2.7	2	3.7	141.2		1
391	VIT_09s0054g00520		F6GYN3	ATCG01130.1	Ycf1 protein	9.02706	-0.785841	-2.5989	10.364	TRUE	0		VIT_09s0054g00520	625.3	533.7	519.1	330.9	120.2	389.8	95.5	49.4	93	46.5	53.9	62.2	2919.5		3
509	VIT_11s0037g00590		D7U1D9	AT2G19070.1	spermidine hydroxycinnamoyl transferase	5.10594	-1.96174	-2.59707	9.23028	TRUE	0.00193987		VIT_11s0037g00590	55.6	23.2	54.1	5.1	7.7	4.3	1	2	7.5	0.9	3.9	2.8	168.1		2
392	VIT_01s0146g00390		B6VJW7	AT2G07707.1	Plant mitochondrial ATPase, F0 complex, subunit 8 protein	4.69358	-0.952501	-2.57876	13.2112	TRUE	5.85e-06		VIT_01s0146g00390	39.7	25.1	27.5	9.2	2.2	19.5	2	1	5.3	4.6	2.9	2.8	141.8		3
72	VIT_08s0058g00440		F6GXT8	AT2G40300.1	ferritin 4	3.02505	-0.489775	-2.57763	13.3915	TRUE	0.0088717		VIT_08s0058g00440	11.9	12.6	5.5	3.1	9.9	0	0	2	0	1.8	1	1.9	49.7		5
393	VIT_15s0046g03540		D7UC36			3.81048	-0.959892	-2.57112	4.98568	TRUE	0.000260615		VIT_15s0046g03540	12.9	15.5	11	9.2	3.3	10.8	3	2	3.2	0.9	0	1.9	73.7		3
510	VIT_13s0019g05010		F6HNC4	AT2G39210.1	Major facilitator superfamily protein	5.01468	-3.45485	-2.55469	11.5428	TRUE	2.25e-05		VIT_13s0019g05010	35.7	34.8	42.2	2.1	1.1	1.1	4	5.9	1.1	0.9	2	1.9	132.8		2
394	VIT_00s0332g00060		F6HSD2	ATCG00480.1	ATP synthase subunit beta	8.47565	-0.697595	-2.55261	11.5166	TRUE	0		VIT_00s0332g00060	450.6	401.3	383.4	170.6	82.7	300	52.7	40.5	56.7	33.7	44.1	55.7	2072		3
594	VIT_16s0050g01720		F6H6L5	AT5G38280.1	PR5-like receptor kinase	6.13621	-1.38161	-2.53863	20.615	TRUE	1.79e-10		VIT_16s0050g01720	73.5	102.5	74.3	33.9	21	7.6	11.9	2	11.8	3.6	5.9	11.1	359.1		1
395	VIT_19s0015g00670	TC60877	F6I564	AT1G55860.1	ubiquitin-protein ligase 1	6.58341	-0.792598	-2.52628	18.3468	TRUE	2.44e-09		VIT_19s0015g00670	147.9	103.5	115.6	33.9	13.2	70.4	15.9	4.9	10.7	11.9	15.7	13.9	557.5		3
396	VIT_00s1707g00010					8.19007	-0.670869	-2.51746	16.5485	TRUE	0		VIT_00s1707g00010	376.2	371.3	313.7	137.7	61.8	231.7	42.8	25.7	47.1	40.1	30.4	51	1729.5		3
511	VIT_12s0142g00040		F6HNY6	AT1G06520.1	glycerol-3-phosphate acyltransferase 1	4.29043	-1.94394	-2.50745	22.0156	TRUE	0.000642465		VIT_12s0142g00040	26.8	17.4	34.9	3.1	0	3.2	0	2	1.1	2.7	2	2.8	96		2
512	VIT_10s0116g00170	TC54392	F6H7J6	AT4G05200.1	cysteine-rich RLK (RECEPTOR-like protein kinase) 25	6.1552	-3.1349	-2.50273	39.7008	TRUE	1.14e-10		VIT_10s0116g00170	82.4	86.1	91.7	1	8.8	1.1	13.9	4.9	3.2	1.8	4.9	6.5	306.3		2
397	VIT_03s0038g02790		D7U513	ATCG00830.1	ribosomal protein L2	6.22079	-0.733979	-2.4977	14.3135	TRUE	0		VIT_03s0038g02790	84.4	81.2	79.8	37	21	61.7	5	11.8	16	5.5	13.7	10.2	427.3		3
398	VIT_12s0035g01550		F6HK13			3.98526	-0.0539123	-2.49692	17.2772	TRUE	3.58e-05		VIT_12s0035g01550	26.8	13.5	15.6	11.3	7.7	18.4	1	0	4.3	7.3	0	3.7	109.6		3
73	VIT_14s0083g01140	TC68379	F6GVV3	AT3G29970.1	B12D protein	7.38504	-0.621572	-2.48565	11.9845	TRUE	7.79e-07		VIT_14s0083g01140	197.5	187.6	199	67.8	178.6	24.9	13.9	21.7	37.4	14.6	22.5	32.5	998		5
399	VIT_14s0068g01700		F6H464	ATCG00480.1	ATP synthase subunit beta	7.32282	-1.21757	-2.48432	15.6098	TRUE	0		VIT_14s0068g01700	175.7	193.4	158.7	66.8	34.2	80.1	30.8	15.8	24.6	19.2	13.7	13.9	826.9		3
400	VIT_10s0092g00780		F6I3K1			4.28622	-1.22179	-2.48102	12.2077	TRUE	0.000148659		VIT_10s0092g00780	24.8	14.5	20.2	7.2	1.1	16.2	4	3	3.2	0	3.9	0.9	99		3
74	VIT_19s0014g03290	TC60322	E0CSQ1	AT1G52890.1	NAC domain containing protein 19	9.753	0.350669	-2.47362	11.148	TRUE	1.58e-10		VIT_19s0014g03290	1444.2	658.5	981.4	939.2	1034.3	696.3	73.6	213.3	86.6	320.1	211.5	179	6838		5
401	VIT_06s0004g06800		F6GUQ4	AT1G05380.1	Acyl-CoA N-acyltransferase with RING/FYVE/PHD-type zinc finger protein	4.5847	-0.79632	-2.45758	9.15371	TRUE	3.35e-06		VIT_06s0004g06800	24.8	21.3	25.7	14.4	3.3	23.8	7	3	3.2	2.7	1	3.7	133.9		3
595	VIT_13s0074g00660		A5AGP5	AT2G36380.1	pleiotropic drug resistance 6	6.75632	-1.24135	-2.44442	13.6526	TRUE	0.00122657		VIT_13s0074g00660	92.3	216.6	169.7	26.7	21	21.7	12.9	12.8	2.1	12.8	17.6	10.2	616.4		1
402	VIT_14s0030g00680		D7TUX0	ATCG00380.1	chloroplast ribosomal protein S4	8.02763	-0.256467	-2.43557	7.03041	TRUE	0		VIT_14s0030g00680	303.7	274.6	230.2	266.1	129	238.2	51.7	28.6	58.8	35.6	46	44.5	1707		3
513	VIT_19s0027g00230	TC58332	D7SX08	AT1G56010.2	NAC domain containing protein 1	5.17443	-1.19348	-2.41908	21.4603	TRUE	1.55e-08		VIT_19s0027g00230	46.7	40.6	39.4	10.3	23.2	3.2	8	1	4.3	7.3	4.9	1.9	190.8		2
596	VIT_04s0044g01120		A5B8S9	AT1G77120.1	alcohol dehydrogenase 1	7.61439	-1.33997	-2.41752	6.41762	TRUE	1.2e-05		VIT_04s0044g01120	135	295.9	227.5	54.5	99.2	49.8	14.9	58.3	22.5	13.7	17.6	18.6	1007.5		1
597	VIT_18s0001g08160		E0CNU3			4.91525	-1.52337	-2.41258	12.614	TRUE	0.000780696		VIT_18s0001g08160	20.8	48.3	32.1	5.1	12.1	9.7	1	10.9	2.1	2.7	4.9	0	149.7		1
403	VIT_04s0043g00600		F6HI22	AT1G64790.2	ILITYHIA	5.41116	-0.771216	-2.40677	25.322	TRUE	1.45e-10		VIT_04s0043g00600	57.6	45.4	57.8	15.4	5.5	30.3	4	4.9	2.1	7.3	9.8	7.4	247.5		3
404	VIT_14s0060g02130		D7U9V9			6.34041	-1.10874	-2.40431	26.9174	TRUE	0		VIT_14s0060g02130	96.3	96.7	100.9	20.6	24.3	37.9	11.9	3	12.8	8.2	8.8	17.6	439		3
405	VIT_13s0101g00200		F6HPW9			7.70563	-0.727637	-2.39067	14.6739	TRUE	0		VIT_13s0101g00200	236.2	251.4	226.5	106.9	59.5	154.9	38.8	29.6	27.8	23.7	37.2	27.8	1220.3		3
75	VIT_18s0001g10600		F6GZZ7	AT1G76640.1	Calcium-binding EF-hand family protein	4.63457	-0.319168	-2.3872	9.07244	TRUE	0.000206939		VIT_18s0001g10600	27.8	25.1	24.8	16.4	35.3	5.4	5	2	6.4	0.9	3.9	7.4	160.4		5
514	VIT_13s0019g05070		A5ANB9	AT2G39210.1	Major facilitator superfamily protein	7.38051	-3.38972	-2.38206	17.1936	TRUE	6.87e-08		VIT_13s0019g05070	244.2	161.5	234.8	10.3	9.9	7.6	28.9	23.7	10.7	4.6	4.9	8.3	749.4		2
406	VIT_19s0014g02510					5.63269	-1.07348	-2.37948	9.38252	TRUE	6.31e-10		VIT_19s0014g02510	56.6	61.9	36.7	27.7	13.2	26	10	5.9	10.7	1.8	9.8	3.7	264		3
407	VIT_11s0052g01670		D7SQ40	ATCG00860.1	Chloroplast Ycf2;ATPase, AAA type, core	5.63532	-0.770545	-2.37416	6.38703	TRUE	3.29e-07		VIT_11s0052g01670	65.5	45.4	38.5	34.9	12.1	40.1	8	5.9	15	4.6	5.9	6.5	282.4		3
408	VIT_02s0154g00260		F6HPA0	AT1G12110.1	nitrate transporter 1 1	9.23357	-1.30919	-2.37218	23.5798	TRUE	0		VIT_02s0154g00260	765.3	633.3	651.2	245.6	154.4	220.9	95.5	131.3	63.1	52.9	42.1	76.1	3131.7		3
409	VIT_03s0038g02780	TC63327	D7U514	ATCG00840.1	ribosomal protein L23 1	6.41021	-0.775778	-2.36834	13.7233	TRUE	1.54e-10		VIT_03s0038g02780	119.1	90.9	94.5	31.9	18.7	67.1	12.9	6.9	16	10	13.7	14.8	496.5		3
122	VIT_19s0085g00320		D7T0W5			3.19385	-0.980451	-2.35598	4.46174	TRUE	0.00946911		VIT_19s0085g00320	8.9	11.6	10.1	3.1	4.4	4.3	3	1	0	0.9	1	1.9	50.2		4
515	VIT_03s0038g00130		F6I1T5			6.4233	-2.24322	-2.35396	4.35685	TRUE	0.000462662		VIT_03s0038g00130	140	61.9	103.6	15.4	14.3	13	15.9	11.8	11.8	1.8	6.9	5.6	402		2
516	VIT_15s0048g00510	TC69052	F6I390	AT2G45220.1	Plant invertase/pectin methylesterase inhibitor superfamily	4.07694	-1.92743	-2.34779	13.4415	TRUE	0.00160625		VIT_15s0048g00510	29.8	19.3	16.5	1	4.4	1.1	1	2	1.1	1.8	2	2.8	82.8		2
410	VIT_18s0001g08390	TC64345	F6H160	AT2G07080.1	transposable element gene	6.21207	-0.595762	-2.34449	8.83647	TRUE	1.03e-08		VIT_18s0001g08390	108.2	87	64.2	48.3	17.6	55.2	8	10.9	15	12.8	10.8	13	451		3
411	VIT_09s0002g00310		D7TZJ7			8.58698	-0.72655	-2.34413	12.1943	TRUE	1.02e-12		VIT_09s0002g00310	453.6	418.7	403.6	241.5	71.7	308.6	60.7	49.4	90.9	42	53.9	58.4	2253		3
412	VIT_04s0023g01330		D7SPI2	AT4G36740.1	homeobox protein 40	5.01947	0.35209	-2.34139	6.74061	TRUE	3.52e-06		VIT_04s0023g01330	39.7	25.1	44.9	24.7	27.6	56.3	3	6.9	5.3	15.5	5.9	7.4	262.3		3
76	VIT_12s0057g00090		F6HHI7	AT4G10270.1	Wound-responsive family protein	8.1211	-0.748891	-2.32681	4.66484	TRUE	4.76e-14		VIT_12s0057g00090	340.5	231.1	303.6	103.8	229.4	139.7	50.8	56.3	50.3	33.7	31.3	39.9	1610.4		5
413	VIT_10s0092g00770	TC56798	F6I3K0	AT2G07771.2	Cytochrome C assembly protein	3.76678	-0.930993	-2.32458	16.2723	TRUE	0.00111573		VIT_10s0092g00770	15.9	14.5	20.2	9.2	0	5.4	3	1	0	2.7	2	2.8	76.7		3
77	VIT_04s0023g02270		F6GWU2			2.80422	0.126662	-2.32182	2.05269	TRUE	0.00654154		VIT_04s0023g02270	10.9	5.8	4.6	5.1	8.8	8.7	2	1	1.1	0.9	2	1.9	52.8		5
517	VIT_01s0010g03930	TC68615	D7TB08	AT5G13080.1	WRKY DNA-binding protein 75	7.23601	-1.91721	-2.31915	12.0219	TRUE	0.00300915		VIT_01s0010g03930	240.2	97.7	176.1	24.7	67.3	10.8	60.7	3.9	12.8	7.3	5.9	14.8	722.2		2
78	VIT_03s0063g01960		F6HQJ3	AT2G16060.1	hemoglobin 1	7.53242	-0.60618	-2.31461	6.04647	TRUE	0.000189199		VIT_03s0063g01960	155.8	191.4	207.3	68.8	239.3	57.4	21.9	64.2	25.7	27.4	25.5	20.4	1105.1		5
598	VIT_03s0097g00210		D7TY41	ATCG00170.1	DNA-directed RNA polymerase family protein	3.37956	-1.04808	-2.31425	7.69712	TRUE	0.00643494		VIT_03s0097g00210	7.9	17.4	11	3.1	2.2	6.5	1	0	3.2	1.8	2	0.9	57		1
414	VIT_14s0030g01410		F6HTV8	AT3G22560.1	Acyl-CoA N-acyltransferases (NAT) superfamily protein	3.87861	-1.10631	-2.30918	6.39321	TRUE	0.00080164		VIT_14s0030g01410	17.9	9.7	18.3	2.1	5.5	11.9	2	2	4.3	0.9	1	2.8	78.4		3
518	VIT_11s0149g00100		F6HCK2	AT5G20320.1	dicer-like 4	3.61844	-0.889627	-2.30781	11.7502	TRUE	0.00228781		VIT_11s0149g00100	19.9	14.5	12.8	6.2	4.4	2.2	2	0	1.1	4.6	1	1.9	70.6		2
599	VIT_05s0062g00250		F6I4C9	AT4G30270.1	xyloglucan endotransglucosylase/hydrolase 24	11.0171	-2.95923	-2.30218	13.223	TRUE	6.62e-11		VIT_05s0062g00250	2010	3075.8	2534.2	215.8	218.3	179.8	461.7	325.8	184	33.7	76.4	93.7	9409.2		1
79	VIT_12s0057g00150		F6HHJ3	AT4G10270.1	Wound-responsive family protein	5.30713	-0.921921	-2.29214	3.29603	TRUE	5.53e-06		VIT_12s0057g00150	57.6	25.1	42.2	17.5	26.5	15.2	9	5.9	7.5	3.6	5.9	4.6	220.6		5
415	VIT_14s0108g01640		F6H5N4	ATCG00890.1	NADH-Ubiquinone/plastoquinone (complex I) protein	7.45017	-0.932821	-2.28974	10.521	TRUE	3.11e-10		VIT_14s0108g01640	236.2	183.7	165.1	89.4	30.9	121.3	38.8	19.7	34.2	16.4	24.5	24.1	984.3		3
80	VIT_14s0066g00810	TC67193	A5AN06	AT5G40390.1	Raffinose synthase family protein	8.87908	-0.47514	-2.28317	11.3302	TRUE	2.64e-06		VIT_14s0066g00810	777.2	427.4	609.9	176.7	412.4	136.4	104.5	47.4	52.4	93.9	111.6	65.9	3015.7		5
519	VIT_13s0084g00240	TC60725	A5C059	AT5G07010.1	sulfotransferase 2A	5.41826	-4.63087	-2.27689	23.9562	TRUE	0.00684676		VIT_13s0084g00240	48.6	34.8	43.1	1	4.4	0	0	25.7	1.1	0.9	0	0	159.6		2
416	VIT_19s0014g02520	TC57979	C5MTK1	ATCG00780.1	ribosomal protein L14	7.97909	-0.678328	-2.26434	22.8067	TRUE	0		VIT_19s0014g02520	305.7	313.3	276.1	123.3	72.8	186.3	54.7	20.7	46	31	37.2	55.7	1522.8		3
600	VIT_13s0019g02630		E1AXP9	ATCG00020.1	photosystem II reaction center protein A	11.4859	-0.959856	-2.25703	10.1504	TRUE	2.15e-06		VIT_13s0019g02630	2395.1	4753.4	4145.7	1146.7	690.3	1200.9	562.2	235	436.4	350.2	388.7	479.6	16784.2		1
417	VIT_02s0012g00270		F6HTE3	AT4G17140.3	pleckstrin homology (PH) domain-containing protein	6.13344	-0.743657	-2.25189	18.9763	TRUE	2.56e-11		VIT_02s0012g00270	99.3	73.5	82.5	39	11	45.5	10.9	12.8	5.3	10.9	13.7	13	417.4		3
520	VIT_00s0454g00010	TC69840	F6I2C8	AT2G04160.1	Subtilisin-like serine endopeptidase family protein	5.74576	-3.21253	-2.22522	12.2976	TRUE	3e-07		VIT_00s0454g00010	61.5	55.1	63.3	3.1	2.2	6.5	14.9	4.9	7.5	3.6	2.9	0.9	226.4		2
521	VIT_10s0116g00150		F6H7J5	AT4G11530.1	cysteine-rich RLK (RECEPTOR-like protein kinase) 34	6.19754	-3.44324	-2.22288	12.5633	TRUE	4.39e-05		VIT_10s0116g00150	99.3	61.9	83.5	4.1	9.9	2.2	27.9	4.9	7.5	1.8	2	2.8	307.8		2
418	VIT_10s0092g00790	TC52964	A5BWS8	AT5G47320.1	ribosomal protein S19	4.31394	-0.502991	-2.22025	8.00627	TRUE	1.78e-05		VIT_10s0092g00790	25.8	26.1	13.8	14.4	6.6	16.2	4	1	5.3	5.5	2	3.7	124.4		3
601	VIT_00s0527g00010		D7TGB2	AT1G28260.1	Telomerase activating protein Est1	5.91081	-1.27807	-2.21713	6.41831	TRUE	4.44e-06		VIT_00s0527g00010	43.7	83.2	86.2	18.5	19.8	20.6	9	12.8	7.5	10	3.9	7.4	322.6		1
81	VIT_14s0006g02950		A5BBT8	AT3G02550.1	LOB domain-containing protein 41	7.85349	-0.706835	-2.2109	4.53003	TRUE	0.000309199		VIT_14s0006g02950	318.6	146	229.3	70.9	251.4	102.9	73.6	35.5	40.6	34.7	28.4	28.8	1360.7		5
419	VIT_02s0012g03140		F6HT00			6.87999	-0.740738	-2.2049	7.93309	TRUE	2.02e-09		VIT_02s0012g03140	135	136.3	109.1	60.6	27.6	106.1	23.9	18.8	26.7	13.7	20.6	16.7	695.1		3
602	VIT_01s0011g05380	TC52948	F6HFF6	AT5G51490.1	Plant invertase/pectin methylesterase inhibitor superfamily	5.45797	-1.75042	-2.2022	21.9437	TRUE	9.41e-08		VIT_01s0011g05380	44.7	60.9	55	12.3	12.1	1.1	8	4.9	4.3	3.6	6.9	5.6	219.4		1
420	VIT_00s0438g00020	TC58006	F6HYH3	AT2G07671.1	ATP synthase subunit C family protein	5.50798	-0.63332	-2.20146	6.51884	TRUE	9.15e-11		VIT_00s0438g00020	36.7	48.3	42.2	34.9	19.8	40.1	13.9	8.9	10.7	2.7	7.8	5.6	271.6		3
522	VIT_05s0077g01570		A5AQ75			9.08355	-1.93332	-2.18968	27.4079	TRUE	9.03e-13		VIT_05s0077g01570	557.8	577.2	606.3	98.6	209.5	86.6	239.8	37.5	52.4	21	42.1	39	2567.8		2
603	VIT_16s0100g00740	TC64146	A5AER3			8.46963	-4.14236	-2.18479	28.0714	TRUE	0.000741234		VIT_16s0100g00740	321.6	547.3	457.7	15.4	16.5	10.8	2	158	13.9	1.8	6.9	10.2	1562.1		1
523	VIT_04s0008g04180		F6H3F3	AT1G02260.1	Divalent ion symporter	5.37923	-2.32101	-2.18031	13.8724	TRUE	0.000362395		VIT_04s0008g04180	44.7	42.5	70.6	2.1	4.4	8.7	10.9	2	4.3	2.7	3.9	3.7	200.5		2
604	VIT_15s0048g01200	TC56767	F6I356	AT4G00230.1	xylem serine peptidase 1	7.22844	-1.38811	-2.18001	26.112	TRUE	1.55e-08		VIT_15s0048g01200	162.8	256.2	205.4	17.5	37.5	43.3	14.9	21.7	16	12.8	23.5	25	836.6		1
421	VIT_10s0116g00490	TC64234	F6HD44	AT2G35630.1	ARM repeat superfamily protein	6.04716	-1.00602	-2.15797	14.2523	TRUE	1.3e-09		VIT_10s0116g00490	95.3	68.7	71.5	21.6	13.2	42.2	10	6.9	15	12.8	7.8	10.2	375.2		3
422	VIT_17s0000g10020		F6GTM0	AT2G36850.1	glucan synthase-like 8	5.69193	-0.724315	-2.14944	11.7585	TRUE	5.15e-06		VIT_17s0000g10020	89.3	55.1	54.1	19.5	12.1	33.6	10	5.9	5.3	9.1	11.8	10.2	316		3
123	VIT_09s0070g00890		F6I3F7	ATCG01240.1	ribosomal protein S7	3.67336	-1.55533	-2.14336	8.2371	TRUE	0.00762135		VIT_09s0070g00890	11.9	11.6	11	5.1	5.5	4.3	0	3.9	6.4	0.9	0	0.9	61.5		4
605	VIT_18s0001g03880	TC52400	F6H0M4	AT1G24620.1	EF hand calcium-binding protein family	8.85453	-1.90871	-2.14251	40.5573	TRUE	1.94e-09		VIT_18s0001g03880	532	740.7	775.9	71.9	61.8	48.7	76.6	53.3	23.5	46.5	45	44.5	2520.4		1
423	VIT_00s0246g00170	TC57184	F6HMK6	ATCG01040.1	Cytochrome C assembly protein	6.94211	-0.701174	-2.13717	11.9864	TRUE	0		VIT_00s0246g00170	131	136.3	122	80.1	36.4	96.4	31.8	20.7	24.6	10	21.5	25	735.8		3
82	VIT_03s0063g01790	TC62499	F6HQI2	AT2G26490.1	Transducin/WD40 repeat-like superfamily protein	6.87859	-0.164079	-2.13663	7.94475	TRUE	0.00510634		VIT_03s0063g01790	215.4	58	119.2	131.5	101.4	46.6	49.8	5.9	15	36.5	19.6	24.1	823		5
606	VIT_19s0015g02910	TC55296	A5B2W3	AT3G14690.1	cytochrome P450, family 72, subfamily A, polypeptide 15	6.30146	-1.87243	-2.13489	27.7873	TRUE	0.000186507		VIT_19s0015g02910	88.3	115.1	152.3	10.3	7.7	7.6	4	8.9	7.5	5.5	10.8	13	431		1
524	VIT_05s0049g01100	TC61062	F6H8N9	AT2G29420.1	glutathione S-transferase tau 7	4.82678	-1.17232	-2.13366	5.81607	TRUE	8.23e-05		VIT_05s0049g01100	46.7	23.2	29.3	10.3	7.7	11.9	7	3.9	3.2	5.5	2.9	3.7	155.3		2
83	VIT_08s0007g01400		A5BVL9	AT3G09270.1	glutathione S-transferase TAU 8	5.38564	-1.40982	-2.13315	10.6288	TRUE	0.000205722		VIT_08s0007g01400	55.6	30	37.6	16.4	23.2	8.7	21.9	2	5.3	2.7	4.9	2.8	211.1		5
424	VIT_15s0048g01900		F6I320	ATCG01210.1	chloroplast-encoded 16S ribosomal RNA	6.05465	-0.76296	-2.12699	11.432	TRUE	2.37e-12		VIT_15s0048g01900	76.4	77.4	68.8	30.8	16.5	54.1	10.9	10.9	15	13.7	10.8	9.3	394.6		3
124	VIT_05s0077g01580	TC58902	Q9FS43			12.7866	-1.44194	-2.12507	16.6982	TRUE	2.16e-12		VIT_05s0077g01580	6783.3	8003.2	7367.7	1980	4158.2	1310.3	2688.8	734.6	1215	511.6	595.4	763.5	36111.6		4
425	VIT_05s0029g00540		F6GWE0	AT4G30990.2	ARM repeat superfamily protein	4.07591	-0.596853	-2.11877	10.1939	TRUE	0.000633977		VIT_05s0029g00540	29.8	13.5	20.2	6.2	4.4	13	2	1	3.2	2.7	3.9	5.6	105.5		3
525	VIT_05s0020g02290		F6HDJ5	AT3G21530.1	DNAse I-like superfamily protein	5.37262	-2.2956	-2.10235	12.7581	TRUE	3.47e-06		VIT_05s0020g02290	57.6	42.5	50.4	4.1	6.6	4.3	7	3.9	7.5	3.6	3.9	4.6	196		2
607	VIT_04s0023g03230	TC55019	F6GWN6	AT4G34760.1	SAUR-like auxin-responsive protein family	5.36029	-2.29349	-2.10132	26.9615	TRUE	3.94e-05		VIT_04s0023g03230	41.7	64.8	48.6	4.1	5.5	4.3	3	13.8	0	5.5	2	4.6	197.9		1
526	VIT_01s0137g00790		F6GVL7			9.21917	-1.737	-2.0971	40.0667	TRUE	0		VIT_01s0137g00790	740.5	642	751.2	141.8	180.8	92	110.5	140.2	67.4	52.9	49.9	66.8	3036		2
426	VIT_00s2608g00010		F6H8G1	ATCG00680.1	photosystem II reaction center protein B	8.85382	-0.678494	-2.09559	14.3137	TRUE	0		VIT_00s2608g00010	500.3	553.1	512.7	288.7	115.8	348.7	93.5	72.1	113.4	67.5	63.6	102	2831.4		3
527	VIT_18s0001g11610		E0CPW8			7.75084	-1.59592	-2.09021	19.3338	TRUE	2.17e-13		VIT_18s0001g11610	248.1	207.9	278.8	55.5	80.5	44.4	24.9	81	20.3	24.6	17.6	19.5	1103.1		2
608	VIT_08s0058g00450	TC70874	F6GXT7	AT2G30160.1	Mitochondrial substrate carrier family protein	8.69133	-1.82264	-2.08904	29.9669	TRUE	1.08e-06		VIT_08s0058g00450	465.5	745.5	623.7	47.3	77.2	49.8	50.8	69.1	23.5	40.1	53.9	37.1	2283.5		1
84	VIT_14s0060g01300		A5B3R4	AT3G62550.1	Adenine nucleotide alpha hydrolases-like superfamily protein	6.65899	-0.35946	-2.07676	6.17243	TRUE	9.85e-07		VIT_14s0060g01300	106.2	103.5	102.7	51.4	129	48.7	12.9	29.6	26.7	16.4	16.6	25	668.7		5
427	VIT_02s0012g00240		F6HTE5	AT4G17140.3	pleckstrin homology (PH) domain-containing protein	4.2199	-0.971917	-2.07486	8.40553	TRUE	0.00158328		VIT_02s0012g00240	23.8	17.4	17.4	5.1	2.2	19.5	5	3	4.3	2.7	3.9	0.9	105.2		3
428	VIT_02s0033g00980		F6I085	ATCG01240.1	ribosomal protein S7	7.11285	-0.799012	-2.07202	10.2625	TRUE	4.68e-12		VIT_02s0033g00980	177.7	142.1	138.5	77.1	33.1	101.8	30.8	20.7	34.2	22.8	17.6	25	821.4		3
609	VIT_08s0058g00970		D7SR21	AT5G05340.1	Peroxidase superfamily protein	5.1147	-1.26281	-2.07154	11.9563	TRUE	3.06e-05		VIT_08s0058g00970	35.7	57	33.9	8.2	14.3	8.7	3	9.9	3.2	3.6	3.9	8.3	189.7		1
429	VIT_17s0000g06990		F6GT24	ATCG00830.1	ribosomal protein L2	7.17732	-0.826326	-2.064	8.2295	TRUE	4.76e-14		VIT_17s0000g06990	171.7	156.6	135.7	70.9	43	112.6	31.8	31.6	31	22.8	26.4	15.8	849.9		3
85	VIT_08s0007g05580	TC63106	D7TIL3	AT2G41380.1	S-adenosyl-L-methionine-dependent methyltransferases superfamily protein	7.28008	-0.0541234	-2.06288	8.20052	TRUE	0.000668841		VIT_08s0007g05580	205.5	104.4	165.1	157.2	230.5	53.1	72.6	22.7	13.9	40.1	33.3	36.2	1134.6		5
430	VIT_07s0031g01830		A5C6A6	AT4G39420.2	unknown protein; INVOLVED IN: biological_process unknown; LOCATED IN: cellular_component unknown; EXPRESSED IN: leaf; EXPRESSED DURING: LP 04 four leaves visible, LP 02 two leaves visible; Has 20 Blast hits to 19 proteins in 8 species: Archae - 0; Bacteria - 0; Metazoa - 0; Fungi - 0; Plants - 20; Viruses - 0; Other Eukaryotes - 0 (source: NCBI BLink)	5.04848	-0.873493	-2.06246	8.85556	TRUE	1.3e-06		VIT_07s0031g01830	51.6	30	33	12.3	12.1	19.5	4	6.9	6.4	2.7	8.8	6.5	193.8		3
431	VIT_00s0246g00230		F6HML2	AT2G07687.1	Cytochrome c oxidase, subunit III	5.41816	-0.971802	-2.05268	19.5656	TRUE	2.66e-08		VIT_00s0246g00230	55.6	40.6	58.7	17.5	7.7	22.7	9	2	8.6	6.4	5.9	12.1	246.8		3
432	VIT_13s0047g00690		D7TF85			4.42528	-0.893393	-2.04083	5.99884	TRUE	9.67e-05		VIT_13s0047g00690	21.8	25.1	22.9	10.3	3.3	17.3	5	3.9	4.3	2.7	2.9	4.6	124.1		3
610	VIT_10s0003g04540	TC62739	F6HLW9	AT4G21120.1	amino acid transporter 1	9.59417	-3.34919	-2.03866	31.0645	TRUE	1.87e-09		VIT_10s0003g04540	862.6	1203.8	1049.3	48.3	41.9	48.7	91.6	223.1	47.1	31.9	19.6	32.5	3700.4		1
86	VIT_12s0059g00440	TC63440	D7TE59			11.4273	-0.254304	-2.0383	6.89075	TRUE	1.35e-08		VIT_12s0059g00440	2316.7	2517.8	2544.3	2249.2	3770.1	1648.1	471.7	687.2	1069.5	425.9	448.5	629.9	18778.9		5
433	VIT_09s0070g00450		A5B1C4	AT3G32110.1	transposable element gene	3.78876	-1.11103	-2.03007	9.93487	TRUE	0.00386929		VIT_09s0070g00450	15.9	15.5	10.1	5.1	1.1	13	4	2	4.3	1.8	0	2.8	75.6		3
611	VIT_01s0011g05810	TC65340	F6HFD3	AT1G68050.1	flavin-binding, kelch repeat, f box 1	10.0956	-3.13159	-2.02774	12.7347	TRUE	0.00132942		VIT_01s0011g05810	874.5	1587.7	1217.1	79.1	186.4	62.8	68.7	571.6	66.3	34.7	29.4	39.9	4818.2		1
434	VIT_00s0332g00110		B6VJU6	ATCG00550.1	photosystem II reaction center protein J	8.25273	-0.799688	-2.0157	14.2016	TRUE	0		VIT_00s0332g00110	322.6	351	347.6	178.8	83.8	197.1	59.7	67.1	66.3	47.4	52.9	52	1826.3		3
528	VIT_09s0002g00410	TC60758	F6HXN7			4.25635	-2.05626	-2.0103	12.9023	TRUE	0.00306649		VIT_09s0002g00410	28.8	16.4	23.8	1	5.5	2.2	3	3	3.2	0	2.9	3.7	93.5		2
87	VIT_12s0057g00170		F6HHJ4	AT4G10270.1	Wound-responsive family protein	7.44924	-0.49302	-2.00459	3.53226	TRUE	1.51e-05		VIT_12s0057g00170	236.2	106.4	177	97.6	187.5	91	45.8	44.4	41.7	36.5	30.4	25	1119.5		5
12	VIT_16s0050g02680					7.491	1.55586	-2.00323	24.1854	TRUE	0		VIT_16s0050g02680	133	288.1	199	435.7	413.5	513.3	11.9	56.3	40.6	197.9	136.1	122.5	2547.9		6
435	VIT_19s0014g04930	TC53441	G4XGW4	AT5G23960.1	terpene synthase 21	7.83104	-1.19428	-2.00002	21.9686	TRUE	2.5e-14		VIT_19s0014g04930	249.1	191.4	239.4	68.8	103.7	127.8	18.9	75	78.1	36.5	27.4	10.2	1226.3		3
125	VIT_02s0012g00400		F6HTD4	AT1G17020.1	senescence-related gene 1	6.81972	-1.42461	-1.99548	10.8372	TRUE	2.5e-14		VIT_02s0012g00400	93.3	115.1	127.5	38	52.9	36.8	13.9	26.7	46	10.9	12.7	7.4	581.2		4
126	VIT_03s0038g00570		D7U5H9	AT3G51090.1	Protein of unknown function (DUF1640)	9.50469	-0.504803	-1.98889	9.09537	TRUE	1.17e-08		VIT_03s0038g00570	575.7	1033.6	852.1	576.4	306.5	452.6	225.9	83.9	165.8	127.7	123.4	188.3	4711.9		4
529	VIT_08s0105g00380	TC57653	F6H6T4	AT5G05600.1	2-oxoglutarate (2OG) and Fe(II)-dependent oxygenase superfamily protein	6.30177	-2.36327	-1.9811	19.3713	TRUE	3.93e-08		VIT_08s0105g00380	103.2	78.3	84.4	6.2	16.5	14.1	10	32.6	6.4	8.2	2.9	5.6	368.4		2
612	VIT_09s0002g06520		D7U101	AT2G18660.1	plant natriuretic peptide A	5.54347	-2.03886	-1.96555	14.9175	TRUE	1.28e-06		VIT_09s0002g06520	54.6	59	51.4	12.3	7.7	3.2	8	12.8	4.3	3.6	6.9	4.6	228.4		1
127	VIT_05s0077g01560		D7SY76			7.93809	-2.30159	-1.96412	15.8844	TRUE	2.08e-05		VIT_05s0077g01560	221.3	234	242.1	32.9	87.1	37.9	151.3	19.7	27.8	14.6	8.8	12.1	1089.6		4
530	VIT_07s0104g00420	TC56559	D7TPC0	AT3G23600.1	alpha/beta-Hydrolases superfamily protein	7.84272	-2.25457	-1.95176	35.8377	TRUE	1.56e-06		VIT_07s0104g00420	299.8	298.8	421	27.7	17.6	18.4	23.9	25.7	33.2	21.9	18.6	26	1232.6		2
13	VIT_09s0002g06790		D7U122	AT1G52560.1	HSP20-like chaperones superfamily protein	6.5532	1.81527	-1.95099	9.99936	TRUE	1.97e-06		VIT_09s0002g06790	52.6	87	63.3	535.3	405.8	315.1	22.9	43.4	31	67.5	70.5	46.4	1740.8		6
128	VIT_15s0045g00370		A5BN77	AT3G03530.1	non-specific phospholipase C4	4.25735	-1.12469	-1.94984	1.45409	TRUE	0.000745214		VIT_15s0045g00370	20.8	19.3	16.5	9.2	11	6.5	6	5.9	3.2	1.8	2	2.8	105		4
436	VIT_06s0004g07410		F6GUI6	ATCG01110.1	NAD(P)H dehydrogenase subunit H	7.39093	-0.588502	-1.94808	9.83527	TRUE	6.11e-13		VIT_06s0004g07410	192.6	179.8	182.5	99.7	50.7	148.4	37.8	35.5	40.6	27.4	40.1	31.5	1066.6		3
129	VIT_12s0057g00080		F6HHI6	AT4G10270.1	Wound-responsive family protein	7.27247	-1.05768	-1.94598	9.46011	TRUE	3.77e-13		VIT_12s0057g00080	205.5	147.9	149.5	58.6	89.3	54.1	45.8	31.6	29.9	13.7	19.6	32.5	878		4
613	VIT_18s0001g10480	TC60659	A5CB41	AT5G42900.1	cold regulated gene 27	8.24208	-2.79367	-1.94503	12.6789	TRUE	0.00576973		VIT_18s0001g10480	251.1	516.3	397.1	21.6	55.1	15.2	25.9	124.4	17.1	21	11.8	13	1469.6		1
130	VIT_18s0001g14260					7.79513	-1.0217	-1.94135	22.8486	TRUE	8.97e-12		VIT_18s0001g14260	251.1	281.4	285.2	58.6	148.9	41.1	47.8	49.4	29.9	28.3	45	39	1305.7		4
437	VIT_19s0027g00800	TC57393	F6H4T5	ATCG00860.1	Chloroplast Ycf2;ATPase, AAA type, core	5.41462	-0.771045	-1.91603	7.69244	TRUE	0.000330863		VIT_19s0027g00800	74.4	35.8	44.9	21.6	13.2	22.7	8	6.9	9.6	3.6	11.8	11.1	263.6		3
614	VIT_11s0016g05430	TC61309	D7TC26	AT5G20190.1	Tetratricopeptide repeat (TPR)-like superfamily protein	8.91811	-1.86175	-1.91058	19.1694	TRUE	0.00177622		VIT_11s0016g05430	485.4	907	821.8	59.6	54	70.4	87.6	44.4	46	55.6	50.9	61.2	2743.9		1
131	VIT_00s0532g00070		D7TRV2	AT4G23180.1	cysteine-rich RLK (RECEPTOR-like protein kinase) 10	6.24644	-1.33945	-1.90942	7.44088	TRUE	6.38e-07		VIT_00s0532g00070	55.6	98.6	85.3	31.9	32	20.6	14.9	29.6	11.8	11.9	9.8	4.6	406.6		4
438	VIT_15s0021g02540		A5AU62	AT1G02080.1	transcription regulators	4.5131	-0.422596	-1.90921	16.0577	TRUE	4.47e-05		VIT_15s0021g02540	29.8	22.2	31.2	9.2	8.8	20.6	7	3.9	0	6.4	6.9	6.5	152.5		3
615	VIT_02s0025g03140	TC65676	D7TVW3	AT1G43650.1	nodulin MtN21 /EamA-like transporter family protein	6.63506	-1.81027	-1.90791	22.3745	TRUE	1.94e-12		VIT_02s0025g03140	107.2	124.7	116.5	22.6	24.3	16.2	31.8	10.9	16	17.3	10.8	6.5	504.8		1
132	VIT_13s0019g04900		E7BTN3	AT3G54920.1	Pectin lyase-like superfamily protein	6.49289	-0.73407	-1.90746	14.4755	TRUE	0		VIT_13s0019g04900	92.3	106.4	113.7	45.2	28.7	58.5	23.9	13.8	16	18.2	17.6	21.3	555.6		4
133	VIT_18s0001g14270	TC57964	E0CQ56	AT1G75750.1	GAST1 protein homolog 1	9.42395	-1.12563	-1.89665	23.0043	TRUE	1.71e-09		VIT_18s0001g14270	844.7	887.6	830	121.2	474.2	114.8	177.1	135.3	100.5	100.3	113.6	107.6	4006.9		4
439	VIT_00s0459g00010		F6I7K6			5.33345	-0.471046	-1.88754	21.632	TRUE	6.69e-08		VIT_00s0459g00010	57.6	44.5	49.5	16.4	13.2	32.5	10.9	3	4.3	9.1	11.8	14.8	267.6		3
616	VIT_08s0056g00850		F6HMV5			4.01804	-1.00976	-1.88472	8.81649	TRUE	0.00293226		VIT_08s0056g00850	11.9	26.1	21.1	5.1	8.8	3.2	4	2	2.1	5.5	2	2.8	94.6		1
531	VIT_05s0094g01230		A5BNR5	AT2G16670.1	transposable element gene	4.47158	-0.938992	-1.88367	6.35099	TRUE	0.00172134		VIT_05s0094g01230	36.7	15.5	23.8	12.3	7.7	8.7	3	8.9	2.1	4.6	3.9	3.7	130.9		2
617	VIT_01s0026g01730		D7TND6	AT1G18860.1	WRKY DNA-binding protein 61	5.56652	-2.7085	-1.88284	12.7965	TRUE	1.27e-05		VIT_01s0026g01730	49.6	54.1	57.8	2.1	6.6	6.5	12.9	13.8	3.2	2.7	3.9	3.7	216.9		1
440	VIT_12s0055g00090		F6H1Q2	AT2G07671.1	ATP synthase subunit C family protein	4.43457	-0.637413	-1.87889	2.72154	TRUE	0.000148131		VIT_12s0055g00090	26.8	21.3	23.8	13.4	7.7	15.2	4	4.9	5.3	4.6	4.9	4.6	136.5		3
134	VIT_00s0125g00020	TC70629	F6H2S0	ATMG00030.1	hypothetical protein	7.04981	-0.220381	-1.86325	13.9386	TRUE	7.03e-14		VIT_00s0125g00020	141.9	133.4	149.5	138.7	68.4	109.4	38.8	15.8	44.9	21.9	39.2	41.7	943.6		4
135	VIT_15s0046g00240	TC52012	F6I6F5	AT1G07900.1	LOB domain-containing protein 1	4.33499	-1.85502	-1.85378	4.38442	TRUE	0.00302192		VIT_15s0046g00240	15.9	22.2	19.3	5.1	4.4	8.7	4	10.9	3.2	1.8	1	0.9	97.4		4
441	VIT_16s0022g00030		F6HAI8	AT1G02080.1	transcription regulators	5.14056	-0.282958	-1.84118	14.8992	TRUE	0.00010301		VIT_16s0022g00030	59.6	29	52.3	20.6	9.9	26	5	3.9	6.4	12.8	11.8	12.1	249.4		3
136	VIT_19s0015g00270		A5ASY1	AT3G13130.1	unknown protein; FUNCTIONS IN: molecular_function unknown; INVOLVED IN: biological_process unknown; LOCATED IN: endomembrane system; EXPRESSED IN: male gametophyte; Has 140 Blast hits to 132 proteins in 41 species: Archae - 2; Bacteria - 4; Metazoa - 29; Fungi - 20; Plants - 51; Viruses - 0; Other Eukaryotes - 34 (source: NCBI BLink)	7.5995	-0.00482173	-1.83456	12.8701	TRUE	6.02e-07		VIT_19s0015g00270	183.6	293.9	252.2	215.8	132.3	83.4	45.8	43.4	27.8	88.5	66.6	52.9	1486.2		4
532	VIT_18s0001g10610	TC60974	F6GZZ8	AT2G43290.1	Calcium-binding EF-hand family protein	7.63142	-1.70521	-1.83303	53.6368	TRUE	7.03e-14		VIT_18s0001g10610	271	223.4	286.2	55.5	34.2	20.6	41.8	46.4	11.8	21.9	30.4	31.5	1074.7		2
442	VIT_00s0125g00060		F6H2S2			8.45657	-0.470146	-1.83169	12.0532	TRUE	9.01e-14		VIT_00s0125g00060	349.4	348.1	412.7	291.8	142.2	284.8	102.5	54.3	121.9	59.3	66.6	101.1	2334.7		3
533	VIT_06s0004g06480		D7SJZ1	AT3G26300.1	cytochrome P450, family 71, subfamily B, polypeptide 34	6.32636	-1.11814	-1.82294	28.774	TRUE	3.36e-11		VIT_06s0004g06480	102.2	99.6	99.1	23.6	36.4	15.2	12.9	20.7	7.5	19.2	14.7	15.8	466.9		2
534	VIT_05s0094g00330		A5AK36	AT3G54420.1	homolog of carrot EP3-3 chitinase	7.70416	-1.89111	-1.82061	8.91818	TRUE	0.00118378		VIT_05s0094g00330	317.6	169.2	194.4	26.7	97	29.2	55.7	64.2	40.6	26.4	5.9	20.4	1047.3		2
137	VIT_07s0005g04890	TC52643	F6HZU2	AT2G29420.1	glutathione S-transferase tau 7	9.36371	-1.15336	-1.81941	32.1083	TRUE	0		VIT_07s0005g04890	757.3	743.6	783.3	233.2	324.2	183	249.8	114.5	96.3	111.3	92	100.2	3788.7		4
618	VIT_14s0068g00840		D7SVF2	AT3G12280.1	retinoblastoma-related 1	6.91443	-1.20733	-1.8177	32.738	TRUE	0		VIT_14s0068g00840	130	165.3	155.9	41.1	38.6	27.1	21.9	29.6	12.8	25.5	17.6	26	691.4		1
14	VIT_13s0019g05340		F6HNA7			7.08448	0.385348	-1.81754	10.5431	TRUE	2.62e-10		VIT_13s0019g05340	108.2	216.6	149.5	166.5	135.6	142.9	45.8	23.7	22.5	62.9	58.8	57.5	1190.5		6
443	VIT_16s0050g02120		E0CUN3	AT5G25910.1	receptor like protein 52	4.65927	-0.626631	-1.81185	3.61426	TRUE	5.5e-05		VIT_16s0050g02120	23.8	26.1	28.4	13.4	8.8	24.9	8	5.9	6.4	5.5	4.9	4.6	160.7		3
444	VIT_12s0034g02120		D7SZV5			5.29187	-0.706111	-1.79592	8.50765	TRUE	1.83e-06		VIT_12s0034g02120	40.7	40.6	41.3	21.6	8.8	37.9	12.9	7.9	10.7	5.5	7.8	9.3	245		3
619	VIT_01s0011g03670	TC58710	D7T937	AT1G68290.1	endonuclease 2	6.85361	-1.09564	-1.79279	17.7764	TRUE	1.88e-06		VIT_01s0011g03670	112.2	189.5	156.8	37	43	24.9	22.9	22.7	16	14.6	25.5	28.8	693.9		1
620	VIT_12s0028g00920		Q6YEY3	AT2G30860.1	glutathione S-transferase PHI 9	6.03527	-1.58481	-1.78544	22.6011	TRUE	2.44e-08		VIT_12s0028g00920	70.5	79.3	92.6	13.4	18.7	10.8	18.9	8.9	8.6	14.6	6.9	10.2	353.4		1
88	VIT_12s0057g00070		F6HHI5	AT4G10270.1	Wound-responsive family protein	6.8397	-0.653597	-1.78452	5.51388	TRUE	1.59e-05		VIT_12s0057g00070	164.8	77.4	133	57.5	86	54.1	43.8	18.8	26.7	21	26.4	23.2	732.7		5
138	VIT_12s0028g03080		F6H5H1	AT1G28420.1	homeobox-1	7.79289	-0.695753	-1.77695	13.894	TRUE	4.75e-07		VIT_12s0028g03080	186.6	323.9	288.9	139.7	79.4	106.1	71.6	19.7	59.9	45.6	40.1	62.2	1423.7		4
139	VIT_05s0049g01980		D7SZP6	AT4G13430.1	isopropyl malate isomerase large subunit 1	7.76352	-0.90051	-1.7609	18.2806	TRUE	2.47e-11		VIT_05s0049g01980	282.9	235.9	259.6	76	152.2	48.7	60.7	49.4	38.5	40.1	49	40.8	1333.8		4
621	VIT_06s0061g00360		F6GWA2	AT2G36970.1	UDP-Glycosyltransferase superfamily protein	4.66905	-2.22976	-1.75951	10.3606	TRUE	0.00234621		VIT_06s0061g00360	24.8	32.9	32.1	5.1	1.1	4.3	9	3	4.3	4.6	2	1.9	125.1		1
445	VIT_13s0106g00350		D7TXK8	AT5G03610.1	GDSL-like Lipase/Acylhydrolase superfamily protein	7.86005	0.199784	-1.75827	40.7849	TRUE	1.96e-11		VIT_13s0106g00350	354.4	265.9	288	189.1	123.5	245.8	10	48.4	75.9	110.3	89.1	116.9	1917.3		3
140	VIT_13s0101g00230		D7TNY0			6.98313	-0.506119	-1.75503	10.772	TRUE	4.51e-09		VIT_13s0101g00230	114.1	166.3	153.2	105.8	43	78	32.8	24.7	35.3	21	36.2	37.1	847.5		4
141	VIT_18s0001g06140		A5AG34	AT4G08950.1	Phosphate-responsive 1 family protein	9.52627	-1.02136	-1.74701	12.2927	TRUE	1.19e-08		VIT_18s0001g06140	644.2	1023	986.9	265.1	241.5	361.7	113.4	222.1	187.2	175.1	133.2	86.3	4439.7		4
622	VIT_14s0068g01160	TC53517	D7SVI1	AT3G26740.1	CCR-like	8.92581	-2.8523	-1.74609	14.5538	TRUE	0.000556048		VIT_14s0068g01160	446.7	732	638.4	63.7	49.6	35.7	38.8	231	55.6	18.2	30.4	29.7	2369.8		1
142	VIT_00s0125g00070	TC65346	F6H2S3	ATMG01390.1	Mitochondrial 18S ribosomal RNA, which is a component of the 30S small subunit of mitochondrial ribosome The rRNA is degraded by a polynucleotide phosphorylase-like protein (AtmtPNPase)	9.92541	-0.409159	-1.73715	13.6105	TRUE	0		VIT_00s0125g00070	1090.8	945.6	1067.6	812.8	486.3	754.8	327.4	175.7	312.3	185.1	238.9	281.1	6678.4		4
446	VIT_12s0134g00050		D7SQN8	ATCG00180.1	DNA-directed RNA polymerase family protein	4.60787	-0.853547	-1.7323	10.614	TRUE	0.000277592		VIT_12s0134g00050	30.8	24.2	25.7	10.3	4.4	20.6	10	2	6.4	6.4	3.9	4.6	149.3		3
447	VIT_07s0005g06090		F6HZZ6			8.80156	-0.464852	-1.72895	25.3814	TRUE	0.000341419		VIT_07s0005g06090	787.1	391.6	597.1	216.8	191.9	242.6	11.9	198.4	57.8	187	100.9	103.9	3087		3
143	VIT_12s0028g03560		A5BLM4	AT4G32480.1	Protein of unknown function (DUF506)	7.47938	-1.19933	-1.7243	10.9112	TRUE	0.000174064		VIT_12s0028g03560	140.9	234	220.1	54.5	119.1	32.5	33.8	82.9	25.7	18.2	26.4	35.3	1023.4		4
448	VIT_02s0109g00310		A5BQT0	AT2G45570.1	cytochrome P450, family 76, subfamily C, polypeptide 2	4.19121	-0.961609	-1.72414	7.83436	TRUE	0.00793585		VIT_02s0109g00310	30.8	26.1	11.9	6.2	4.4	8.7	3	3.9	3.2	4.6	2.9	5.6	111.3		3
144	VIT_13s0073g00590		F6HBG7	ATMG00030.1	hypothetical protein	6.58836	-0.317402	-1.721	10.6039	TRUE	3.74e-12		VIT_13s0073g00590	82.4	91.9	123.8	76	60.6	86.6	33.8	20.7	28.9	22.8	12.7	38	678.2		4
535	VIT_19s0014g01940	TC70052	A5BJE7	AT3G15115.1	unknown protein; BEST Arabidopsis thaliana protein match is: unknown protein (TAIR:AT1G53180 1); Has 47 Blast hits to 47 proteins in 15 species: Archae - 0; Bacteria - 0; Metazoa - 13; Fungi - 0; Plants - 30; Viruses - 0; Other Eukaryotes - 4 (source: NCBI BLink)	8.30393	-1.5235	-1.71839	47.3924	TRUE	0		VIT_19s0014g01940	382.1	402.2	379.7	82.2	102.5	50.9	51.7	91.8	59.9	34.7	50.9	59.4	1748		2
15	VIT_06s0004g05770	TC54666	F6GUW1	AT2G29500.1	HSP20-like chaperones superfamily protein	5.8923	1.29821	-1.71546	11.8889	TRUE	7.44e-05		VIT_06s0004g05770	56.6	30.9	42.2	241.5	172	137.5	20.9	18.8	33.2	16.4	32.3	47.3	849.6		6
536	VIT_18s0001g01440		A5AZE7			4.64405	-1.43108	-1.71408	4.94658	TRUE	0.000948789		VIT_18s0001g01440	37.7	25.1	23.8	6.2	7.7	7.6	5	7.9	4.3	3.6	4.9	3.7	137.5		2
449	VIT_06s0009g01550		F6HA03	ATCG00090.1	tRNA-Ser	9.71391	-0.537473	-1.71253	9.56152	TRUE	1.12e-11		VIT_06s0009g01550	958.8	836.4	934.6	659.7	256.9	672.5	271.7	229.1	201.1	197.9	196.8	181.8	5597.3		3
450	VIT_12s0028g00970		F6HRD9	ATCG01240.1	ribosomal protein S7	7.85564	-0.631238	-1.71198	12.9303	TRUE	5.8e-08		VIT_12s0028g00970	304.7	247.5	240.3	154.1	48.5	180.8	51.7	46.4	81.3	54.7	49	55.7	1514.7		3
145	VIT_19s0090g01380	TC60921	F6HEL1			3.62937	-0.408593	-1.71167	6.58532	TRUE	0.00927252		VIT_19s0090g01380	9.9	16.4	14.7	10.3	9.9	4.3	1	2	6.4	4.6	3.9	1.9	85.3		4
89	VIT_17s0000g09770	TC53585	F6GTP9	AT5G50260.1	Cysteine proteinases superfamily protein	4.70785	-0.593895	-1.71101	10.0951	TRUE	0.00024577		VIT_17s0000g09770	24.8	19.3	29.3	20.6	26.5	8.7	15.9	5.9	4.3	6.4	2	5.6	169.3		5
451	VIT_18s0001g01740		F6H0H9	AT1G77300.1	histone methyltransferases(H3-K4 specific);histone methyltransferases(H3-K36 specific)	7.12917	-0.598625	-1.70932	34.5561	TRUE	9.01e-14		VIT_18s0001g01740	193.6	170.2	163.3	62.7	39.7	97.5	41.8	14.8	27.8	45.6	35.3	37.1	929.4		3
16	VIT_19s0090g01340	TC64236	D7T852	AT2G05540.1	glycine-rich protein family	14.015	0.0721969	-1.70614	15.1835	TRUE	1.84e-12		VIT_19s0090g01340	15476.3	21337.9	18230.8	15374.8	19933.3	11251.1	2011.1	5635.5	5923.1	5667.8	5889	6182.1	132913		6
537	VIT_12s0028g00270	TC54879	E0CU42	AT1G29860.1	WRKY DNA-binding protein 71	5.12615	-0.577479	-1.70585	19.9351	TRUE	7.09e-06		VIT_12s0028g00270	55.6	33.8	43.1	10.3	23.2	15.2	10	5.9	2.1	10	8.8	13.9	231.9		2
538	VIT_07s0104g01400	TC59085	F6HQ11	AT3G62950.1	Thioredoxin superfamily protein	4.54919	-2.61925	-1.70335	4.01448	TRUE	0.00701798		VIT_07s0104g01400	26.8	28	20.2	1	5.5	3.2	7	4.9	7.5	0.9	2	1.9	108.9		2
17	VIT_00s2440g00010		D7TGH2			9.08576	-0.124062	-1.70263	4.47618	TRUE	0.000174757		VIT_00s2440g00010	521.1	520.2	474.2	840.5	252.5	507.9	184.1	143.2	209.6	135	127.3	164.2	4079.8		6
539	VIT_04s0023g02900	TC63764	F6GWQ4	AT4G36220.1	ferulic acid 5-hydroxylase 1	6.53798	-1.77914	-1.70219	36.4105	TRUE	4.87e-06		VIT_04s0023g02900	116.1	114.1	110.1	9.2	32	17.3	49.8	7.9	4.3	5.5	16.6	13.9	496.8		2
452	VIT_02s0033g00990		F6I086	ATCG01240.1	ribosomal protein S7	5.49444	-0.599842	-1.69999	6.71571	TRUE	0.000174949		VIT_02s0033g00990	62.5	41.6	36.7	29.8	13.2	42.2	20.9	9.9	8.6	9.1	9.8	10.2	294.5		3
623	VIT_18s0001g08810		F6H184	AT1G10140.1	Uncharacterised conserved protein UCP031279	8.42686	-2.43922	-1.67926	10.3019	TRUE	3.6e-05		VIT_18s0001g08810	304.7	467	392.6	41.1	79.4	43.3	52.7	171.8	54.5	23.7	20.6	25	1676.4		1
146	VIT_12s0057g00210		F6HHJ7			7.92761	-0.641693	-1.66927	32.7927	TRUE	0		VIT_12s0057g00210	266	293	261.4	130.5	125.7	148.4	23.9	100.7	67.4	71.1	48	55.7	1591.8		4
90	VIT_14s0060g00770		F6I4U9	AT2G47180.1	galactinol synthase 1	3.36698	0.228979	-1.66695	3.64992	TRUE	0.009817		VIT_14s0060g00770	16.9	8.7	10.1	12.3	7.7	10.8	3	2	2.1	5.5	5.9	2.8	87.8		5
624	VIT_19s0014g02740	TC59292	Q9M4H3	AT3G15353.1	metallothionein 3	14.3591	-2.01483	-1.66601	58.8138	TRUE	2.5e-14		VIT_19s0014g02740	25362.5	31036	31391.5	3419.6	3344.5	2691	6842.4	2914.5	2293.1	2321.9	2300.2	2245	116162		1
147	VIT_07s0104g00350		F6HQ66	AT3G63060.1	EID1-like 3	7.37829	-0.786712	-1.66036	17.7931	TRUE	6.98e-08		VIT_07s0104g00350	149.9	178.9	188.9	85.3	116.9	75.8	14.9	101.7	34.2	31.9	35.3	28.8	1042.5		4
148	VIT_07s0005g05600		D7U3F0	AT3G07020.2	UDP-Glycosyltransferase superfamily protein	14.4018	-0.410258	-1.66022	9.80226	TRUE	8.35e-08		VIT_07s0005g05600	18511.7	27232.2	28718.8	19694.5	9163.3	12834.3	6812.5	3642.2	7072.8	4997.5	5715.6	7018	151413		4
625	VIT_01s0011g00560	TC61129	A5B3K2	AT4G20260.4	plasma-membrane associated cation-binding protein 1	9.88812	-1.77179	-1.66011	10.2724	TRUE	0.000949502		VIT_01s0011g00560	803	1512.3	1112.5	224	340.7	94.2	375.2	190.5	146.5	68.4	111.6	140.1	5119		1
149	VIT_17s0000g02720		F6GSJ4			5.21216	-0.484291	-1.65938	18.2799	TRUE	4.44e-06		VIT_17s0000g02720	40.7	40.6	58.7	15.4	12.1	28.2	10	3.9	6.4	13.7	10.8	13	253.5		4
626	VIT_04s0008g03990		D7SUF8			6.78772	-2.20406	-1.65759	30.1138	TRUE	2.58e-06		VIT_04s0008g03990	119.1	139.2	131.2	20.6	16.5	17.3	6	58.3	18.2	19.2	3.9	8.3	557.8		1
150	VIT_05s0102g00190		F6HYR1			8.66442	-0.696245	-1.64845	15.6264	TRUE	0		VIT_05s0102g00190	576.7	399.3	459.5	198.3	202.9	210.1	77.6	144.1	88.8	116.7	80.3	93.7	2648		4
151	VIT_01s0011g05930	TC63451	F6HFC5	AT1G68040.1	S-adenosyl-L-methionine-dependent methyltransferases superfamily protein	8.9808	-0.360758	-1.64235	12.0769	TRUE	4.57e-13		VIT_01s0011g05930	525.1	605.3	587	321.6	479.7	219.8	176.1	129.3	110.2	168.7	126.3	138.2	3587.3		4
453	VIT_00s0198g00060		F6I245	ATCG01240.1	ribosomal protein S7	6.6223	-0.335998	-1.63397	9.81915	TRUE	3.77e-10		VIT_00s0198g00060	126.1	111.2	93.6	77.1	38.6	88.8	31.8	26.7	21.4	31.9	29.4	26.9	703.5		3
540	VIT_09s0002g02880		F6HY59	AT4G29990.1	Leucine-rich repeat transmembrane protein kinase protein	4.8392	-1.41984	-1.63301	10.7504	TRUE	0.00552079		VIT_09s0002g02880	46.7	22.2	38.5	5.1	6.6	9.7	10.9	3.9	3.2	4.6	3.9	7.4	162.7		2
152	VIT_18s0001g14980	TC59667	E0CQJ8	AT1G21400.1	Thiamin diphosphate-binding fold (THDP-binding) superfamily protein	8.51208	-0.328916	-1.63164	4.85014	TRUE	0.000155593		VIT_18s0001g14980	258.1	541.5	382.5	283.6	370.5	148.4	112.4	126.4	85.6	93	108.7	103	2613.7		4
91	VIT_14s0060g00810	TC58594	D7UA62	AT2G47180.1	galactinol synthase 1	7.43366	0.174494	-1.63112	10.1653	TRUE	9.36e-06		VIT_14s0060g00810	268	128.6	206.4	107.9	197.4	185.2	53.7	62.2	21.4	71.1	80.3	70.5	1452.7		5
153	VIT_01s0010g01260		F6HFY8	ATCG00950.1	chloroplast-encoded 23S ribosomal RNA	13.0247	-0.543608	-1.62821	6.9307	TRUE	0.000181885		VIT_01s0010g01260	5759	12758.4	10311.9	6437.4	3718.3	4367.2	3067.9	1257.8	2520.9	1815.7	2092.6	2491.8	56598.9		4
454	VIT_05s0029g00260		A5BUD7	AT2G31970.1	DNA repair-recombination protein (RAD50)	4.86104	-0.772218	-1.62387	6.35909	TRUE	0.000124561		VIT_05s0029g00260	32.8	26.1	33.9	16.4	6.6	23.8	10.9	6.9	7.5	4.6	6.9	7.4	183.8		3
627	VIT_18s0001g15220	TC66507	F6H089	AT1G31130.1	unknown protein; FUNCTIONS IN: molecular_function unknown; INVOLVED IN: biological_process unknown; LOCATED IN: cellular_component unknown; EXPRESSED IN: 23 plant structures; EXPRESSED DURING: 13 growth stages; BEST Arabidopsis thaliana protein match is: unknown protein (TAIR:AT4G19950 1); Has 246 Blast hits to 244 proteins in 29 species: Archae - 2; Bacteria - 16; Metazoa - 0; Fungi - 0; Plants …	6.38652	-2.26815	-1.61682	30.4368	TRUE	4.35e-05		VIT_18s0001g15220	90.3	106.4	125.7	9.2	7.7	13	36.8	3.9	11.8	8.2	11.8	9.3	434.1		1
18	VIT_07s0005g02490		A5AGB6	AT2G46950.1	cytochrome P450, family 709, subfamily B, polypeptide 2	8.20615	0.177907	-1.61665	3.76216	TRUE	0.0019978		VIT_07s0005g02490	236.2	287.2	266.9	326.8	588.8	194.9	89.6	95.8	135.8	107.6	95	88.1	2512.7		6
455	VIT_17s0053g00440		F6HVT3	ATCG00120.1	ATP synthase subunit alpha	5.01146	-0.407584	-1.61433	6.94418	TRUE	0.000615363		VIT_17s0053g00440	28.8	39.6	37.6	16.4	9.9	39	10.9	8.9	7.5	7.3	11.8	8.3	226		3
154	VIT_09s0002g09140		A5AEC6	AT5G25190.1	Integrase-type DNA-binding superfamily protein	5.17677	-0.727129	-1.60134	6.26924	TRUE	1.92e-05		VIT_09s0002g09140	42.7	45.4	36.7	14.4	17.6	21.7	9	10.9	7.5	10.9	5.9	11.1	233.8		4
155	VIT_03s0038g03400	TC51704	Q546P8	AT3G12500.1	basic chitinase	11.9532	-0.765198	-1.59897	12.7289	TRUE	0		VIT_03s0038g03400	3740	5193.3	4189.7	2322.2	2163.5	1787.8	668.7	1575.7	1272.7	923.8	793.2	836.8	25467.4		4
541	VIT_05s0049g01120		F6H8P0	AT2G29420.1	glutathione S-transferase tau 7	5.02417	-1.63343	-1.59773	8.87812	TRUE	0.000511188		VIT_05s0049g01120	49.6	34.8	31.2	10.3	7.7	4.3	7	9.9	6.4	5.5	3.9	6.5	177.1		2
19	VIT_08s0007g01360	TC54928	D7THF5	AT5G02020.1	Encodes a protein involved in salt tolerance, names SIS (Salt Induced Serine rich)	7.47221	0.208024	-1.59755	11.6339	TRUE	7.85e-06		VIT_08s0007g01360	188.6	226.3	195.4	190.1	250.3	85.5	21.9	65.2	61	89.4	67.6	77.9	1519.2		6
456	VIT_10s0003g00290		F6HM37	AT5G44180.1	Homeodomain-like transcriptional regulator	6.32875	-0.600799	-1.59036	34.0706	TRUE	3.57e-10		VIT_10s0003g00290	100.3	99.6	108.2	32.9	19.8	55.2	15.9	9.9	21.4	26.4	24.5	27.8	541.9		3
156	VIT_11s0037g01180					11.5425	-0.59753	-1.59033	7.01331	TRUE	0.00144056		VIT_11s0037g01180	1954.4	4755.3	3911.8	2133.1	1231.7	1442.4	1117.5	428.5	868.5	666.6	728.5	937.9	20176.2		4
542	VIT_05s0077g00730	TC51831	D7SYJ2	AT5G49520.1	WRKY DNA-binding protein 48	7.74905	-1.36885	-1.58465	6.39456	TRUE	0.00460965		VIT_05s0077g00730	365.3	165.3	270.6	43.2	81.6	62.8	49.8	76	35.3	37.4	31.3	37.1	1255.7		2
157	VIT_09s0002g06810	TC64625	F6HXC9	AT5G20190.1	Tetratricopeptide repeat (TPR)-like superfamily protein	9.61724	-1.16906	-1.58293	15.5428	TRUE	1.51e-08		VIT_09s0002g06810	758.3	1135.2	985.1	234.3	346.2	229.6	160.2	312	133.7	155	136.1	142.9	4728.6		4
543	VIT_03s0088g00780		A5C4Q7	AT3G19690.1	CAP (Cysteine-rich secretory proteins, Antigen 5, and Pathogenesis-related 1 protein) superfamily protein	5.84179	-1.62988	-1.58131	11.2481	TRUE	3.01e-06		VIT_03s0088g00780	73.5	74.5	56.9	15.4	12.1	11.9	15.9	14.8	10.7	7.3	10.8	10.2	314		2
158	VIT_19s0014g03390		E0CSQ8	AT1G52855.1	unknown protein; BEST Arabidopsis thaliana protein match is: unknown protein (TAIR:AT3G15534 1); Has 35333 Blast hits to 34131 proteins in 2444 species: Archae - 798; Bacteria - 22429; Metazoa - 974; Fungi - 991; Plants - 531; Viruses - 0; Other Eukaryotes - 9610 (source: NCBI BLink)	4.36436	-0.364691	-1.58008	11.7619	TRUE	0.00119302		VIT_19s0014g03390	27.8	20.3	29.3	12.3	14.3	7.6	5	5.9	1.1	9.1	5.9	8.3	146.9		4
92	VIT_06s0080g00790		F6HHE1	AT5G04760.1	Duplicated homeodomain-like superfamily protein	6.14917	-0.926883	-1.57686	5.8662	TRUE	0.00352686		VIT_06s0080g00790	112.2	51.2	78	21.6	52.9	21.7	20.9	24.7	15	16.4	9.8	17.6	442		5
544	VIT_00s0480g00100		F6I2C1			5.11974	-1.78014	-1.57588	21.8352	TRUE	0.00055653		VIT_00s0480g00100	48.6	45.4	35.8	8.2	4.4	5.4	2	15.8	4.3	3.6	5.9	8.3	187.7		2
20	VIT_11s0037g01190		D7U1J4			3.76938	-0.136532	-1.56832	12.5064	TRUE	0.00710183		VIT_11s0037g01190	9.9	15.5	16.5	16.4	6.6	13	10	0	3.2	5.5	2.9	4.6	104.1		6
628	VIT_06s0061g00970		A5B8K1	AT5G22860.1	Serine carboxypeptidase S28 family protein	8.68985	-1.85626	-1.56769	12.6052	TRUE	0.000197588		VIT_06s0061g00970	410.9	692.3	523.7	66.8	94.8	68.2	73.6	138.2	70.6	43.8	55.8	57.5	2296.2		1
629	VIT_19s0014g02730		F6H247	AT3G15352.1	cytochrome c oxidase 17	13.6894	-1.83605	-1.56615	54.4721	TRUE	2.57e-13		VIT_19s0014g02730	15707.6	19327.7	19858.8	2514.3	2321.2	1968.7	4350.6	2102	1758.3	1782	1661.7	1770	75122.9		1
159	VIT_04s0210g00030		F6I269	AT3G51430.1	Calcium-dependent phosphotriesterase superfamily protein	6.28651	-0.832655	-1.56582	10.2672	TRUE	2.54e-07		VIT_04s0210g00030	61.5	100.6	98.1	37	34.2	43.3	27.9	12.8	26.7	10.9	16.6	25	494.6		4
160	VIT_05s0062g01010		A5AQ46	AT1G60680.1	NAD(P)-linked oxidoreductase superfamily protein	5.56722	-1.06246	-1.55916	11.4178	TRUE	4.98e-05		VIT_05s0062g01010	59.6	53.2	45.9	7.2	37.5	14.1	13.9	13.8	12.8	8.2	9.8	10.2	286.2		4
161	VIT_02s0025g01090		F6HUR6	AT5G41761.1	unknown protein; FUNCTIONS IN: molecular_function unknown; INVOLVED IN: biological_process unknown; LOCATED IN: cellular_component unknown; BEST Arabidopsis thaliana protein match is: unknown protein (TAIR:AT3G55570 1); Has 30201 Blast hits to 17322 proteins in 780 species: Archae - 12; Bacteria - 1396; Metazoa - 17338; Fungi - 3422; Plants - 5037; Viruses - 0; Other Eukaryotes - 2996 (source: NC…	10.3817	-0.386276	-1.55807	14.2598	TRUE	0		VIT_02s0025g01090	1395.6	1642.8	1635.3	1186.8	748.7	608.6	394.1	336.7	392.5	410.4	411.3	400.8	9563.6		4
162	VIT_15s0024g01960		D7UBC3	ATCG00170.1	DNA-directed RNA polymerase family protein	8.60771	-0.758591	-1.55122	7.11114	TRUE	0.00357699		VIT_15s0024g01960	258.1	633.3	526.5	240.4	134.5	168.9	130.4	54.3	128.3	82.1	88.1	117.8	2562.7		4
163	VIT_13s0101g00220	TC60210	F6HPX1	ATCG01200.1	tRNA-Ile	15.3667	-0.726367	-1.55101	6.2705	TRUE	0.00691476		VIT_13s0101g00220	26124.8	69644	57503.6	28031.8	16406.9	16149	15077	6465.8	12665.5	8891.6	10211.2	12514.6	279686		4
457	VIT_00s0396g00020		D7TRS7	AT2G07785.1	NADH dehydrogenase family protein	4.1406	-0.554985	-1.54844	5.72795	TRUE	0.00422302		VIT_00s0396g00020	16.9	17.4	18.3	14.4	5.5	16.2	10	3.9	4.3	2.7	2.9	6.5	119		3
545	VIT_05s0049g01090		F6H8J1	AT2G29420.1	glutathione S-transferase tau 7	5.38277	-1.49658	-1.54759	9.55977	TRUE	0.000756399		VIT_05s0049g01090	63.5	35.8	46.8	7.2	11	16.2	10	17.8	5.3	8.2	5.9	6.5	234.2		2
164	VIT_18s0001g10150	TC52731	F6H1A8	AT5G67190.1	DREB and EAR motif protein 2	8.92693	-0.858112	-1.5465	12.5948	TRUE	0		VIT_18s0001g10150	612.4	487.3	528.3	243.5	307.6	157	176.1	142.2	117.6	106.7	99.9	107.6	3086.2		4
165	VIT_07s0104g00930	TC56624	F6HQ36	AT3G63010.1	alpha/beta-Hydrolases superfamily protein	10.159	-0.297303	-1.54491	35.831	TRUE	0		VIT_07s0104g00930	1413.4	1309.2	1354.7	769.6	911.9	575	252.8	423.6	257.8	389.4	409.3	357.2	8423.9		4
166	VIT_05s0020g01830	TC62294				8.29219	-0.649985	-1.54262	17.4007	TRUE	0.000225867		VIT_05s0020g01830	442.7	264.9	436.6	173.7	201.8	92	173.1	29.6	47.1	86.6	83.2	83.5	2114.8		4
167	VIT_06s0009g02780	TC63359	F6HA94	AT3G15140.1	Polynucleotidyl transferase, ribonuclease H-like superfamily protein	13.373	-0.417075	-1.53835	10.5844	TRUE	1.12e-09		VIT_06s0009g02780	9624.1	12450	14082.4	8896.3	4456	7240.1	3650.1	2192.8	3620.4	2673.9	3132.5	3520.6	75539.2		4
458	VIT_18s0041g01450		F6I483	AT3G23590.1	REF4-related 1	4.18001	-0.582096	-1.53613	8.222	TRUE	0.00478032		VIT_18s0041g01450	26.8	20.3	19.3	6.2	8.8	11.9	6	2	4.3	8.2	5.9	3.7	123.4		3
630	VIT_18s0001g06070	TC63118	D7TLG0	AT4G32480.1	Protein of unknown function (DUF506)	8.16018	-1.69439	-1.53603	17.3325	TRUE	0.000429904		VIT_18s0001g06070	274.9	462.2	443.9	57.5	59.5	42.2	79.6	64.2	35.3	49.2	46	37.1	1651.6		1
21	VIT_06s0009g03670		F6HA13	AT1G30200.2	F-box family protein	6.26951	0.591595	-1.53178	12.8816	TRUE	0.000680864		VIT_06s0009g03670	131	37.7	75.2	108.9	92.6	128.9	45.8	22.7	6.4	54.7	42.1	30.6	776.6		6
168	VIT_12s0028g02430		F6H4Y5	AT1G06620.1	2-oxoglutarate (2OG) and Fe(II)-dependent oxygenase superfamily protein	7.10091	-1.15798	-1.52594	15.1398	TRUE	6.62e-11		VIT_12s0028g02430	142.9	186.6	145.8	71.9	43	34.7	42.8	41.5	29.9	31	22.5	27.8	820.4		4
22	VIT_12s0057g01330	TC67712	F6HHR0	AT2G04240.1	RING/U-box superfamily protein	10.1445	0.241371	-1.52535	5.06219	TRUE	6.67e-13		VIT_12s0057g01330	961.8	1083.9	1067.6	1843.4	1388.3	1115.4	440.8	457.1	382.9	475.1	388.7	411.9	10016.9		6
459	VIT_18s0089g00090		D7SN19	AT5G36930.2	Disease resistance protein (TIR-NBS-LRR class) family	4.08498	-0.493047	-1.52344	16.1293	TRUE	0.00695822		VIT_18s0089g00090	27.8	17.4	21.1	8.2	2.2	13	4	1	4.3	8.2	3.9	7.4	118.5		3
169	VIT_12s0035g02010		D7TGJ7	AT5G39960.1	GTP binding;GTP binding	10.978	-0.511428	-1.52146	6.44557	TRUE	0.000559266		VIT_12s0035g02010	1416.4	3169.5	2477.3	1592.7	870	1071	756.3	383.1	613.9	519.8	536.6	671.6	14078.2		4
170	VIT_08s0007g08240		F6HL07	AT3G20898.1	unknown protein; FUNCTIONS IN: molecular_function unknown; INVOLVED IN: biological_process unknown; LOCATED IN: cellular_component unknown; BEST Arabidopsis thaliana protein match is: unknown protein (TAIR:AT1G51355 1); Has 66 Blast hits to 66 proteins in 10 species: Archae - 0; Bacteria - 0; Metazoa - 0; Fungi - 0; Plants - 66; Viruses - 0; Other Eukaryotes - 0 (source: NCBI BLink)	6.8463	-0.829837	-1.52036	7.03868	TRUE	1.13e-11		VIT_08s0007g08240	107.2	142.1	111.9	52.4	82.7	48.7	47.8	30.6	34.2	27.4	21.5	24.1	730.6		4
171	VIT_02s0025g04890		F6HUK7	AT1G33730.1	cytochrome P450, family 76, subfamily C, polypeptide 5	7.57269	-1.19141	-1.51944	11.4708	TRUE	0		VIT_02s0025g04890	178.7	227.2	212.8	89.4	80.5	54.1	45.8	79	52.4	30.1	36.2	34.3	1120.5		4
172	VIT_02s0025g04880	TC51899	Q9M4G8	AT2G45570.1	cytochrome P450, family 76, subfamily C, polypeptide 2	10.8698	-1.0745	-1.51285	11.7178	TRUE	9.9e-13		VIT_02s0025g04880	1792.6	2471.4	2098.5	934	789.5	581.5	458.7	786.9	453.5	361.1	345.7	358.1	11431.5		4
173	VIT_10s0003g05150		D7TKL9	AT1G79670.1	Wall-associated kinase family protein	8.00038	-0.919283	-1.50675	11.1273	TRUE	4.91e-07		VIT_10s0003g05150	233.3	382.9	316.4	132.6	78.3	104	74.6	78	54.5	53.8	57.8	67.7	1633.9		4
174	VIT_19s0014g03730		F6H2E7	AT4G10270.1	Wound-responsive family protein	4.83493	-1.24759	-1.50659	0.895745	TRUE	0.00108405		VIT_19s0014g03730	26.8	26.1	33.9	12.3	11	11.9	8	11.8	9.6	4.6	4.9	3.7	164.6		4
546	VIT_16s0013g00440		F6I2L3			5.68933	-1.34425	-1.50054	7.55775	TRUE	0.00600213		VIT_16s0013g00440	65.5	35.8	76.1	13.4	27.6	9.7	17.9	19.7	7.5	7.3	11.8	7.4	299.7		2
460	VIT_08s0056g01030		D7TL23	ATCG01130.1	Ycf1 protein	7.21527	-0.83037	-1.4979	8.20432	TRUE	1.45e-06		VIT_08s0056g01030	189.6	129.6	154.1	70.9	49.6	113.7	34.8	38.5	73.8	31.9	31.3	32.5	950.3		3
175	VIT_04s0023g03590		F6GWL9	AT2G17850.1	Rhodanese/Cell cycle control phosphatase superfamily protein	5.10608	-1.45172	-1.49425	17.728	TRUE	0.000790431		VIT_04s0023g03590	36.7	31.9	43.1	10.3	19.8	3.2	7	17.8	7.5	1.8	11.8	2.8	193.7		4
461	VIT_13s0019g04950		F6HNC9	AT5G04290.1	kow domain-containing transcription factor 1	6.79927	-0.8014	-1.48883	12.2777	TRUE	3.71e-06		VIT_13s0019g04950	166.8	103.5	135.7	39	35.3	72.6	30.8	23.7	34.2	27.4	29.4	31.5	729.9		3
176	VIT_17s0000g00200		F6GT44	AT5G61890.1	Integrase-type DNA-binding superfamily protein	6.35564	-0.48445	-1.48614	26.335	TRUE	1.09e-09		VIT_17s0000g00200	93.3	100.6	105.5	29.8	55.1	47.6	9	29.6	21.4	34.7	21.5	28.8	576.9		4
177	VIT_01s0026g01460	TC56910	D7TNF9	AT5G39950.1	thioredoxin 2	10.1813	-1.36651	-1.47996	63.5805	TRUE	0		VIT_01s0026g01460	1322.1	1602.2	1521.6	315.4	378.2	252.3	320.4	274.5	278.1	232.6	208.6	213.4	6919.4		4
631	VIT_06s0004g06400	TC55221	F6GUS7	AT1G07260.1	UDP-glucosyl transferase 71C3	6.24132	-1.82199	-1.4785	19.074	TRUE	2.79e-06		VIT_06s0004g06400	79.4	105.4	77	19.5	16.5	13	21.9	30.6	11.8	10	18.6	3.7	407.4		1
23	VIT_13s0067g01240	TC64335	A5BF16	AT2G40170.1	Stress induced protein	4.65794	0.459389	-1.47619	10.3631	TRUE	0.000428659		VIT_13s0067g01240	23.8	16.4	22	49.3	48.5	23.8	12.9	9.9	11.8	15.5	9.8	3.7	247.4		6
178	VIT_01s0026g00770		F6HPK3	AT3G05680.2	embryo defective 2016	4.36073	-0.446559	-1.47559	14.6848	TRUE	0.00322638		VIT_01s0026g00770	23.8	21.3	35.8	10.3	6.6	11.9	4	2	5.3	7.3	11.8	6.5	146.6		4
24	VIT_02s0025g02590	TC58144	F6HU74	AT2G46680.1	homeobox 7	7.04706	1.00545	-1.47495	6.16558	TRUE	1.31e-07		VIT_02s0025g02590	157.8	137.3	138.5	164.4	261.3	300	33.8	47.4	46	132.2	102.8	78.9	1600.4		6
179	VIT_08s0058g00930	TC60168	F6GXY9	AT3G08860.1	PYRIMIDINE 4	4.94122	-0.653788	-1.46806	13.4989	TRUE	0.000293931		VIT_08s0058g00930	35.7	42.5	32.1	20.6	8.8	15.2	12.9	3.9	6.4	14.6	6.9	7.4	207		4
632	VIT_13s0067g02500		A5B8A6	AT3G10960.1	AZA-guanine resistant1	8.79016	-1.83052	-1.46634	25.0851	TRUE	9.88e-12		VIT_13s0067g02500	468.5	612.1	535.6	88.4	99.2	93.1	168.2	128.3	69.5	44.7	61.7	70.5	2439.8		1
180	VIT_04s0008g05770	TC57947	F6H3I7	AT5G25110.1	CBL-interacting protein kinase 25	9.17007	-1.46289	-1.46458	9.32635	TRUE	0		VIT_04s0008g05770	669	596.6	581.5	181.9	243.7	151.6	199	208.3	169	82.1	83.2	85.3	3251.2		4
25	VIT_06s0004g05460	TC69525	D7SK82	AT3G11410.1	protein phosphatase 2CA	9.06104	1.67666	-1.45977	14.5236	TRUE	0		VIT_06s0004g05460	480.4	733.9	577.8	1551.6	1377.3	1612.4	163.2	173.8	167.9	873.7	668.8	538.1	8918.9		6
547	VIT_01s0011g05950		D7T8J2	AT1G14780.1	MAC/Perforin domain-containing protein	5.17644	-1.65162	-1.45681	16.8905	TRUE	0.000778484		VIT_01s0011g05950	41.7	39.6	46.8	9.2	9.9	5.4	10	16.8	2.1	2.7	8.8	7.4	200.4		2
26	VIT_00s0203g00080	TC56001	D7UDP8	AT1G18100.1	PEBP (phosphatidylethanolamine-binding protein) family protein	3.56754	1.57739	-1.45292	10.2347	TRUE	0.00083177		VIT_00s0203g00080	19.9	9.7	14.7	23.6	35.3	29.2	2	3.9	1.1	21.9	10.8	14.8	186.9		6
462	VIT_17s0000g07240		F6GSZ5	AT5G61140.2	U5 small nuclear ribonucleoprotein helicase	5.19008	-0.419414	-1.45091	20.6229	TRUE	0.0017322		VIT_17s0000g07240	70.5	39.6	42.2	12.3	14.3	20.6	7	8.9	3.2	13.7	17.6	15.8	265.7		3
181	VIT_18s0001g13210		E0CPE9	AT1G19715.3	Mannose-binding lectin superfamily protein	7.80561	-0.689151	-1.44992	70.9972	TRUE	0		VIT_18s0001g13210	265	327.8	299	103.8	58.4	100.7	45.8	66.1	29.9	89.4	71.5	65.9	1523.3		4
548	VIT_00s0218g00190		F6I731	AT5G49690.1	UDP-Glycosyltransferase superfamily protein	5.5063	-1.59701	-1.44798	14.0112	TRUE	0.000139078		VIT_00s0218g00190	61.5	50.3	52.3	12.3	9.9	8.7	10.9	14.8	9.6	7.3	3.9	13.9	255.4		2
93	VIT_18s0001g15460		F6H099	AT1G43800.1	Plant stearoyl-acyl-carrier-protein desaturase family protein	8.98994	-0.400289	-1.44628	7.80494	TRUE	0		VIT_18s0001g15460	511.2	467	589.7	342.2	474.2	306.5	155.2	234	152.9	169.6	135.1	132.7	3670.3		5
182	VIT_17s0000g02410		A5C3M7	AT1G16260.1	Wall-associated kinase family protein	5.20322	-1.02394	-1.44267	10.9615	TRUE	0.000205965		VIT_17s0000g02410	46.7	42.5	40.4	6.2	22.1	14.1	13.9	8.9	7.5	9.1	8.8	9.3	229.5		4
183	VIT_02s0012g01730		F6HT65	AT1G34967.1	transposable element gene	5.29793	-0.755576	-1.44264	13.9097	TRUE	6.36e-05		VIT_02s0012g01730	44.7	56.1	41.3	13.4	11	28.2	13.9	9.9	6.4	13.7	9.8	12.1	260.5		4
94	VIT_12s0057g00100		F6HHI8	AT4G10270.1	Wound-responsive family protein	8.53868	-0.345545	-1.44232	7.67455	TRUE	1.55e-07		VIT_12s0057g00100	505.2	309.4	464.1	196.3	335.2	216.6	120.4	107.6	118.7	138.6	119.5	116	2747.6		5
184	VIT_16s0115g00340	TC58787	F6HCP2	AT3G16520.3	UDP-glucosyl transferase 88A1	9.65044	-1.42084	-1.43079	9.89154	TRUE	0		VIT_16s0115g00340	844.7	838.3	890.6	308.3	283.4	240.4	221.9	338.6	266.3	135.9	120.4	108.5	4597.3		4
27	VIT_18s0001g12070		F6H1G4	ATCG00220.1	photosystem II reaction center protein M	7.01125	-0.207709	-1.4272	4.76908	TRUE	9.15e-05		VIT_18s0001g12070	110.2	148.9	131.2	171.6	64	96.4	46.8	43.4	52.4	36.5	40.1	49.2	990.7		6
185	VIT_04s0008g03930	TC52220	Q4VT47	AT5G25610.1	BURP domain-containing protein	13.5463	-0.226661	-1.41721	14.8181	TRUE	1.1e-06		VIT_04s0008g03930	10896.6	19176.8	15374.7	8532.5	7933.8	6033.8	4058.1	3236.4	2558.3	4558	4656.1	5335.2	92350.3		4
186	VIT_17s0119g00120		D7TY88	AT1G17860.1	Kunitz family trypsin and protease inhibitor protein	6.78536	-1.39948	-1.41633	10.1135	TRUE	8.97e-08		VIT_17s0119g00120	140	105.4	110.1	36	44.1	33.6	20.9	59.2	32.1	18.2	15.7	19.5	634.8		4
187	VIT_07s0141g00930		D7SSW2	AT5G48540.1	receptor-like protein kinase-related family protein	6.24005	-1.64904	-1.41375	13.9412	TRUE	8.93e-05		VIT_07s0141g00930	75.4	98.6	81.6	17.5	24.3	18.4	46.8	11.8	12.8	9.1	12.7	12.1	421.1		4
188	VIT_11s0206g00090		F6GZ34	AT2G24300.2	Calmodulin-binding protein	5.98532	-1.23665	-1.41364	13.3202	TRUE	0.000440656		VIT_11s0206g00090	56.6	82.2	68.8	20.6	16.5	34.7	39.8	16.8	6.4	11.9	14.7	8.3	377.3		4
549	VIT_14s0060g02390	TC69759	A5BGY9	AT1G09070.1	soybean gene regulated by cold-2	6.39292	-1.77277	-1.40939	16.3281	TRUE	1.08e-05		VIT_14s0060g02390	128	90.9	89	14.4	19.8	16.2	26.9	18.8	22.5	8.2	16.6	16.7	468		2
189	VIT_00s0246g00120	TC69509	F6HMK1	ATMG00516.1	NADH dehydrogenase 1C	4.65741	-0.49292	-1.40462	3.88606	TRUE	0.00122692		VIT_00s0246g00120	19.9	21.3	31.2	22.6	9.9	23.8	10	10.9	9.6	6.4	6.9	5.6	178.1		4
463	VIT_08s0007g00390		D7THN6	AT5G02310.1	proteolysis 6	5.3997	-0.545378	-1.40287	25.8121	TRUE	0.000197588		VIT_08s0007g00390	72.5	52.2	44.9	17.5	9.9	26	13.9	5.9	5.3	19.2	17.6	13.9	298.8		3
190	VIT_00s1003g00010		D7UEC0	AT1G78020.1	Protein of unknown function (DUF581)	8.74888	-1.46638	-1.4027	6.65748	TRUE	0.000210701		VIT_00s1003g00010	364.3	634.3	478.8	132.6	135.6	128.9	102.5	214.2	98.4	73	55.8	76.1	2494.5		4
464	VIT_00s0302g00020		F6I2D7	AT1G47670.1	Transmembrane amino acid transporter family protein	5.60831	-0.728778	-1.40051	8.50857	TRUE	1.08e-05		VIT_00s0302g00020	67.5	50.3	43.1	29.8	14.3	33.6	19.9	15.8	11.8	12.8	10.8	15.8	325.5		3
465	VIT_16s0013g01520		F6I2S1	AT3G06530.2	ARM repeat superfamily protein	5.53365	-0.432737	-1.39963	11.1944	TRUE	8.24e-06		VIT_16s0013g01520	62.5	53.2	50.4	24.7	17.6	37.9	12.9	12.8	11.8	17.3	15.7	18.6	335.4		3
466	VIT_09s0002g02950		F6HY65			4.4609	-0.348072	-1.39711	18.1566	TRUE	0.00467694		VIT_09s0002g02950	34.7	28	21.1	8.2	6.6	21.7	10.9	2	2.1	8.2	10.8	9.3	163.6		3
467	VIT_17s0000g02610	TC56485	F6GSJ8	ATCG00810.1	ribosomal protein L22	7.89257	-1.02954	-1.39651	8.92345	TRUE	7.84e-05		VIT_17s0000g02610	273	204	231.1	105.8	60.6	185.2	66.7	64.2	142.2	40.1	47	44.5	1464.4		3
191	VIT_14s0068g01800		F6H467	AT2G03710.1	K-box region and MADS-box transcription factor family protein	5.68175	-0.58526	-1.39113	22.7612	TRUE	0.00011182		VIT_14s0068g01800	56.6	61.9	67.9	24.7	40.8	13	27.9	8.9	5.3	10.9	16.6	24.1	358.6		4
192	VIT_11s0118g00580		F6HCI2	AT5G11090.1	serine-rich protein-related	6.61563	-1.4187	-1.38826	15.9339	TRUE	0.00037623		VIT_11s0118g00580	89.3	131.5	109.1	30.8	54	9.7	27.9	48.4	20.3	14.6	9.8	25	570.4		4
193	VIT_02s0012g01380	TC55690	F6HT86			9.04272	-0.764816	-1.38546	25.6076	TRUE	0		VIT_02s0012g01380	534	657.5	642.9	292.8	258	219.8	206	154	133.7	147.7	164.5	117.8	3528.7		4
468	VIT_00s0125g00040	TC55156	E0CT82	AT1G62085.1	Mitochondrial transcription termination factor family protein	7.17145	-0.517662	-1.38528	5.26489	TRUE	0.000117078		VIT_00s0125g00040	194.5	108.3	147.7	100.7	54	134.3	44.8	52.3	61	41	42.1	38	1018.7		3
194	VIT_14s0006g02850		F6HSS1	AT1G18400.1	BR enhanced expression 1	6.89682	-0.722386	-1.38242	9.97142	TRUE	1.33e-06		VIT_14s0006g02850	109.2	174	126.6	60.6	71.7	49.8	50.8	35.5	26.7	40.1	35.3	24.1	804.4		4
195	VIT_05s0102g00140		F6HYQ7			6.0114	-0.669804	-1.3813	9.16059	TRUE	0.00595317		VIT_05s0102g00140	54.6	62.8	93.6	62.7	27.6	19.5	25.9	9.9	31	10	22.5	19.5	439.6		4
95	VIT_19s0093g00350		A5B0N6	AT1G17180.1	glutathione S-transferase TAU 25	4.75642	-0.257882	-1.38009	9.7004	TRUE	0.000682656		VIT_19s0093g00350	44.7	21.3	32.1	20.6	17.6	14.1	10	4.9	6.4	11.9	11.8	11.1	206.5		5
196	VIT_08s0040g00640		F6HQQ9			8.87671	-0.503229	-1.37788	12.2033	TRUE	2.15e-10		VIT_08s0040g00640	429.8	566.6	521.9	322.6	212.8	381.2	190.1	98.7	209.6	114	138.1	163.3	3348.7		4
28	VIT_12s0028g01720		F6H530	AT2G42760.1	unknown protein; CONTAINS InterPro DOMAIN/s: Protein of unknown function DUF1685 (InterPro:IPR012881); Has 170 Blast hits to 164 proteins in 34 species: Archae - 0; Bacteria - 1; Metazoa - 26; Fungi - 10; Plants - 107; Viruses - 0; Other Eukaryotes - 26 (source: NCBI BLink)	3.95288	0.154473	-1.3777	6.08985	TRUE	0.00670516		VIT_12s0028g01720	16.9	13.5	15.6	22.6	15.4	14.1	6	9.9	2.1	8.2	2.9	8.3	135.5		6
197	VIT_00s0698g00010	TC51715	Q8S568	AT4G35090.1	catalase 2	11.6204	-1.62366	-1.3767	9.56885	TRUE	1.21e-07		VIT_00s0698g00010	3019.4	4516.5	3648.5	867.2	820.4	806.7	1161.3	1110.7	689.9	478.8	431.8	493.5	18044.7		4
198	VIT_18s0001g08430	TC59031	E0CNW7	AT1G10070.1	branched-chain amino acid transaminase 2	8.72627	-0.76	-1.37613	11.9203	TRUE	1.91e-07		VIT_18s0001g08430	424.8	589.8	442.1	207.6	291.1	138.6	181.1	138.2	94.1	128.6	93	114.1	2843.1		4
199	VIT_18s0122g00320		F6I6X5	AT1G21000.1	PLATZ transcription factor family protein	7.36483	-0.708601	-1.3749	15.8754	TRUE	3.95e-07		VIT_18s0122g00320	159.8	216.6	201.8	82.2	119.1	46.6	68.7	32.6	52.4	41	43.1	57.5	1121.4		4
200	VIT_10s0003g00580	TC63931	F6HM57	AT2G44840.1	ethylene-responsive element binding factor 13	8.2617	-1.60977	-1.3744	18.4995	TRUE	0		VIT_10s0003g00580	328.5	344.2	339.4	88.4	91.5	83.4	150.3	102.7	58.8	47.4	47	42.7	1724.3		4
201	VIT_11s0016g03940	TC56765	A5BAT9	AT3G24520.1	heat shock transcription factor C1	8.56436	-0.605259	-1.37379	10.9222	TRUE	4.31e-06		VIT_11s0016g03940	347.4	474.8	385.2	185	324.2	189.5	83.6	229.1	96.3	123.1	86.2	98.3	2622.7		4
202	VIT_13s0101g00210		F6HPX0			10.1481	-0.648386	-1.36703	12.7685	TRUE	1.55e-08		VIT_13s0101g00210	1051.1	1305.3	1364.8	669.9	413.5	883.6	482.6	229.1	482.4	258.1	307.5	358.1	7806		4
550	VIT_03s0088g00910		H9NEC9	AT2G14610.1	pathogenesis-related gene 1	6.70935	-1.11852	-1.36565	60.8307	TRUE	4.74e-07		VIT_03s0088g00910	165.8	126.7	145.8	24.7	23.2	26	24.9	19.7	15	14.6	27.4	52.9	666.7		2
203	VIT_18s0001g06180	TC63576	F6H0X0	AT5G64260.1	EXORDIUM like 2	7.81769	-1.08812	-1.3617	6.10699	TRUE	1.01e-05		VIT_18s0001g06180	306.7	183.7	237.6	67.8	116.9	108.3	105.5	57.3	79.1	41	43.1	51	1398		4
96	VIT_14s0060g01320		F6I4S1	AT3G62550.1	Adenine nucleotide alpha hydrolases-like superfamily protein	7.21421	-0.34338	-1.3599	8.51411	TRUE	6e-06		VIT_14s0060g01320	149.9	159.5	155	92.5	168.7	74.7	32.8	81	51.3	46.5	46	51	1108.9		5
204	VIT_15s0048g01910		F6I319			7.30927	-0.61223	-1.35954	11.3594	TRUE	5.34e-05		VIT_15s0048g01910	130	220.5	202.7	107.9	52.9	97.5	62.7	28.6	61	41	41.1	62.2	1108.1		4
205	VIT_16s0022g02440	TC61803	F6HAP8	AT5G62180.1	carboxyesterase 20	6.78602	-1.33725	-1.35872	6.04554	TRUE	0.00235183		VIT_16s0022g02440	80.4	159.5	149.5	41.1	25.4	39	41.8	36.5	25.7	20.1	18.6	24.1	661.7		4
551	VIT_17s0000g08150		D7SHT7	AT4G20970.1	basic helix-loop-helix (bHLH) DNA-binding superfamily protein	6.92202	-0.967361	-1.35631	19.6848	TRUE	8.69e-05		VIT_17s0000g08150	193.6	118	162.3	41.1	55.1	28.2	44.8	24.7	23.5	26.4	39.2	36.2	793.1		2
97	VIT_10s0071g00810		F6HVZ0	AT3G19990.1	unknown protein; INVOLVED IN: biological_process unknown; LOCATED IN: chloroplast stroma, chloroplast; EXPRESSED IN: 23 plant structures; EXPRESSED DURING: 13 growth stages; Has 118 Blast hits to 118 proteins in 41 species: Archae - 0; Bacteria - 42; Metazoa - 0; Fungi - 0; Plants - 56; Viruses - 0; Other Eukaryotes - 20 (source: NCBI BLink)	6.41326	-0.407737	-1.35241	8.23653	TRUE	1.06e-05		VIT_10s0071g00810	102.2	77.4	94.5	59.6	87.1	31.4	25.9	36.5	28.9	22.8	24.5	35.3	626.1		5
469	VIT_00s0173g00170		A5BRQ6	ATCG01240.1	ribosomal protein S7	5.74963	-0.56189	-1.35085	8.26639	TRUE	4.28e-06		VIT_00s0173g00170	65.5	47.4	59.6	28.8	22.1	49.8	20.9	12.8	23.5	17.3	12.7	17.6	378		3
98	VIT_18s0001g06030		F6H0R3	AT5G64260.1	EXORDIUM like 2	6.51611	-0.926941	-1.34975	6.15852	TRUE	0.000804714		VIT_18s0001g06030	126.1	65.8	92.6	29.8	48.5	60.6	50.8	23.7	28.9	14.6	21.5	23.2	586.1		5
206	VIT_13s0047g01150		F6HIY4	AT3G27325.2	hydrolases, acting on ester bonds	5.80019	-0.351054	-1.34573	14.1419	TRUE	2.01e-06		VIT_13s0047g01150	58.6	64.8	78.9	36	24.3	40.1	16.9	10.9	18.2	21	22.5	25	417.2		4
207	VIT_05s0049g00410		A5AWF3	AT1G06620.1	2-oxoglutarate (2OG) and Fe(II)-dependent oxygenase superfamily protein	7.04374	-1.46276	-1.34549	22.5125	TRUE	1.89e-09		VIT_05s0049g00410	137	170.2	162.3	36	33.1	37.9	50.8	46.4	20.3	23.7	28.4	26	772.1		4
552	VIT_04s0023g03470	TC54237	F6GWM6	AT4G36040.1	Chaperone DnaJ-domain superfamily protein	10.4022	-1.94655	-1.3412	33.1803	TRUE	0		VIT_04s0023g03470	1578.2	1536.4	1524.4	312.4	374.9	196	472.7	548.9	335.8	156.9	151.8	186.5	7374.9		2
208	VIT_03s0017g00670	TC64736	F6HTI0	AT4G33565.1	RING/U-box superfamily protein	8.37101	-1.49137	-1.34016	12.943	TRUE	0		VIT_03s0017g00670	387.1	322.9	361.4	86.3	119.1	113.7	142.3	132.3	80.2	52.9	60.7	44.5	1903.4		4
209	VIT_14s0068g00370		F6H495			5.29269	-1.19114	-1.33942	11.2762	TRUE	0.000500453		VIT_14s0068g00370	36.7	46.4	50.4	12.3	12.1	17.3	22.9	5.9	8.6	8.2	10.8	7.4	239		4
210	VIT_08s0007g08910		F6HKU5	AT3G21800.1	UDP-glucosyl transferase 71B8	5.16814	-0.761333	-1.33834	7.22732	TRUE	0.00034085		VIT_08s0007g08910	37.7	29	39.4	33.9	18.7	11.9	20.9	10.9	11.8	6.4	9.8	8.3	238.7		4
211	VIT_17s0000g08010		F6GSU2	AT1G23870.1	trehalose-phosphatase/synthase 9	9.24848	-0.820614	-1.3318	13.4265	TRUE	0		VIT_17s0000g08010	634.3	594.7	628.3	314.4	411.3	288	159.2	256.7	295.2	115.8	154.7	149.4	4002		4
29	VIT_15s0021g00940	TC61870	F6GVD8	AT5G47060.1	Protein of unknown function (DUF581)	10.2369	0.189824	-1.3306	6.89452	TRUE	0		VIT_15s0021g00940	1108.7	1400.1	1279.5	1525.9	1194.2	1217.2	479.6	489.7	397.9	615.6	536.6	569.6	10814.6		6
470	VIT_02s0012g00860		D7TU06			4.58108	-0.652555	-1.33006	9.55933	TRUE	0.00474373		VIT_02s0012g00860	37.7	25.1	26.6	9.2	9.9	13	7	4.9	6.4	11.9	5.9	8.3	165.9		3
212	VIT_02s0012g01010		F6HTA9	AT4G35470.1	plant intracellular ras group-related LRR 4	8.3564	-0.708597	-1.32944	15.2935	TRUE	0		VIT_02s0012g01010	339.5	393.5	362.3	149	231.6	146.2	120.4	115.5	101.6	90.3	108.7	77.9	2236.5		4
30	VIT_00s0270g00040		F6HML5	ATCG00650.1	ribosomal protein S18	6.42191	-0.286223	-1.32677	6.09806	TRUE	5.27e-09		VIT_00s0270g00040	102.2	79.3	80.7	86.3	45.2	74.7	30.8	28.6	40.6	29.2	30.4	26.9	654.9		6
213	VIT_01s0011g05390		F6HFF5	AT1G14890.1	Plant invertase/pectin methylesterase inhibitor superfamily protein	8.88518	-0.750725	-1.3216	10.3357	TRUE	1.41e-05		VIT_01s0011g05390	436.7	716.5	523.7	273.3	197.4	215.5	105.5	224.1	130.5	120.4	138.1	144.7	3226.4		4
31	VIT_02s0025g02560	TC60394	F6HU71	AT1G64660.1	methionine gamma-lyase	11.6814	0.0978532	-1.31264	4.99969	TRUE	1.86e-12		VIT_02s0025g02560	3729.1	3051.6	3291.8	4423.5	2947.5	2937.8	1311.6	1300.3	1265.3	1727.3	1369.9	1243.1	28598.8		6
214	VIT_01s0127g00910		A5BBJ1	AT1G10586.1	basic helix-loop-helix (bHLH) DNA-binding superfamily protein	7.20837	-1.63727	-1.30211	17.2635	TRUE	1.27e-07		VIT_01s0127g00910	104.2	134.4	134.8	64.7	66.2	41.1	49.8	95.8	68.5	10	10.8	20.4	800.7		4
215	VIT_14s0108g00840	TC67738	F6H5T7	AT5G39785.2	Protein of unknown function (DUF1666)	8.97887	-1.5676	-1.30034	48.2932	TRUE	0		VIT_14s0108g00840	606.5	633.3	587	96.6	181.9	106.1	162.2	208.3	98.4	88.5	83.2	101.1	2953.1		4
471	VIT_04s0008g06190		F6H3V8	AT5G35965.1	transposable element gene	6.42049	-0.0272881	-1.29243	10.2145	TRUE	0.00753301		VIT_04s0008g06190	155.8	66.7	106.4	51.4	43	86.6	23.9	17.8	31	39.2	46	49.2	717		3
32	VIT_03s0038g04330		D7U4M7	AT4G39120.1	myo-inositol monophosphatase like 2	8.58203	-0.561171	-1.28775	9.21924	TRUE	5.03e-06		VIT_03s0038g04330	308.7	335.5	327.4	276.4	433.4	192.8	213.9	169.8	163.6	95.8	72.5	97.4	2687.2		6
216	VIT_08s0056g00900					6.98581	-0.613388	-1.28749	22.2661	TRUE	4.05e-09		VIT_08s0056g00900	151.9	153.7	139.4	59.6	44.1	97.5	55.7	23.7	42.8	40.1	49.9	37.1	895.5		4
217	VIT_04s0210g00060		A5BMK0	AT3G51430.1	Calcium-dependent phosphotriesterase superfamily protein	6.9211	-1.06622	-1.28147	9.07647	TRUE	0.00421833		VIT_04s0210g00060	91.3	154.7	133.9	51.4	73.9	40.1	31.8	89.8	20.3	21.9	28.4	25	762.5		4
218	VIT_00s0357g00010		D7TRA8	AT1G78020.1	Protein of unknown function (DUF581)	7.49905	-1.39029	-1.2807	7.02685	TRUE	0.00101544		VIT_00s0357g00010	141.9	247.5	197.2	52.4	67.3	69.3	39.8	109.6	54.5	29.2	24.5	39.9	1073.1		4
219	VIT_10s0116g00710		F6H7L3	AT5G28237.1	Pyridoxal-5'-phosphate-dependent enzyme family protein	5.17174	-1.61681	-1.2795	14.3605	TRUE	0.00471994		VIT_10s0116g00710	36.7	32.9	31.2	4.1	25.4	9.7	11.9	23.7	12.8	5.5	5.9	0.9	200.7		4
220	VIT_00s2547g00010		F6H8F8	AT2G30590.1	WRKY DNA-binding protein 21	5.60093	-1.17025	-1.27812	10.0907	TRUE	0.000312044		VIT_00s2547g00010	51.6	55.1	43.1	17.5	28.7	16.2	34.8	8.9	13.9	9.1	8.8	10.2	297.9		4
221	VIT_11s0118g00570	TC66091	F6HCI1	AT5G25280.1	serine-rich protein-related	10.5298	-0.881634	-1.26978	20.4759	TRUE	3.16e-13		VIT_11s0118g00570	1564.3	1748.2	1697.7	612.4	883.3	593.4	463.7	797.7	331.6	380.3	381.9	373.9	9828.4		4
222	VIT_00s0218g00200		F6I732	AT2G22590.1	UDP-Glycosyltransferase superfamily protein	4.71416	-0.798418	-1.26895	4.59654	TRUE	0.00503287		VIT_00s0218g00200	35.7	29	24.8	10.3	17.6	9.7	10.9	7.9	7.5	7.3	8.8	7.4	176.9		4
99	VIT_05s0020g03190	TC66846	F6HDN8	AT2G32150.1	Haloacid dehalogenase-like hydrolase (HAD) superfamily protein	9.21232	-0.497027	-1.265	6.16535	TRUE	0.000357557		VIT_05s0020g03190	829.8	439.9	608.1	242.5	475.3	473.2	248.8	156	294.1	200.6	185.1	168.8	4322.2		5
223	VIT_00s0324g00070	TC64784	F6I2A0	AT1G22360.1	UDP-glucosyl transferase 85A2	9.78814	-0.629359	-1.26415	7.44464	TRUE	0.000251526		VIT_00s0324g00070	612.4	1129.4	900.7	641.2	619.7	460.2	609	245.8	253.5	216.1	222.3	272.7	6183		4
100	VIT_12s0057g00180		D7TD06	AT4G10270.1	Wound-responsive family protein	7.02926	-0.117828	-1.26315	5.75192	TRUE	1.48e-05		VIT_12s0057g00180	140	92.8	157.8	99.7	163.2	99.6	45.8	58.3	59.9	63.8	48	38	1066.9		5
224	VIT_08s0007g06310		A5BGP0	AT5G06800.1	myb-like HTH transcriptional regulator family protein	6.59503	-1.46074	-1.25951	22.033	TRUE	1.8e-06		VIT_08s0007g06310	94.3	123.8	130.2	27.7	26.5	21.7	41.8	33.6	13.9	21	17.6	23.2	575.3		4
553	VIT_02s0012g02220	TC60685	D7TTQ4	AT1G32170.1	xyloglucan endotransglucosylase/hydrolase 30	7.22007	-0.990732	-1.25714	52.3162	TRUE	1.53e-07		VIT_02s0012g02220	220.4	168.2	214.6	46.2	41.9	45.5	60.7	20.7	26.7	62	39.2	41.7	987.8		2
225	VIT_14s0128g00110		A5C8C7	AT3G24140.1	basic helix-loop-helix (bHLH) DNA-binding superfamily protein	7.7981	-0.321546	-1.25619	47.371	TRUE	4.76e-14		VIT_14s0128g00110	259.1	304.6	280.7	142.8	103.7	137.5	55.7	86.9	44.9	77.5	123.4	100.2	1717		4
33	VIT_14s0081g00050		F6HVL6	AT3G04720.1	pathogenesis-related 4	5.65465	0.581328	-1.25616	11.6103	TRUE	6.26e-06		VIT_14s0081g00050	79.4	42.5	50.4	71.9	73.9	50.9	21.9	8.9	20.3	35.6	34.3	39.9	529.9		6
226	VIT_09s0002g03460	TC62889	F6HY98	AT3G21360.1	2-oxoglutarate (2OG) and Fe(II)-dependent oxygenase superfamily protein	7.05209	-0.790693	-1.25312	18.5175	TRUE	4.33e-09		VIT_09s0002g03460	158.8	140.2	142.2	88.4	59.5	53.1	23.9	50.4	70.6	47.4	32.3	32.5	899.3		4
34	VIT_13s0019g03650		F6HNK1	AT2G38905.1	Low temperature and salt responsive protein family	8.12012	0.635795	-1.25213	5.00376	TRUE	0.000247911		VIT_13s0019g03650	201.5	276.5	263.2	660.7	365	414.7	123.4	132.3	135.8	209.8	142	130.8	3055.7		6
227	VIT_04s0008g00130		D7STG6	AT4G32860.1	unknown protein; Has 46 Blast hits to 46 proteins in 10 species: Archae - 0; Bacteria - 0; Metazoa - 0; Fungi - 0; Plants - 46; Viruses - 0; Other Eukaryotes - 0 (source: NCBI BLink)	5.30897	-0.659951	-1.25092	16.2018	TRUE	0.000401885		VIT_04s0008g00130	43.7	52.2	45.9	14.4	14.3	29.2	9	16.8	10.7	22.8	6.9	12.1	278		4
228	VIT_00s0218g00150		F6I727	AT5G65550.1	UDP-Glycosyltransferase superfamily protein	6.90396	-1.13049	-1.24542	11.1861	TRUE	2.05e-08		VIT_00s0218g00150	139	140.2	130.2	43.2	51.8	40.1	41.8	53.3	28.9	29.2	27.4	29.7	754.8		4
229	VIT_12s0057g00190		F6HHJ5	AT4G10265.1	Wound-responsive family protein	7.30963	-0.844672	-1.24053	10.678	TRUE	2.85e-08		VIT_12s0057g00190	146.9	170.2	177	71.9	118	63.9	39.8	82.9	69.5	34.7	35.3	48.2	1058.3		4
230	VIT_03s0063g01560	TC65211	A5C9U2	AT4G31970.1	cytochrome P450, family 82, subfamily C, polypeptide 2	8.87428	-0.819371	-1.23725	28.4858	TRUE	0		VIT_03s0063g01560	552.9	564.7	543	219.9	196.3	225.2	119.4	203.4	151.9	120.4	131.2	165.1	3193.4		4
231	VIT_17s0000g03580		D7SJ01	AT1G73830.1	BR enhanced expression 3	7.25067	-0.942683	-1.23506	14.8432	TRUE	4.41e-10		VIT_17s0000g03580	150.9	205	167.8	62.7	61.8	71.5	70.7	42.5	44.9	47.4	37.2	39.9	1002.3		4
35	VIT_01s0026g01550	TC52961	D7TNF1	AT3G01470.1	homeobox 1	8.62364	0.700076	-1.23307	17.3098	TRUE	0		VIT_01s0026g01550	355.3	488.3	477.9	492.2	655	556.6	170.2	93.8	173.3	330.1	311.4	275.5	4379.6		6
232	VIT_06s0004g02600		F6GU20	AT1G08060.1	ATP-dependent helicase family protein	6.8068	-0.489968	-1.23257	17.522	TRUE	5.72e-09		VIT_06s0004g02600	147.9	118	131.2	57.5	50.7	82.3	39.8	29.6	39.6	42	51.9	35.3	825.8		4
101	VIT_16s0022g01570		D7T240	AT1G25450.1	3-ketoacyl-CoA synthase 5	9.43512	-0.537751	-1.23202	13.5122	TRUE	0.00018069		VIT_16s0022g01570	960.8	565.6	739.2	426.4	426.7	446.1	94.5	257.7	450.3	205.2	190.9	270	5033.4		5
36	VIT_11s0016g02380		A5AIS9	AT2G19590.1	ACC oxidase 1	6.36146	-0.318035	-1.23108	10.1576	TRUE	0.00112226		VIT_11s0016g02380	70.5	72.5	103.6	75	81.6	41.1	15.9	62.2	26.7	34.7	26.4	23.2	633.4		6
37	VIT_12s0134g00170		F6GXP2			6.62879	-0.227544	-1.22635	6.62121	TRUE	7.21e-09		VIT_12s0134g00170	95.3	104.4	96.3	91.4	80.5	82.3	58.7	41.5	26.7	42	37.2	28.8	785.1		6
233	VIT_01s0010g02460		F6HG44	AT3G04120.1	glyceraldehyde-3-phosphate dehydrogenase C subunit 1	8.90969	-0.516978	-1.21711	7.73885	TRUE	1.18e-05		VIT_01s0010g02460	373.2	663.3	575.1	304.1	331.9	252.3	118.4	217.2	209.6	166	169.4	152.1	3532.6		4
234	VIT_03s0017g00710		F6HTI1	AT2G36690.1	2-oxoglutarate (2OG) and Fe(II)-dependent oxygenase superfamily protein	5.20418	-0.610955	-1.21697	9.76479	TRUE	0.000860874		VIT_03s0017g00710	41.7	46.4	44	20.6	21	14.1	7	13.8	13.9	10.9	12.7	17.6	263.7		4
235	VIT_11s0206g00080		F6GZ33	AT2G24300.2	Calmodulin-binding protein	5.02222	-1.44183	-1.21459	6.10271	TRUE	0.00654962		VIT_11s0206g00080	35.7	36.7	39.4	7.2	8.8	11.9	12.9	9.9	10.7	3.6	8.8	8.3	193.9		4
236	VIT_00s0253g00150	TC55450	D7SSD8	AT3G50440.1	methyl esterase 10	7.864	-1.28088	-1.2121	26.7518	TRUE	1.1e-05		VIT_00s0253g00150	238.2	328.8	341.2	77.1	65.1	49.8	96.5	61.2	44.9	45.6	59.7	66.8	1474.9		4
237	VIT_00s0265g00170		F6H9C9	AT1G17420.1	lipoxygenase 3	4.89871	0.090795	-1.20809	7.96839	TRUE	0.000818792		VIT_00s0265g00170	35.7	40.6	31.2	25.7	18.7	31.4	9	9.9	8.6	21	14.7	16.7	263.2		4
238	VIT_08s0056g01300	TC59277	D7TL47	AT5G15120.1	Protein of unknown function (DUF1637)	8.14528	-1.07362	-1.20805	7.44387	TRUE	2.44e-09		VIT_08s0056g01300	244.2	329.7	280.7	111	177.5	112.6	126.4	143.2	95.2	58.4	48	69.6	1796.5		4
239	VIT_18s0001g15660	TC51708	F6H0A5	AT1G78780.2	pathogenesis-related family protein	7.40229	-1.92761	-1.206	17.4591	TRUE	2.95e-06		VIT_18s0001g15660	159.8	218.5	207.3	40.1	41.9	23.8	61.7	41.5	78.1	36.5	15.7	21.3	946.2		4
240	VIT_08s0058g00780		D7SR37	AT2G38440.1	SCAR homolog 2	5.2707	-0.250448	-1.19869	11.8015	TRUE	0.000360073		VIT_08s0058g00780	37.7	58	45.9	28.8	17.6	27.1	11.9	9.9	12.8	15.5	20.6	20.4	306.2		4
241	VIT_04s0008g05380		F6H320	AT5G16080.1	carboxyesterase 17	6.30669	-1.14296	-1.19757	4.96754	TRUE	6.26e-06		VIT_04s0008g05380	75.4	92.8	67	44.2	41.9	22.7	31.8	32.6	40.6	13.7	15.7	16.7	495.1		4
102	VIT_09s0002g00570	TC59935	F6HXP4	AT5G40990.1	GDSL lipase 1	10.0818	-0.457004	-1.19737	9.67062	TRUE	0.000820069		VIT_09s0002g00570	1320.1	877	1152	451.1	1021.1	825.2	255.7	782.9	335.8	369.3	338.8	356.2	8085.2		5
242	VIT_10s0003g00090	TC53837	A5BEH3	AT1G28330.5	dormancy-associated protein-like 1	12.4673	-1.22568	-1.18831	11.6168	TRUE	1.14e-11		VIT_10s0003g00090	5323.2	6245.3	5717.7	2336.6	2571.5	2227.5	1407.1	3337.1	2578.7	992.2	1058.5	1193.9	34989.3		4
633	VIT_03s0017g02260		Q9SPF5	AT3G22142.1	Bifunctional inhibitor/lipid-transfer protein/seed storage 2S albumin superfamily protein	10.4373	-1.58978	-1.18829	6.73076	TRUE	0.00373589		VIT_03s0017g02260	1186.1	2209.4	1704.1	304.1	399.2	362.8	420.9	516.4	472.7	207.9	256.6	282.9	8323.1		1
243	VIT_05s0094g00200		A5BKN8	AT3G54420.1	homolog of carrot EP3-3 chitinase	5.00847	-1.14421	-1.1879	3.35217	TRUE	0.00521978		VIT_05s0094g00200	23.8	35.8	31.2	11.3	19.8	16.2	17.9	10.9	17.1	6.4	5.9	4.6	200.9		4
38	VIT_17s0000g05790		A5B4I9	AT5G15120.1	Protein of unknown function (DUF1637)	6.97233	0.601637	-1.18272	4.86012	TRUE	0.00127476		VIT_17s0000g05790	161.8	74.5	132.1	177.8	266.9	139.7	59.7	64.2	46	84.8	84.2	77	1368.7		6
244	VIT_10s0116g00690		F6GZ86			6.87758	-1.33589	-1.18051	5.05334	TRUE	0.00192611		VIT_10s0116g00690	164.8	94.8	108.2	37	50.7	45.5	42.8	69.1	36.4	19.2	29.4	16.7	714.6		4
554	VIT_17s0000g05360	TC62087	F6GTC6	AT1G18980.1	RmlC-like cupins superfamily protein	8.30113	-1.90074	-1.1796	11.3647	TRUE	0.00184161		VIT_17s0000g05360	437.7	274.6	401.7	59.6	67.3	78	124.4	163.9	52.4	46.5	30.4	58.4	1794.9		2
245	VIT_09s0002g00700		D7TZM6	AT1G54070.1	Dormancy/auxin associated family protein	10.2882	-1.78949	-1.17922	12.1455	TRUE	0		VIT_09s0002g00700	1365.8	1305.3	1407	348.3	382.6	248	478.6	510.4	514.4	154.1	185.1	193.9	7093.5		4
246	VIT_05s0020g03140		A5BTV0	AT5G26340.1	Major facilitator superfamily protein	8.7529	-1.02836	-1.17818	11.7178	TRUE	5.83e-06		VIT_05s0020g03140	605.5	413.8	474.2	153.1	218.3	161.3	227.9	152	99.5	109.4	112.6	106.7	2834.3		4
247	VIT_12s0057g01430		D7TDB1	AT3G07600.1	Heavy metal transport/detoxification superfamily protein	8.87385	-0.925496	-1.1777	25.6712	TRUE	2.76e-07		VIT_12s0057g01430	562.8	623.7	514.5	143.9	219.4	216.6	277.6	105.6	101.6	137.7	134.2	132.7	3170.3		4
248	VIT_08s0007g08850		D7THT7			6.28381	-0.386829	-1.17702	10.6481	TRUE	1.15e-06		VIT_08s0007g08850	87.3	94.8	86.2	56.5	39.7	53.1	29.9	32.6	20.3	28.3	41.1	26.9	596.7		4
249	VIT_18s0122g01340		F6I6T0	AT2G30600.5	BTB/POZ domain-containing protein	10.336	-1.02663	-1.1712	5.89142	TRUE	0.00511757		VIT_18s0122g01340	970.7	1903.9	1361.1	599	796.1	331.4	485.6	679.3	396.8	269.9	312.4	342.3	8448.5		4
39	VIT_17s0000g06400	TC70234	A5B814	AT5G61430.1	NAC domain containing protein 100	6.62395	0.683822	-1.17055	10.8332	TRUE	4.6e-10		VIT_17s0000g06400	124.1	77.4	100.9	144.9	162.1	159.2	33.8	58.3	35.3	95.8	57.8	62.2	1111.8		6
250	VIT_04s0044g00020	TC53261				10.3383	-1.49307	-1.16855	4.93475	TRUE	1.1e-06		VIT_04s0044g00020	1100.8	1674.7	1416.1	455.2	417.9	394.2	541.3	646.7	400	213.4	220.3	231.9	7712.5		4
40	VIT_15s0046g01390		F6I6A0	AT4G27950.1	cytokinin response factor 4	5.44378	0.126638	-1.16288	5.46759	TRUE	6.7e-05		VIT_15s0046g01390	44.7	50.3	47.7	47.3	38.6	43.3	10.9	24.7	15	26.4	24.5	20.4	393.8		6
41	VIT_15s0048g02870	TC59629	F6I2W3	AT3G61890.1	homeobox 12	7.34682	1.71694	-1.15936	6.08855	TRUE	2.36e-07		VIT_15s0048g02870	124.1	184.7	172.4	631.9	449.9	544.7	65.7	85.9	70.6	305.5	222.3	180.9	3038.6		6
251	VIT_07s0031g01060	TC64671	F6H4M8			9.39662	-0.366958	-1.15623	9.58348	TRUE	2.02e-12		VIT_07s0031g01060	644.2	745.5	809.9	586.7	338.5	501.4	263.7	263.6	295.2	277.2	241.9	251.4	5219.2		4
252	VIT_00s0203g00070		F6I738	AT4G28110.1	myb domain protein 41	6.17747	-0.728349	-1.14832	13.8362	TRUE	1.38e-05		VIT_00s0203g00070	91.3	80.3	86.2	36	40.8	24.9	26.9	29.6	17.1	30.1	24.5	22.3	510		4
253	VIT_07s0031g01260		F6H4N9			6.95959	-1.49849	-1.1464	18.8024	TRUE	0.000122365		VIT_07s0031g01260	125.1	184.7	150.4	36	37.5	20.6	28.9	58.3	36.4	29.2	21.5	30.6	759.2		4
254	VIT_10s0116g00460		F6HD43	AT2G35630.1	ARM repeat superfamily protein	7.06819	-0.450537	-1.14509	40.1507	TRUE	4.23e-07		VIT_10s0116g00460	173.7	166.3	177	67.8	38.6	97.5	57.7	31.6	29.9	81.2	54.8	46.4	1022.5		4
255	VIT_07s0005g03470		F6HZK6	AT3G54670.3	Structural maintenance of chromosomes (SMC) family protein	6.30321	-0.263318	-1.14471	22.5682	TRUE	1.66e-06		VIT_07s0005g03470	97.3	95.7	99.1	46.2	36.4	65	32.8	19.7	21.4	49.2	37.2	31.5	631.5		4
256	VIT_07s0104g00270	TC59486	A5C5N4	AT3G63110.1	isopentenyltransferase 3	6.20181	-1.18097	-1.14446	14.2614	TRUE	4.22e-05		VIT_07s0104g00270	80.4	87	91.7	28.8	17.6	28.2	32.8	16.8	27.8	16.4	25.5	16.7	469.7		4
103	VIT_01s0026g00190		D7TNR3	AT1G60190.1	ARM repeat superfamily protein	6.1275	-0.0375466	-1.1442	10.0248	TRUE	0.00987476		VIT_01s0026g00190	117.1	48.3	86.2	49.3	61.8	52	34.8	23.7	15	55.6	29.4	27.8	601		5
257	VIT_05s0062g00720		F6I4F9	AT4G14090.1	UDP-Glycosyltransferase superfamily protein	5.28431	-0.66943	-1.14271	12.3175	TRUE	0.00146228		VIT_05s0062g00720	54.6	42.5	43.1	13.4	22.1	20.6	8	16.8	13.9	9.1	18.6	16.7	279.4		4
258	VIT_04s0008g06210		A5BMB0	AT5G25250.1	SPFH/Band 7/PHB domain-containing membrane-associated protein family	6.6307	-1.47737	-1.14118	8.80101	TRUE	5.63e-06		VIT_04s0008g06210	122.1	93.8	114.6	31.9	33.1	24.9	51.7	28.6	35.3	17.3	20.6	21.3	595.2		4
259	VIT_00s0371g00100	TC54034	D7TRU0	AT4G37970.1	cinnamyl alcohol dehydrogenase 6	6.38047	-0.306207	-1.13497	17.8051	TRUE	1.1e-06		VIT_00s0371g00100	115.1	83.2	93.6	43.2	61.8	60.6	29.9	42.5	16	44.7	36.2	32.5	659.3		4
42	VIT_11s0016g02790		F6HGX4	AT4G29190.1	Zinc finger C-x8-C-x5-C-x3-H type family protein	10.0246	0.605554	-1.13132	12.0306	TRUE	0		VIT_11s0016g02790	1018.4	1194.1	1137.3	1306	1450	1661.1	365.2	538.1	412.8	881	703.1	745.9	11413		6
260	VIT_11s0103g00100		F6I5Q8	ATCG00270.1	photosystem II reaction center protein D	7.18572	-0.77813	-1.13061	11.7262	TRUE	8.91e-09		VIT_11s0103g00100	169.7	143.1	168.8	81.2	46.3	96.4	60.7	50.4	63.1	44.7	41.1	48.2	1013.7		4
261	VIT_13s0019g04810		F6HND3	AT3G10380.1	subunit of exocyst complex 8	5.52007	-0.617878	-1.12974	20.5091	TRUE	0.000544991		VIT_13s0019g04810	46.7	56.1	62.4	24.7	15.4	28.2	20.9	5.9	19.3	24.6	8.8	20.4	333.4		4
262	VIT_02s0025g02570	TC56754	F6HU72	AT3G61880.2	cytochrome p450 78a9	8.55476	-0.530369	-1.12419	71.8529	TRUE	1.33e-13		VIT_02s0025g02570	531	477.7	491.6	173.7	161	171.1	126.4	111.6	83.4	190.6	150.8	162.3	2831.2		4
263	VIT_16s0039g00380		A5BAV9	ATCG00330.1	chloroplast ribosomal protein S14	9.37523	-0.44576	-1.12288	8.53229	TRUE	3.75e-10		VIT_16s0039g00380	671	769.7	674.1	594.9	299.9	475.4	269.7	298.2	287.7	244.4	218.4	253.3	5056.7		4
43	VIT_04s0044g00130		F6I0J9	AT4G35560.2	Transducin/WD40 repeat-like superfamily protein	7.87015	0.266884	-1.12052	9.04442	TRUE	8.69e-05		VIT_04s0044g00130	154.8	251.4	189.9	353.5	393.7	224.2	154.2	99.7	120.9	97.6	102.8	127.1	2269.8		6
264	VIT_08s0007g05270		F6HKA3			8.92388	-0.785871	-1.11924	22.5717	TRUE	0		VIT_08s0007g05270	531	548.2	581.5	279.5	200.7	236.1	177.1	236	151.9	182.4	155.7	118.7	3398.8		4
44	VIT_17s0000g01460	TC59536	F6GST8	AT3G48530.1	SNF1-related protein kinase regulatory subunit gamma 1	8.77907	-0.153679	-1.11726	6.63244	TRUE	1.15e-12		VIT_17s0000g01460	436.7	435.1	405.4	394.6	507.2	320.5	177.1	202.4	249.2	166	190	171.6	3655.8		6
265	VIT_01s0026g02540	TC62123	F6HPQ9	AT1G26800.1	RING/U-box superfamily protein	9.01719	-0.472269	-1.11725	12.9448	TRUE	1.14e-08		VIT_01s0026g02540	501.3	608.2	581.5	429.5	270.2	319.4	171.2	319.9	158.3	176.9	201.7	187.4	3925.5		4
266	VIT_08s0007g00200	TC55816	D7THQ1	AT2G28840.1	XB3 ortholog 1 in Arabidopsis thaliana	8.88018	-1.11829	-1.11235	27.4046	TRUE	2.5e-14		VIT_08s0007g00200	547.9	556.9	550.3	143.9	209.5	172.2	180.1	215.2	132.6	107.6	119.5	142.9	3078.6		4
267	VIT_13s0019g03520		F6HNL0			5.4439	-0.862492	-1.1082	9.14813	TRUE	0.00145352		VIT_13s0019g03520	64.5	40.6	45.9	20.6	17.6	19.5	13.9	10.9	23.5	15.5	15.7	11.1	299.3		4
268	VIT_02s0025g04860		F6HUK5			7.23024	-0.526301	-1.10727	27.0175	TRUE	1.1e-05		VIT_02s0025g04860	150.9	212.7	199.9	85.3	83.8	59.6	81.6	28.6	38.5	73	53.9	63.1	1130.9		4
45	VIT_15s0024g00770		D7UB81			4.61003	0.15931	-1.10694	6.31755	TRUE	0.00508295		VIT_15s0024g00770	28.8	18.4	31.2	20.6	18.7	36.8	8	8.9	13.9	10	17.6	13.9	226.8		6
46	VIT_09s0002g08540	TC52399	F6HXN0	AT5G25280.1	serine-rich protein-related	6.95839	1.21873	-1.10474	13.7368	TRUE	1.44e-11		VIT_09s0002g08540	147.9	107.3	122	267.2	299.9	293.5	84.6	46.4	39.6	166.9	135.1	105.8	1816.2		6
269	VIT_10s0003g03990		D7TKB6			6.02525	-1.74845	-1.10467	11.5639	TRUE	0.00386239		VIT_10s0003g03990	42.7	62.8	55	24.7	25.4	22.7	56.7	29.6	23.5	3.6	5.9	8.3	360.9		4
270	VIT_00s0662g00030	TC66843	F6H884	AT1G22190.1	Integrase-type DNA-binding superfamily protein	8.78994	-1.23109	-1.10351	41.1096	TRUE	9.26e-09		VIT_00s0662g00030	507.2	632.4	554.9	125.4	116.9	151.6	216.9	123.4	93	120.4	111.6	121.5	2875.2		4
47	VIT_03s0038g01930	TC52780	A5BQN6	AT4G34870.1	rotamase cyclophilin 5	12.1734	0.0108344	-1.10235	23.8346	TRUE	0		VIT_03s0038g01930	5106.8	4798.8	5067.4	4214.9	4335.8	4284.9	1199.1	2564	2162.6	2319.1	2260	2454.7	40768.1		6
271	VIT_06s0004g06290	TC64413	F6GUT5	AT2G29670.1	Tetratricopeptide repeat (TPR)-like superfamily protein	10.7462	-1.93008	-1.1023	5.84347	TRUE	0.00269794		VIT_06s0004g06290	1372.7	2333.2	1980.2	376.1	500.6	333.5	784.1	936	430	207	236	254.2	9743.6		4
272	VIT_04s0069g00860	TC62731	F6H9I1	AT2G24580.1	FAD-dependent oxidoreductase family protein	6.7382	-1.38166	-1.10214	16.3483	TRUE	0.00623536		VIT_04s0069g00860	121.1	119.9	114.6	28.8	45.2	33.6	85.6	34.6	10.7	17.3	18.6	29.7	659.7		4
273	VIT_19s0014g02720		F6H246	AT1G53035.1	unknown protein; FUNCTIONS IN: molecular_function unknown; INVOLVED IN: biological_process unknown; LOCATED IN: endomembrane system; EXPRESSED IN: 23 plant structures; EXPRESSED DURING: 13 growth stages; BEST Arabidopsis thaliana protein match is: unknown protein (TAIR:AT3G15358 1); Has 49 Blast hits to 49 proteins in 9 species: Archae - 0; Bacteria - 0; Metazoa - 0; Fungi - 0; Plants - 49; Virus…	9.84934	-1.34801	-1.10176	15.2273	TRUE	4.76e-14		VIT_19s0014g02720	899.3	1139	1093.3	352.4	298.8	280.5	437.8	304.1	367.9	193.3	186	206.9	5759.3		4
104	VIT_17s0000g08370		D7SHS2	AT5G62520.1	similar to RCD one 5	6.87729	-0.569459	-1.09782	10.34	TRUE	0.000368761		VIT_17s0000g08370	170.7	123.8	113.7	53.4	98.1	46.6	36.8	44.4	54.5	52.9	41.1	38	874		5
274	VIT_05s0020g02200		D7T6L9	AT5G18860.1	inosine-uridine preferring nucleoside hydrolase family protein	6.36901	-1.20076	-1.09773	26.0147	TRUE	3.78e-05		VIT_05s0020g02200	103.2	94.8	99.1	21.6	25.4	32.5	50.8	23.7	11.8	23.7	25.5	19.5	531.6		4
275	VIT_09s0070g00920		D7U8C4	ATCG01240.1	ribosomal protein S7	5.7072	-0.888809	-1.09567	8.12951	TRUE	0.00154363		VIT_09s0070g00920	65.5	39.6	60.5	33.9	11	33.6	20.9	24.7	22.5	14.6	15.7	13	355.5		4
276	VIT_10s0116g00560		Q9SPF6			9.02989	-0.705044	-1.09429	16.7221	TRUE	0.00308893		VIT_10s0116g00560	511.2	596.6	589.7	281.5	308.8	291.3	62.7	461.1	148.7	145.9	176.3	167	3740.8		4
277	VIT_07s0031g01270		F6H4P0	AT1G15100.1	RING-H2 finger A2A	9.37017	-0.801396	-1.0932	8.18587	TRUE	0.000117078		VIT_07s0031g01270	548.9	925.3	771.3	347.3	283.4	356.3	187.1	370.2	248.1	223.4	192.9	191.1	4645.3		4
278	VIT_16s0013g00320		D7U747			5.20764	-0.987379	-1.09202	7.24826	TRUE	0.00483663		VIT_16s0013g00320	29.8	53.2	41.3	19.5	17.6	9.7	15.9	14.8	12.8	8.2	14.7	9.3	246.8		4
48	VIT_04s0008g01830		A5AEM7	AT4G34990.1	myb domain protein 32	6.24753	0.0718075	-1.0912	31.6258	TRUE	0.00131299		VIT_04s0008g01830	64.5	84.1	89.9	90.4	69.5	68.2	1	36.5	64.2	33.7	40.1	44.5	686.6		6
279	VIT_07s0031g02250	TC56574	D7SWC6	AT1G76410.1	RING/U-box superfamily protein	8.21906	-1.45387	-1.09104	10.8826	TRUE	0.000148659		VIT_07s0031g02250	283.9	379	333.9	99.7	89.3	96.4	68.7	201.4	98.4	58.4	53.9	62.2	1825.2		4
105	VIT_18s0001g02570		E0CR52	AT1G44350.1	IAA-leucine resistant (ILR)-like gene 6	6.99122	-0.720685	-1.09014	5.37992	TRUE	0.000259971		VIT_18s0001g02570	167.7	97.7	138.5	61.7	101.4	54.1	52.7	59.2	55.6	37.4	43.1	36.2	905.3		5
280	VIT_06s0080g00680		D7TCS8			6.00808	-1.03648	-1.08998	3.73532	TRUE	0.000171292		VIT_06s0080g00680	59.6	78.3	68.8	32.9	29.8	22.7	28.9	23.7	29.9	14.6	14.7	20.4	424.3		4
281	VIT_13s0067g02130	TC57236	F6HC97	AT4G14270.1	Protein containing PAM2 motif which mediates interaction with the PABC domain of polyadenyl binding proteins	12.2772	-0.905491	-1.08792	10.7585	TRUE	6.62e-11		VIT_13s0067g02130	4792.2	5138.2	4909.7	2807.2	2879.1	2290.3	1548.4	3362.8	2117.7	1271.3	1195.6	1259.8	33572.3		4
282	VIT_17s0000g07020	TC66648	F6GT23	AT3G02100.1	UDP-Glycosyltransferase superfamily protein	6.6886	-0.929856	-1.08769	4.90476	TRUE	0.00503611		VIT_17s0000g07020	72.5	151.8	123.8	45.2	48.5	46.6	52.7	38.5	34.2	29.2	29.4	29.7	702.1		4
49	VIT_09s0002g06770		D7U120	AT1G52565.1	unknown protein; FUNCTIONS IN: molecular_function unknown; INVOLVED IN: biological_process unknown; LOCATED IN: endomembrane system; BEST Arabidopsis thaliana protein match is: unknown protein (TAIR:AT3G15760 1); Has 35333 Blast hits to 34131 proteins in 2444 species: Archae - 798; Bacteria - 22429; Metazoa - 974; Fungi - 991; Plants - 531; Viruses - 0; Other Eukaryotes - 9610 (source: NCBI BLink)	6.79444	1.38523	-1.08611	17.3708	TRUE	2.86e-05		VIT_09s0002g06770	101.2	74.5	83.5	415.1	335.2	297.8	72.6	54.3	70.6	152.3	105.8	63.1	1826		6
283	VIT_18s0001g14480	TC63087	E0CQ78	AT1G20030.2	Pathogenesis-related thaumatin superfamily protein	10.1259	-0.774598	-1.08407	25.844	TRUE	4.68e-08		VIT_18s0001g14480	1261.6	1359.5	1336.3	461.4	652.8	485.1	271.7	704.9	311.2	396.7	392.7	310.8	7944.7		4
284	VIT_08s0007g02110		F6HKT0	AT3G47110.1	Leucine-rich repeat protein kinase family protein	7.27827	-0.865221	-1.07963	11.0732	TRUE	2.88e-08		VIT_08s0007g02110	178.7	144.1	203.6	75	73.9	67.1	53.7	64.2	67.4	41	46	57.5	1072.2		4
285	VIT_09s0002g00650		A5BUU7	AT1G72430.1	SAUR-like auxin-responsive protein family	7.83089	-1.08027	-1.07927	13.5994	TRUE	5.16e-07		VIT_09s0002g00650	202.5	272.7	253.1	121.2	105.9	71.5	110.5	113.5	74.9	33.7	52.9	79.8	1492.2		4
286	VIT_16s0050g01700		F6H6L6	AT5G38280.1	PR5-like receptor kinase	7.69201	-1.94754	-1.07884	10.0972	TRUE	0.00286154		VIT_16s0050g01700	195.5	295.9	237.6	45.2	49.6	33.6	125.4	59.2	54.5	36.5	29.4	27.8	1190.2		4
287	VIT_18s0001g15730	TC68429	F6GZV4	AT1G21340.1	Dof-type zinc finger DNA-binding family protein	6.49376	-0.639931	-1.07452	10.3064	TRUE	4.87e-06		VIT_18s0001g15730	112.2	82.2	109.1	50.3	48.5	49.8	29.9	50.4	27.8	39.2	29.4	28.8	657.6		4
288	VIT_00s0379g00020		F6HJH4	AT3G50590.1	Transducin/WD40 repeat-like superfamily protein	6.55284	-0.583407	-1.07378	20.0129	TRUE	3.32e-06		VIT_00s0379g00020	116.1	119.9	98.1	42.1	40.8	65	49.8	29.6	22.5	32.8	36.2	44.5	697.4		4
106	VIT_08s0007g08840	TC54886	F6HKU9	AT3G57380.1	Glycosyltransferase family 61 protein	5.58081	0.296238	-1.07029	12.1677	TRUE	0.00744257		VIT_08s0007g08840	78.4	31.9	57.8	48.3	56.2	42.2	30.8	13.8	9.6	35.6	41.1	23.2	468.9		5
289	VIT_08s0007g05720	TC64484	D7TIK4	AT5G04080.1	unknown protein; FUNCTIONS IN: molecular_function unknown; INVOLVED IN: biological_process unknown; LOCATED IN: plasma membrane; EXPRESSED IN: 16 plant structures; EXPRESSED DURING: 9 growth stages; Has 115 Blast hits to 115 proteins in 16 species: Archae - 0; Bacteria - 0; Metazoa - 0; Fungi - 5; Plants - 110; Viruses - 0; Other Eukaryotes - 0 (source: NCBI BLink)	7.2989	-1.10112	-1.06631	13.1194	TRUE	3e-06		VIT_08s0007g05720	201.5	149.9	175.2	47.3	90.4	53.1	82.6	57.3	55.6	51.1	31.3	39.9	1035.2		4
290	VIT_03s0017g01210	TC53254	D7TU92	AT5G64260.1	EXORDIUM like 2	10.8354	-0.544002	-1.06386	12.8856	TRUE	0		VIT_03s0017g01210	1859.1	1873.9	2018.7	1160.1	1318.8	1091.5	578.2	993.2	916.6	674.9	628.7	589.1	13702.8		4
107	VIT_11s0016g02800	TC64945	D7TBD4	AT4G26260.2	myo-inositol oxygenase 4	8.88216	-0.783331	-1.0623	6.42583	TRUE	2.86e-05		VIT_11s0016g02800	620.4	385.8	469.6	231.2	297.7	257.7	161.2	282.4	204.3	106.7	143	162.3	3322.3		5
291	VIT_08s0007g07320		F6HLC0	AT3G03870.2	unknown protein; BEST Arabidopsis thaliana protein match is: unknown protein (TAIR:AT5G18130 1); Has 47 Blast hits to 47 proteins in 13 species: Archae - 0; Bacteria - 0; Metazoa - 2; Fungi - 0; Plants - 45; Viruses - 0; Other Eukaryotes - 0 (source: NCBI BLink)	11.9557	-1.08234	-1.06079	17.7586	TRUE	4.95e-13		VIT_08s0007g07320	4014	4853.9	4486.9	1760.1	1871.3	1308.1	1814.1	2042.7	1157.2	1053.3	949.8	1030.7	26342.1		4
292	VIT_14s0030g01000					5.24427	-0.478934	-1.06007	6.71948	TRUE	0.00261844		VIT_14s0030g01000	43.7	52.2	34.9	18.5	24.3	24.9	17.9	11.8	13.9	16.4	19.6	12.1	290.2		4
293	VIT_01s0026g02470		F6HPR2	AT3G47550.3	RING/FYVE/PHD zinc finger superfamily protein	12.2101	-0.560651	-1.05965	6.69108	TRUE	0.0010919		VIT_01s0026g02470	3493.9	6803.2	5885.6	3281.9	2381.8	2636.8	2424.1	1578.7	1869.6	1579.5	1716.6	1970.4	35622.1		4
294	VIT_11s0037g00580		A5BKZ0	AT2G19070.1	spermidine hydroxycinnamoyl transferase	5.94268	-0.508707	-1.05936	21.3229	TRUE	0.00118644		VIT_11s0037g00580	101.2	62.8	73.4	38	19.8	30.3	16.9	13.8	26.7	24.6	35.3	26.9	469.7		4
295	VIT_01s0150g00240		F6HJ74			5.9055	-1.39839	-1.05694	12.4429	TRUE	0.000971434		VIT_01s0150g00240	55.6	83.2	69.7	15.4	15.4	21.7	33.8	18.8	16	10.9	17.6	14.8	372.9		4
296	VIT_18s0001g12680		E0CQE6	AT1G19530.1	unknown protein; FUNCTIONS IN: molecular_function unknown; INVOLVED IN: N-terminal protein myristoylation, anaerobic respiration; LOCATED IN: cellular_component unknown; EXPRESSED IN: leaf apex, inflorescence meristem, hypocotyl, root, flower; EXPRESSED DURING: petal differentiation and expansion stage; Has 47 Blast hits to 47 proteins in 13 species: Archae - 0; Bacteria - 0; Metazoa - 0; Fungi -…	8.28614	-0.55806	-1.05399	5.67324	TRUE	0.0017314		VIT_18s0001g12680	239.2	441.9	310	155.2	259.1	184.1	133.3	188.6	101.6	108.5	99.9	116.9	2338.3		4
50	VIT_10s0003g04500		D7TKG4			7.10742	0.0670501	-1.05247	13.1549	TRUE	0.00290332		VIT_10s0003g04500	137	76.4	135.7	213.7	142.2	145.1	31.8	83.9	117.6	66.6	54.8	52.9	1257.7		6
297	VIT_01s0150g00120	TC64226	D7TFI7	AT5G07310.1	Integrase-type DNA-binding superfamily protein	7.22621	-1.0335	-1.04877	34.4504	TRUE	4.86e-05		VIT_01s0150g00120	171.7	227.2	183.4	47.3	47.4	49.8	35.8	35.5	72.7	33.7	43.1	72.4	1020		4
298	VIT_01s0011g06120		F6HFB6	AT1G24706.2	THO2	5.99704	-0.552288	-1.04776	19.1023	TRUE	0.000138895		VIT_01s0011g06120	87.3	65.8	78	28.8	19.8	50.9	18.9	28.6	20.3	31.9	28.4	22.3	481		4
299	VIT_00s0541g00010		F6I2E0			6.4194	-0.332795	-1.04576	8.86678	TRUE	5.22e-06		VIT_00s0541g00010	93.3	93.8	85.3	63.7	55.1	71.5	21.9	54.3	38.5	42	34.3	30.6	684.3		4
300	VIT_01s0026g00220	TC63185	F6HPN2	AT3G48000.1	aldehyde dehydrogenase 2B4	10.2722	-0.516252	-1.04528	9.69628	TRUE	9.65e-11		VIT_01s0026g00220	1241.7	1358.5	1260.2	912.4	1022.2	552.3	658.8	522.3	541.2	375.7	453.4	481.5	9380.2		4
301	VIT_09s0002g02700		F6HY46	AT3G21330.1	basic helix-loop-helix (bHLH) DNA-binding superfamily protein	9.64353	-1.00624	-1.04356	4.35008	TRUE	0.000426968		VIT_09s0002g02700	622.3	1106.2	851.1	380.2	400.3	322.7	316.4	447.2	311.2	224.3	209.6	191.1	5382.6		4
302	VIT_01s0011g03270		F6HFP6	AT1G68620.1	alpha/beta-Hydrolases superfamily protein	6.32666	-0.706623	-1.04032	9.56647	TRUE	3.02e-05		VIT_01s0011g03270	83.4	94.8	81.6	47.3	51.8	34.7	34.8	41.5	28.9	40.1	16.6	23.2	578.7		4
303	VIT_18s0001g08420		F6H163			8.00941	-0.977888	-1.0351	12.087	TRUE	1.35e-05		VIT_18s0001g08420	241.2	336.5	298.1	86.3	165.4	84.5	116.4	87.9	118.7	70.2	68.5	83.5	1757.2		4
51	VIT_15s0021g00060					7.39835	0.837641	-1.03242	31.9905	TRUE	1.01e-08		VIT_15s0021g00060	162.8	186.6	196.3	275.4	256.9	305.4	26.9	139.2	57.8	163.2	155.7	158.6	2084.8		6
52	VIT_08s0040g02110		F6HR10	AT3G15510.1	NAC domain containing protein 2	5.84428	-0.129773	-1.03143	6.48833	TRUE	0.000110374		VIT_08s0040g02110	60.5	43.5	58.7	57.5	51.8	57.4	18.9	38.5	33.2	18.2	23.5	29.7	491.4		6
304	VIT_17s0000g09790	TC53008	D7SHE1	AT5G63160.1	BTB and TAZ domain protein 1	9.54808	-0.491549	-1.03045	21.684	TRUE	0.00054297		VIT_17s0000g09790	718.6	1136.1	983.2	381.2	385.9	405	166.2	462.1	175.4	340.2	339.8	314.5	5808.2		4
53	VIT_03s0017g01300		F6HTK2	AT1G17840.1	white-brown complex homolog protein 11	5.38023	0.86036	-1.02988	12.9211	TRUE	0.00691162		VIT_03s0017g01300	72.5	32.9	43.1	50.3	52.9	84.5	7	14.8	25.7	44.7	41.1	46.4	515.9		6
305	VIT_11s0052g00540	TC56108	D7SQD8	AT1G67940.1	non-intrinsic ABC protein 3	8.09056	-0.292382	-1.02816	11.8212	TRUE	0.000944476		VIT_11s0052g00540	280.9	328.8	290.7	146.9	296.6	155.9	190.1	99.7	68.5	102.1	116.5	143.8	2220.5		4
306	VIT_00s0480g00070		F6I2B8			8.38951	-0.79536	-1.02467	14.4708	TRUE	0.00470469		VIT_00s0480g00070	336.5	345.2	372.4	160.3	190.8	200.3	45.8	300.1	124.1	98.5	97.9	103	2374.9		4
307	VIT_09s0002g04280	TC61609	D7U0H7	AT3G16120.1	Dynein light chain type 1 family protein	10.7274	-0.498242	-1.0229	7.05706	TRUE	0.000110789		VIT_09s0002g04280	1357.9	2093.4	1766.5	1505.3	1167.7	833.8	627.9	1119.6	689.9	659.3	592.4	566.8	12980.5		4
308	VIT_18s0001g12210	TC65447	F6H1H3	AT1G75130.1	cytochrome P450, family 721, subfamily A, polypeptide 1	6.72972	-0.529214	-1.02256	10.9397	TRUE	5.22e-06		VIT_18s0001g12210	115.1	133.4	99.1	84.3	41.9	71.5	57.7	37.5	43.9	32.8	44.1	45.5	806.8		4
309	VIT_14s0030g00870		D7TUV2	AT1G51480.1	Disease resistance protein (CC-NBS-LRR class) family	6.26131	-0.41924	-1.02219	11.2459	TRUE	3.25e-05		VIT_14s0030g00870	72.5	95.7	96.3	52.4	41.9	48.7	22.9	35.5	33.2	24.6	40.1	38	601.8		4
108	VIT_18s0001g11130		F6H1D9	AT2G26530.1	Protein of unknown function (DUF1645)	7.76527	-0.524178	-1.02098	5.23439	TRUE	0.00673807		VIT_18s0001g11130	342.4	156.6	236.6	132.6	134.5	127.8	97.5	108.6	72.7	95.8	81.3	77	1663.4		5
310	VIT_16s0050g02660		F6H6F4	AT3G49160.1	pyruvate kinase family protein	7.67529	0.207186	-1.02	27.7955	TRUE	1.48e-05		VIT_16s0050g02660	218.4	278.5	244.9	202.4	185.3	172.2	133.3	44.4	54.5	185.1	151.8	90	1960.8		4
555	VIT_01s0127g00680	TC57146	F6HHU3	AT1G23550.1	similar to RCD one 2	6.57686	-1.0181	-1.01932	19.5983	TRUE	0.00351009		VIT_01s0127g00680	150.9	89	133.9	32.9	39.7	19.5	30.8	29.6	32.1	37.4	29.4	31.5	656.7		2
109	VIT_03s0097g00700		D7TY78	AT2G14580.1	basic pathogenesis-related protein 1	8.36393	0.544958	-1.01755	15.614	TRUE	0.00498621		VIT_03s0097g00700	540	221.4	462.3	284.6	356.2	460.2	63.7	167.8	136.9	306.4	282	295	3576.5		5
54	VIT_08s0007g03260	TC68377	F6HKL5	AT3G10120.1	unknown protein; BEST Arabidopsis thaliana protein match is: unknown protein (TAIR:AT5G03890 1); Has 57 Blast hits to 57 proteins in 10 species: Archae - 0; Bacteria - 0; Metazoa - 0; Fungi - 0; Plants - 57; Viruses - 0; Other Eukaryotes - 0 (source: NCBI BLink)	6.19508	0.149095	-1.01755	6.4734	TRUE	8.52e-06		VIT_08s0007g03260	69.5	80.3	75.2	75	98.1	65	48.8	32.6	23.5	40.1	38.2	45.5	691.8		6
311	VIT_00s0532g00030		D7TRU8	AT1G11530.1	C-terminal cysteine residue is changed to a serine 1	9.39229	-0.917638	-1.01437	10.351	TRUE	7.42e-05		VIT_00s0532g00030	598.5	934	799.8	305.2	365	225.2	250.8	358.4	227.8	188.8	213.5	214.3	4681.3		4
312	VIT_13s0067g02880		A5BMU1	AT5G01880.1	RING/U-box superfamily protein	5.22058	-0.731226	-1.01289	10.0779	TRUE	0.00725755		VIT_13s0067g02880	46.7	43.5	47.7	18.5	14.3	15.2	14.9	12.8	10.7	13.7	14.7	17.6	270.3		4
313	VIT_07s0104g01390	TC53782	F6HQ12	AT2G47880.1	Glutaredoxin family protein	8.51057	-0.670157	-1.01281	16.0718	TRUE	0.000481022		VIT_07s0104g01390	342.4	545.3	446.7	189.1	176.4	166.8	218.9	114.5	84.5	143.2	138.1	140.1	2706		4
314	VIT_03s0038g04160		A5B278	AT2G16050.1	Cysteine/Histidine-rich C1 domain family protein	6.25034	-0.738748	-1.0128	11.1676	TRUE	0.000310455		VIT_03s0038g04160	89.3	66.7	93.6	43.2	43	35.7	55.7	19.7	24.6	23.7	26.4	26.9	548.5		4
315	VIT_00s0317g00020	TC52511	D7TRP0	AT3G55240.1	Plant protein 1589 of unknown function	8.22774	-1.25928	-1.01196	8.85081	TRUE	6.1e-10		VIT_00s0317g00020	288.8	380	312.8	127.4	101.4	105	141.3	124.4	133.7	61.1	67.6	82.6	1926.1		4
316	VIT_00s0218g00170	TC54299	F6I729	AT5G65550.1	UDP-Glycosyltransferase superfamily protein	6.97333	-1.27646	-1.00944	20.2976	TRUE	1.45e-05		VIT_00s0218g00170	122.1	164.4	160.5	33.9	48.5	35.7	64.7	49.4	31	40.1	28.4	32.5	811.2		4
317	VIT_18s0072g00160	TC62793	F6GY60	AT1G71695.1	Peroxidase superfamily protein	9.17461	-0.464662	-1.00864	18.3629	TRUE	6.67e-07		VIT_18s0072g00160	651.1	641.1	620	366.8	384.8	372.5	426.9	174.8	166.8	284.5	213.5	194.8	4497.6		4
318	VIT_08s0056g00880		F6HMV8			6.03591	-0.497758	-1.00836	9.51928	TRUE	0.00015909		VIT_08s0056g00880	65.5	91.9	62.4	37	29.8	54.1	22.9	32.6	27.8	25.5	33.3	22.3	505.1		4
319	VIT_08s0007g07310		F6HLE3			8.2767	-1.37821	-1.00752	14.2066	TRUE	7.8e-10		VIT_08s0007g07310	299.8	363.6	361.4	92.5	123.5	97.5	153.2	157	98.4	81.2	57.8	65.9	1951.8		4
320	VIT_11s0016g04260		A5BUB9	AT3G24420.1	alpha/beta-Hydrolases superfamily protein	7.23223	-0.948843	-1.0045	4.22711	TRUE	4.13e-07		VIT_11s0016g04260	160.8	156.6	162.3	83.2	68.4	63.9	77.6	74	55.6	41	40.1	46.4	1029.9		4
321	VIT_12s0134g00160	TC57673	A5BHG3	AT4G03210.1	xyloglucan endotransglucosylase/hydrolase 9	14.1336	-0.966578	-1.00273	5.34118	TRUE	0.00342158		VIT_12s0134g00160	13297.6	25017	20798	9685.4	7442	7806.5	6193.6	11092.4	7031.1	4891.8	5089.9	5116.2	123462		4
110	VIT_12s0057g00060		F6HHI4	AT4G10270.1	Wound-responsive family protein	7.9345	-0.285527	-1.00105	8.26043	TRUE	0.000992281		VIT_12s0057g00060	335.5	202.1	285.2	127.4	249.2	151.6	124.4	106.6	88.8	132.2	116.5	90.9	2010.4		5
634	VIT_18s0001g06880		F6HN51	AT1G09620.1	ATP binding;leucine-tRNA ligases;aminoacyl-tRNA ligases;nucleotide binding;ATP binding;aminoacyl-tRNA ligases	5.60053	-0.898648	-0.998344	13.1364	TRUE	0.0028865		VIT_18s0001g06880	49.6	70.6	55	20.6	19.8	17.3	25.9	12.8	15	21.9	13.7	16.7	338.9
635	VIT_08s0007g08220		D7THZ2			6.00287	-0.401562	-0.998185	20.2661	TRUE	0.000335278		VIT_08s0007g08220	97.3	58	84.4	38	27.6	40.1	25.9	14.8	25.7	33.7	36.2	27.8	509.5
636	VIT_13s0019g02200	TC59460	F6HNU4	AT3G11410.1	protein phosphatase 2CA	10.8368	-0.389493	-0.996958	8.45545	TRUE	1.06e-06		VIT_13s0019g02200	1503.8	2401.8	2106.8	1183.7	1355.2	1246.4	983.2	881.7	617.1	858.2	758.9	686.5	14583.3
637	VIT_07s0005g02570		F6HZF7	AT4G22070.1	WRKY DNA-binding protein 31	7.79558	-1.36056	-0.996683	34.8885	TRUE	6.97e-08		VIT_07s0005g02570	305.7	254.3	263.2	58.6	60.6	62.8	105.5	59.2	78.1	50.2	63.6	64.9	1426.7
638	VIT_18s0001g06910		F6H0Z3	AT1G28220.1	purine permease 3	7.72356	-0.579301	-0.995947	8.68947	TRUE	4.65e-09		VIT_18s0001g06910	207.4	264	214.6	138.7	133.4	113.7	92.5	120.5	73.8	83	76.4	76.1	1594.1
639	VIT_06s0061g01480	TC60592	D7SN38	AT1G66950.1	pleiotropic drug resistance 11	5.45341	-0.73289	-0.99366	5.87443	TRUE	0.00360121		VIT_06s0061g01480	45.7	51.2	51.4	15.4	28.7	22.7	16.9	15.8	22.5	14.6	14.7	18.6	318.2
640	VIT_10s0003g01170		F6HM92	AT1G68810.1	basic helix-loop-helix (bHLH) DNA-binding superfamily protein	7.42299	-0.998421	-0.990912	11.2553	TRUE	0.00018069		VIT_10s0003g01170	249.1	161.5	191.7	65.8	81.6	61.7	91.6	62.2	56.7	49.2	47	61.2	1179.3
641	VIT_13s0067g03120		F6I5R3	AT2G40030.1	nuclear RNA polymerase D1B	6.37986	-0.245937	-0.990136	19.7877	TRUE	2.23e-05		VIT_13s0067g03120	121.1	85.1	95.4	49.3	44.1	70.4	30.8	22.7	39.6	53.8	38.2	42.7	693.2
642	VIT_00s0647g00010		F6HD72	AT4G04920.1	sensitive to freezing 6	6.29896	-0.0700754	-0.990095	22.1088	TRUE	2.32e-05		VIT_00s0647g00010	109.2	93.8	89	63.7	50.7	55.2	38.8	21.7	22.5	59.3	38.2	49.2	691.3
643	VIT_01s0011g05970		F6HFC3	AT1G67970.1	heat shock transcription factor A8	9.16341	-1.20824	-0.98559	13.083	TRUE	0.000221698		VIT_01s0011g05970	551.9	797.7	640.2	180.8	274.6	167.8	291.6	290.3	146.5	117.6	154.7	167.9	3781.6
644	VIT_06s0004g00790		F6GUJ8	AT3G13620.1	Amino acid permease family protein	8.82363	-0.802656	-0.985151	19.9034	TRUE	7e-12		VIT_06s0004g00790	470.5	540.5	531	218.9	220.5	225.2	148.3	266.6	169	148.6	149.8	160.5	3249.4
645	VIT_00s0207g00140		A5BVF1	AT2G23690.1	unknown protein; FUNCTIONS IN: molecular_function unknown; INVOLVED IN: N-terminal protein myristoylation; LOCATED IN: cellular_component unknown; EXPRESSED IN: 7 plant structures; EXPRESSED DURING: petal differentiation and expansion stage; BEST Arabidopsis thaliana protein match is: unknown protein (TAIR:AT4G37240 1); Has 243 Blast hits to 243 proteins in 15 species: Archae - 0; Bacteria - 0; M…	6.14374	-1.29059	-0.985104	4.86413	TRUE	0.000649318		VIT_00s0207g00140	48.6	76.4	78	39	28.7	23.8	34.8	40.5	37.4	10.9	15.7	13.9	447.7
646	VIT_19s0014g04790		F6H2H7	AT3G20660.1	organic cation/carnitine transporter4	7.55379	-0.36749	-0.984597	7.39898	TRUE	1.24e-08		VIT_19s0014g04790	201.5	196.3	226.5	131.5	131.2	123.4	70.7	85.9	92	74.8	84.2	91.8	1509.8
647	VIT_17s0000g03940		F6GTJ5	AT3G48320.1	cytochrome P450, family 71, subfamily A, polypeptide 21	6.17284	-0.326125	-0.984339	12.437	TRUE	8.27e-05		VIT_17s0000g03940	84.4	65.8	98.1	46.2	49.6	48.7	21.9	28.6	38.5	47.4	27.4	29.7	586.3
648	VIT_00s0214g00160		F6I212	AT2G02230.1	phloem protein 2-B1	7.85748	-1.04741	-0.983721	10.403	TRUE	2.91e-05		VIT_00s0214g00160	202.5	305.5	286.2	87.3	86	110.5	117.4	101.7	78.1	72	53.9	74.2	1575.3
649	VIT_01s0011g00660		F6HF84	AT1G08070.1	Tetratricopeptide repeat (TPR)-like superfamily protein	7.85345	-1.20042	-0.980135	4.87987	TRUE	0.0034364		VIT_01s0011g00660	180.6	333.6	262.3	87.3	92.6	83.4	87.6	118.5	101.6	65.7	49.9	58.4	1521.5
650	VIT_18s0001g09510	TC64553	F6GZP6	AT4G37340.1	cytochrome P450, family 81, subfamily D, polypeptide 3	8.04339	-0.368624	-0.979449	8.01607	TRUE	4.41e-10		VIT_18s0001g09510	324.6	254.3	297.2	183.9	177.5	181.9	116.4	129.3	105.9	111.3	116.5	123.4	2122.2
651	VIT_11s0052g00260		F6GXJ3	AT2G34690.1	Glycolipid transfer protein (GLTP) family protein	5.78361	-0.649301	-0.97699	7.56917	TRUE	0.00112824		VIT_11s0052g00260	58.6	78.3	53.2	31.9	27.6	27.1	25.9	23.7	18.2	24.6	22.5	18.6	410.2
652	VIT_09s0002g02620	TC54933	D7U043	AT1G73040.1	Mannose-binding lectin superfamily protein	7.01978	-0.645377	-0.973683	7.54988	TRUE	8.7e-05		VIT_09s0002g02620	106.2	176.9	148.6	79.1	57.3	82.3	66.7	56.3	50.3	53.8	45	45.5	968
653	VIT_14s0083g00520		D7SMI9	AT5G38710.1	Methylenetetrahydrofolate reductase family protein	7.36119	-1.24986	-0.97273	33.0422	TRUE	0.000142051		VIT_14s0083g00520	223.3	197.3	199.9	33.9	58.4	52	104.5	36.5	37.4	48.3	50.9	44.5	1086.9
654	VIT_06s0080g00980	TC54798	F6HHD0	AT3G51680.1	NAD(P)-binding Rossmann-fold superfamily protein	8.79984	-0.8211	-0.970845	16.03	TRUE	3.91e-08		VIT_06s0080g00980	420.9	585	545.7	229.1	205.1	192.8	193.1	145.1	226.7	158.7	157.7	141.9	3201.8
655	VIT_04s0023g01090		D7SPK3			5.64822	-1.00565	-0.967712	4.28477	TRUE	0.00343027		VIT_04s0023g01090	46.7	59.9	48.6	18.5	21	32.5	29.9	26.7	17.1	11.9	13.7	14.8	341.3
656	VIT_07s0031g02140	TC52842	F6H4D0	AT2G42005.1	Transmembrane amino acid transporter family protein	8.83578	-1.04354	-0.966623	14.4068	TRUE	2.37e-10		VIT_07s0031g02140	441.7	551.1	526.5	168.5	210.6	205.7	207	260.6	149.7	128.6	128.3	129.9	3108.2
657	VIT_10s0092g00370		D7U8F7	AT3G26300.1	cytochrome P450, family 71, subfamily B, polypeptide 34	8.44527	-1.06663	-0.96268	20.6263	TRUE	4.59e-06		VIT_10s0092g00370	391.1	420.6	399.9	156.2	124.6	132.1	89.6	238.9	116.6	99.4	94	111.3	2374.3
658	VIT_16s0098g01380	TC60674	E0CV85	AT4G27745.1	Yippee family putative zinc-binding protein	7.71274	-1.19271	-0.961742	7.30961	TRUE	9.83e-07		VIT_16s0098g01380	197.5	254.3	196.3	112	87.1	66.1	92.5	92.8	127.3	54.7	50.9	41.7	1373.2
659	VIT_03s0063g01380		D7TPS3	AT2G15890.1	maternal effect embryo arrest 14	11.074	-1.21287	-0.960331	9.9737	TRUE	1.17e-06		VIT_03s0063g01380	1985.2	2486.9	2275.5	915.5	1048.7	702.8	662.7	1377.3	1138	461.5	489.6	547.3	14091
660	VIT_03s0038g02090	TC51896	F6I115	AT4G38690.1	PLC-like phosphodiesterases superfamily protein	11.3274	-0.375076	-0.960042	7.8149	TRUE	0		VIT_03s0038g02090	2392.1	3036.1	2720.4	2028.3	1847	1726.1	1323.5	1353.6	1053.5	1154.5	1007.6	1073.3	20716
661	VIT_14s0030g01300		D7TUR7			9.43073	-1.00096	-0.959084	13.9653	TRUE	1.97e-06		VIT_14s0030g01300	792.1	673	863.1	317.5	307.6	275.1	453.8	248.8	224.6	167.8	214.4	222.6	4760.4
662	VIT_16s0022g00890	TC59405	A5ANI1	AT4G25260.1	Plant invertase/pectin methylesterase inhibitor superfamily protein	12.0866	-1.03286	-0.959065	10.0623	TRUE	2.24e-06		VIT_16s0022g00890	4006.1	5758	5002.3	2027.3	1919.8	1584.3	1756.4	2482.1	1584	1206.5	1200.5	1311.8	29839.1
663	VIT_12s0028g01130		F6H568	AT1G15405.1	other RNA	8.13505	-0.0144716	-0.956304	9.03114	TRUE	6.89e-05		VIT_12s0028g01130	266	234	296.2	382.2	242.6	256.6	91.6	206.3	162.6	135	143	127.1	2543.2
664	VIT_05s0049g00610		F6H8M9			7.93167	-1.13855	-0.954097	43.9189	TRUE	5.22e-06		VIT_05s0049g00610	277.9	350	317.3	80.1	78.3	62.8	52.7	129.3	73.8	70.2	95	73.3	1660.7
665	VIT_14s0030g00520		A5AQP7	AT1G61180.2	LRR and NB-ARC domains-containing disease resistance protein	6.82988	-0.540687	-0.953165	9.10687	TRUE	1.27e-05		VIT_14s0030g00520	95.3	102.5	121.1	84.3	109.2	58.5	50.8	72.1	67.4	46.5	33.3	30.6	871.6
666	VIT_11s0016g05530		D7TC34	AT5G20230.1	blue-copper-binding protein	9.51398	-0.00576677	-0.94845	9.06838	TRUE	0.000272873		VIT_11s0016g05530	1049.2	576.3	797.9	550.8	662.7	741.8	295.5	470.9	248.1	400.4	404.4	448.1	6646.1
667	VIT_08s0040g02600		D7TQF4	AT2G39490.1	F-box family protein	5.06774	-0.213877	-0.947095	12.823	TRUE	0.00982926		VIT_08s0040g02600	29.8	45.4	46.8	18.5	24.3	23.8	19.9	8.9	8.6	23.7	17.6	16.7	284
668	VIT_11s0016g05410	TC57390	F6HH95	AT2G25490.1	EIN3-binding F box protein 1	10.9941	-0.392293	-0.946925	12.1909	TRUE	0		VIT_11s0016g05410	2121.1	2332.2	2360.8	1302.9	1489.7	1333	922.5	1031.7	848.1	958.5	870.5	875.7	16446.7
669	VIT_07s0141g00020	TC61748	F6HWM4	AT1G34370.2	C2H2 and C2HC zinc fingers superfamily protein	9.56162	-1.0282	-0.944982	16.1015	TRUE	3.73e-06		VIT_07s0141g00020	744.4	1044.3	884.2	311.3	293.3	300	401	345.6	212.8	231.6	228.2	230.1	5226.8
670	VIT_17s0000g03720	TC71013	F6GTL0	AT3G02550.1	LOB domain-containing protein 41	8.60689	-0.0532418	-0.940616	7.15803	TRUE	0.000309844		VIT_17s0000g03720	531	321	421	252.8	443.3	331.4	194	193.5	165.8	256.3	206.6	178.1	3494.8
671	VIT_12s0028g01030		E0CU08			6.47954	-0.941701	-0.93979	4.32469	TRUE	0.000139825		VIT_12s0028g01030	78.4	96.7	87.1	60.6	43	39	38.8	60.2	43.9	24.6	21.5	24.1	617.9
672	VIT_07s0129g01050	TC62435	Q1XAN1	AT5G67300.1	myb domain protein r1	10.8214	-0.738372	-0.939372	7.6258	TRUE	2.06e-10		VIT_07s0129g01050	1440.2	1915.5	1740.8	1079.9	1390.5	986.5	1057.8	1095.9	853.5	513.4	541.5	533.4	13148.9
673	VIT_00s0324g00030		D7U6Q7	AT1G10380.1	Putative membrane lipoprotein	7.00282	-0.820802	-0.93746	16.021	TRUE	3.03e-05		VIT_00s0324g00030	117.1	166.3	164.2	68.8	50.7	56.3	64.7	53.3	43.9	35.6	42.1	62.2	925.2
674	VIT_05s0094g01010		F6HAY2	AT1G05680.1	Uridine diphosphate glycosyltransferase 74E2	6.05199	-0.612277	-0.936288	11.2759	TRUE	0.000604093		VIT_05s0094g01010	67.5	79.3	80.7	31.9	37.5	39	39.8	19.7	25.7	31.9	18.6	31.5	503.1
675	VIT_08s0007g03870		D7TJ24	AT3G44735.1	PHYTOSULFOKINE 3 PRECURSOR	6.41122	-0.625066	-0.933485	20.1873	TRUE	0.000150944		VIT_08s0007g03870	97.3	95.7	121.1	42.1	45.2	33.6	22.9	40.5	32.1	37.4	37.2	40.8	645.9
676	VIT_02s0025g04870		D7TWB4			5.87535	-0.972598	-0.933145	12.9446	TRUE	0.00248556		VIT_02s0025g04870	53.6	77.4	78.9	24.7	27.6	15.2	28.9	20.7	20.3	20.1	21.5	20.4	409.3
677	VIT_00s0225g00010	TC57327	F6H7X2	AT3G26580.1	Tetratricopeptide repeat (TPR)-like superfamily protein	10.421	-0.795787	-0.933072	7.44274	TRUE	0.00213049		VIT_00s0225g00010	1139.5	1901	1471.2	758.3	893.2	486.2	599.1	862.9	481.3	430.4	453.4	479.6	9956.1
678	VIT_19s0027g00020		A5BAV8	AT1G53700.1	WAG 1	6.47944	-0.907458	-0.93262	14.4823	TRUE	0.000379421		VIT_19s0027g00020	132	83.2	104.6	40.1	33.1	35.7	30.8	44.4	32.1	33.7	27.4	35.3	632.4
679	VIT_18s0001g01350		F6H0F8	AT1G30680.1	toprim domain-containing protein	9.05743	-0.284906	-0.93006	8.40034	TRUE	1.27e-07		VIT_18s0001g01350	544.9	562.7	521	502.5	286.7	497	216.9	308	297.3	211.6	252.6	238.4	4439.6
680	VIT_12s0057g00950		A5BT69	AT3G13130.1	unknown protein; FUNCTIONS IN: molecular_function unknown; INVOLVED IN: biological_process unknown; LOCATED IN: endomembrane system; EXPRESSED IN: male gametophyte; Has 140 Blast hits to 132 proteins in 41 species: Archae - 2; Bacteria - 4; Metazoa - 29; Fungi - 20; Plants - 51; Viruses - 0; Other Eukaryotes - 34 (source: NCBI BLink)	8.62838	-1.41393	-0.92831	17.2738	TRUE	7.51e-05		VIT_12s0057g00950	411.9	498	476	102.8	129	132.1	265.7	142.2	105.9	95.8	99.9	85.3	2544.6
681	VIT_06s0004g00810		D7SLH3	AT1G55280.1	Lipase/lipooxygenase, PLAT/LH2 family protein	7.93073	-0.58609	-0.927954	9.9208	TRUE	7.78e-07		VIT_06s0004g00810	222.3	320	261.4	139.7	164.3	132.1	114.4	143.2	84.5	92.1	101.8	92.8	1868.6
682	VIT_06s0009g01110	TC55205	F6HA72	AT5G17860.1	calcium exchanger 7	9.15092	-0.230328	-0.927477	4.42563	TRUE	2.82e-12		VIT_06s0009g01110	589.6	562.7	606.3	414.1	505	488.4	319.4	298.2	248.1	289.1	234	267.2	4822.1
683	VIT_01s0026g01570	TC65916	F6HPF6	AT5G62730.1	Major facilitator superfamily protein	7.85887	-0.895779	-0.92476	15.3588	TRUE	7.98e-08		VIT_01s0026g01570	234.2	302.6	263.2	119.2	99.2	91	109.5	107.6	86.6	90.3	74.4	72.4	1650.2
684	VIT_02s0025g04660	TC61515	F6HUJ1	AT4G22920.1	non-yellowing 1	9.30321	-0.0696119	-0.924041	6.47955	TRUE	0.00211281		VIT_02s0025g04660	680.9	550.2	554	666.9	863.4	381.2	445.8	343.6	268.5	298.2	295.7	301.5	5649.9
685	VIT_00s0207g00180		F6I227	AT2G23690.1	unknown protein; FUNCTIONS IN: molecular_function unknown; INVOLVED IN: N-terminal protein myristoylation; LOCATED IN: cellular_component unknown; EXPRESSED IN: 7 plant structures; EXPRESSED DURING: petal differentiation and expansion stage; BEST Arabidopsis thaliana protein match is: unknown protein (TAIR:AT4G37240 1); Has 243 Blast hits to 243 proteins in 15 species: Archae - 0; Bacteria - 0; M…	7.31458	-1.07175	-0.922987	3.87918	TRUE	0.00283086		VIT_00s0207g00180	101.2	190.5	187.1	85.3	75	66.1	85.6	81	84.5	33.7	41.1	45.5	1076.6
686	VIT_18s0001g11160		F6H1E2	AT5G42680.1	Protein of unknown function, DUF617	10.1764	-0.771854	-0.922179	20.664	TRUE	2.17e-13		VIT_18s0001g11160	1306.2	1390.4	1279.5	592.9	566.8	565.3	503.5	634.8	413.9	439.6	401.5	403.5	8497.9
687	VIT_17s0000g07060		F6GT21	AT3G02100.1	UDP-Glycosyltransferase superfamily protein	5.78457	-0.703069	-0.920861	5.83729	TRUE	0.00244035		VIT_17s0000g07060	52.6	64.8	70.6	26.7	30.9	27.1	25.9	21.7	24.6	18.2	25.5	21.3	409.9
688	VIT_01s0011g06250	TC53835	D7T8G6	AT2G01850.1	endoxyloglucan transferase A3	11.4231	-0.961618	-0.92013	16.7639	TRUE	9.24e-05		VIT_01s0011g06250	2662.1	4028.2	3438.5	1115.9	1215.2	920.4	1383.2	1021.9	942.3	867.3	910.7	979.6	19485.3
689	VIT_07s0031g00040		A5BCN4	AT3G50120.1	Plant protein of unknown function (DUF247)	7.2534	-1.40726	-0.919555	8.51589	TRUE	1.12e-05		VIT_07s0031g00040	138	173.1	182.5	47.3	60.6	46.6	93.5	71.1	54.5	30.1	35.3	38	970.6
690	VIT_07s0130g00160		A5BZ05			8.87722	-1.43888	-0.918425	5.85921	TRUE	0.00525757		VIT_07s0130g00160	399	688.4	528.3	162.3	145.6	133.2	205	253.7	176.5	95.8	119.5	103.9	3011.2
691	VIT_18s0001g06940		F6H0Z4	AT1G28220.1	purine permease 3	6.93286	-0.0681313	-0.915879	25.263	TRUE	2.98e-06		VIT_18s0001g06940	131	160.5	143.1	78.1	105.9	98.5	27.9	71.1	51.3	93	69.5	64	1093.9
692	VIT_01s0011g06590		D7T8D6	AT2G37870.1	Bifunctional inhibitor/lipid-transfer protein/seed storage 2S albumin superfamily protein	8.71925	0.0336069	-0.91262	6.66612	TRUE	3.33e-11		VIT_01s0011g06590	394.1	492.2	429.2	358.6	384.8	498.1	241.8	213.3	186.1	238.9	229.1	249.5	3915.7
693	VIT_12s0035g00380	TC52316	F6HK70	AT5G40010.1	AAA-ATPase 1	10.3948	-1.12517	-0.9118	13.0863	TRUE	2.17e-06		VIT_12s0035g00380	1284.4	1713.4	1573	463.4	656.1	481.9	611	794.8	452.4	378.5	343.7	398.9	9151.5
694	VIT_18s0041g00840		A5B1Z2	AT3G16520.3	UDP-glucosyl transferase 88A1	6.23612	-0.935778	-0.911566	3.03562	TRUE	0.000665866		VIT_18s0041g00840	71.5	89.9	68.8	38	39.7	37.9	40.8	42.5	34.2	28.3	16.6	19.5	527.7
695	VIT_08s0040g02730	TC63802	F6HQX6	AT3G09520.1	exocyst subunit exo70 family protein H4	7.36467	-0.502592	-0.911462	12.2308	TRUE	7.22e-07		VIT_08s0040g02730	199.5	150.8	195.4	111	103.7	94.2	104.5	70.1	55.6	73	75.4	62.2	1295.4
696	VIT_11s0065g01170		F6H9R5	AT4G16850.1	unknown protein; BEST Arabidopsis thaliana protein match is: unknown protein (TAIR:AT1G31130 1); Has 30201 Blast hits to 17322 proteins in 780 species: Archae - 12; Bacteria - 1396; Metazoa - 17338; Fungi - 3422; Plants - 5037; Viruses - 0; Other Eukaryotes - 2996 (source: NCBI BLink)	5.31813	-0.294932	-0.910587	6.45416	TRUE	0.00649512		VIT_11s0065g01170	38.7	36.7	51.4	28.8	26.5	35.7	13.9	30.6	13.9	21	15.7	19.5	332.4
697	VIT_00s0246g00160		B6VJW3	ATCG01020.1	ribosomal protein L32	7.56238	-0.178335	-0.908868	7.38417	TRUE	7.37e-05		VIT_00s0246g00160	183.6	190.5	181.6	220.9	111.4	178.7	83.6	91.8	133.7	79.3	84.2	97.4	1636.7
698	VIT_18s0001g09650	TC62893	F6GZW3	AT5G10600.1	cytochrome P450, family 81, subfamily K, polypeptide 2	9.65514	-1.08616	-0.907421	9.91344	TRUE	1.71e-10		VIT_18s0001g09650	1015.4	764.8	873.2	374	359.5	287	405	402.8	349.7	220.7	217.4	237.5	5507
699	VIT_01s0011g02720		D7T9B8			10.4945	-0.538041	-0.907088	10.2034	TRUE	9.01e-14		VIT_01s0011g02720	1426.3	1622.5	1707.8	964.8	822.6	890.1	771.2	664.5	634.2	570	579.7	607.6	11261.3
700	VIT_17s0000g07070	TC68923	D7SI32	AT1G05680.1	Uridine diphosphate glycosyltransferase 74E2	6.99247	-0.70369	-0.905929	8.2443	TRUE	1.13e-05		VIT_17s0000g07070	117.1	138.3	138.5	76	91.5	58.5	84.6	46.4	65.2	34.7	47	49.2	947
701	VIT_14s0171g00400	TC52994	D7UBG5	AT5G40780.1	lysine histidine transporter 1	10.4072	-1.66143	-0.905541	30.416	TRUE	1.16e-07		VIT_14s0171g00400	1509.7	1811	1664.7	303.1	363.9	315.1	778.2	455.1	442.8	280	290.8	288.5	8502.9
702	VIT_10s0003g01100		F6HM87	AT5G45890.1	senescence-associated gene 12	6.59321	-0.365025	-0.902887	10.6767	TRUE	4.86e-05		VIT_10s0003g01100	101.2	124.7	99.1	65.8	65.1	63.9	53.7	41.5	36.4	41	63.6	35.3	791.3
703	VIT_17s0000g09310		D7SHI7			11.072	-0.828094	-0.902837	31.292	TRUE	9.01e-14		VIT_17s0000g09310	2338.5	2652.2	2651.6	1065.5	942.8	944.3	1134.4	800.7	868.5	790.7	813.7	719.9	15722.8
704	VIT_18s0001g08230		F6GZM1	AT1G09970.2	Leucine-rich receptor-like protein kinase family protein	10.738	-1.03714	-0.89746	12.7689	TRUE	1.16e-06		VIT_18s0001g08230	1665.6	2094.3	1904.1	623.7	897.6	707.1	771.2	1107.8	576.5	536.2	488.6	462.9	11835.6
705	VIT_12s0028g00930	TC53088	E0CU14	AT2G30860.1	glutathione S-transferase PHI 9	9.59604	-0.591876	-0.895596	30.8843	TRUE	1.16e-11		VIT_12s0028g00930	848.7	956.3	965.8	474.7	434.5	319.4	330.4	310	350.8	344.7	326.1	335.8	5997.2
706	VIT_15s0048g00530		F6I388	AT2G45210.1	SAUR-like auxin-responsive protein family	8.5203	-1.00413	-0.894371	39.4711	TRUE	9.18e-09		VIT_15s0048g00530	459.6	431.2	452.2	139.7	151.1	121.3	208	137.2	102.7	132.2	134.2	113.2	2582.6
707	VIT_13s0019g04520		F6HNF0	AT5G04240.1	Zinc finger (C2H2 type) family protein / transcription factor jumonji (jmj) family protein	5.65697	-0.288236	-0.891993	13.9297	TRUE	0.00302815		VIT_13s0019g04520	76.4	55.1	53.2	31.9	24.3	37.9	24.9	15.8	18.2	30.1	30.4	26	424.2
708	VIT_19s0014g01360	TC68927	F6H2N4	AT1G78830.1	Curculin-like (mannose-binding) lectin family protein	9.74769	-0.766941	-0.886337	9.9097	TRUE	0.00291894		VIT_19s0014g01360	961.8	653.6	856.6	582.6	505	491.6	225.9	703	525.1	225.3	251.7	308	6290.2
709	VIT_06s0004g03920		A5CAS3	AT3G46290.1	hercules receptor kinase 1	9.52193	-0.933494	-0.884301	13.1342	TRUE	1.57e-05		VIT_06s0004g03920	697.8	1024	849.3	325.7	323.1	307.5	298.5	398.9	293.1	205.2	243.8	288.5	5255.4
710	VIT_16s0100g00220		F6HP78			8.08107	-0.848186	-0.883589	6.72803	TRUE	0.00629399		VIT_16s0100g00220	195.5	328.8	248.6	169.5	197.4	107.2	131.4	212.3	118.7	71.1	69.5	90.9	1940.9
711	VIT_18s0001g02280		F6H0K1	AT3G47180.1	RING/U-box superfamily protein	6.36139	-0.667251	-0.882981	11.2883	TRUE	0.000414327		VIT_18s0001g02280	86.4	104.4	90.8	47.3	44.1	37.9	48.8	29.6	32.1	26.4	30.4	44.5	622.7
712	VIT_11s0037g00840		F6HYM3	AT4G28080.1	Tetratricopeptide repeat (TPR)-like superfamily protein	9.35347	-0.527405	-0.882548	27.5442	TRUE	0.000770063		VIT_11s0037g00840	754.4	965	757.6	323.7	230.5	445.1	402	151.1	225.7	353.8	328	257.9	5194.8
713	VIT_04s0008g00610	TC63385	F6H381	AT2G19810.1	CCCH-type zinc finger family protein	10.7695	0.132908	-0.880474	7.75421	TRUE	0.000298509		VIT_04s0008g00610	2191.6	1199.9	1635.3	1883.4	1699.2	2389.9	705.5	1132.4	1121.9	1152.7	985.1	855.3	16952.2
714	VIT_14s0006g02530		D7TSZ9	AT1G48750.1	Bifunctional inhibitor/lipid-transfer protein/seed storage 2S albumin superfamily protein	11.0013	-0.566448	-0.880429	6.60905	TRUE	0.00437422		VIT_14s0006g02530	1533.5	2832.1	2286.5	1459.1	1111.5	1241	892.6	1430.6	742.3	873.7	783.4	784.8	15971.1
715	VIT_05s0077g01850	TC54498	D7SYA2	AT3G06780.1	glycine-rich protein	7.9056	-0.141097	-0.879114	11.748	TRUE	3.06e-08		VIT_05s0077g01850	255.1	249.5	294.4	225	179.7	172.2	121.4	125.4	94.1	158.7	121.4	119.7	2116.6
716	VIT_11s0016g02920		F6HGX7	AT4G29310.1	Protein of unknown function (DUF1005)	9.74498	-1.16624	-0.878815	5.36635	TRUE	0.000759921		VIT_11s0016g02920	673	1079.1	899.8	437.7	366.1	307.5	570.2	431.5	355.1	192.4	199.8	251.4	5763.6
717	VIT_15s0048g02860	TC52729	F6I2W4	AT2G46690.1	SAUR-like auxin-responsive protein family	9.19081	-0.1313	-0.876477	11.1507	TRUE	0.00080164		VIT_15s0048g02860	469.5	890.5	731	456.2	428.9	405	264.7	245.8	255.6	368.4	345.7	330.3	5191.6
718	VIT_06s0080g00810		A5AV52	AT3G10230.1	lycopene cyclase	6.58193	-0.475378	-0.874697	4.57994	TRUE	0.000112458		VIT_06s0080g00810	97.3	108.3	108.2	59.6	67.3	58.5	48.8	44.4	46	36.5	38.2	52	765.1
719	VIT_12s0059g01240	TC52851	F6HIE3	AT3G21670.1	Major facilitator superfamily protein	11.5489	0.087639	-0.874563	8.0642	TRUE	0.0037387		VIT_12s0059g01240	2097.3	3376.5	3057.9	3923.1	3873.7	2240.5	2464.9	1206.5	1481.3	1856.8	1603.9	1483.4	28665.8
720	VIT_18s0001g02720		F6HJE7	AT2G26640.1	3-ketoacyl-CoA synthase 11	7.68731	-0.77928	-0.874143	6.35024	TRUE	6.67e-07		VIT_18s0001g02720	212.4	220.5	211.9	106.9	111.4	124.5	109.5	126.4	84.5	52.9	71.5	83.5	1515.9
721	VIT_01s0011g04310		F6HFL8	AT2G01150.1	RING-H2 finger protein 2B	9.85777	-0.595356	-0.873556	13.302	TRUE	2.85e-07		VIT_01s0011g04310	856.6	1212.5	1080.4	585.7	498.4	510	489.6	496.6	326.2	404.9	357.4	383.1	7201.4
722	VIT_19s0014g04900		E5GAF4	AT5G23960.1	terpene synthase 21	7.3	0.0747568	-0.872772	8.61173	TRUE	0.00986939		VIT_19s0014g04900	223.3	107.3	187.1	128.4	141.1	180.8	58.7	73.1	100.5	139.5	82.3	77	1499.1
723	VIT_15s0048g02720	TC54275	F6I2X3	AT1G01120.1	3-ketoacyl-CoA synthase 1	10.3061	-1.09841	-0.868681	4.09438	TRUE	1.83e-06		VIT_15s0048g02720	1017.4	1532.6	1251	607.3	601	564.2	708.5	736.5	633.2	300	290.8	381.3	8623.8
724	VIT_13s0064g01370		F6HB99	AT5G06860.1	polygalacturonase inhibiting protein 1	6.61299	-1.00841	-0.86834	4.89409	TRUE	0.000311571		VIT_13s0064g01370	112.2	96.7	93.6	39	57.3	44.4	45.8	42.5	67.4	23.7	28.4	31.5	682.5
725	VIT_00s0207g00130	TC56456	A5BJA2	AT5G66590.1	CAP (Cysteine-rich secretory proteins, Antigen 5, and Pathogenesis-related 1 protein) superfamily protein	8.03295	-0.488668	-0.863657	13.9186	TRUE	6.9e-08		VIT_00s0207g00130	282.9	263	316.4	189.1	159.9	151.6	116.4	172.8	94.1	108.5	105.8	129.9	2090.4
726	VIT_08s0007g05360	TC60562	F6HK99	AT2G41290.1	strictosidine synthase-like 2	8.42851	-0.954241	-0.859213	8.46094	TRUE	0.00420802		VIT_08s0007g05360	310.7	426.4	360.5	162.3	177.5	159.2	131.4	289.3	112.3	110.3	94	109.5	2443.4
727	VIT_01s0011g00750		F6HF76	AT1G26560.1	beta glucosidase 40	5.92921	-1.2612	-0.858558	13.3761	TRUE	0.00720967		VIT_01s0011g00750	66.5	75.4	76.1	19.5	23.2	13	26.9	27.6	22.5	18.2	25.5	13	407.4
728	VIT_10s0003g05130		F6HLZ0	AT1G21250.1	cell wall-associated kinase	8.7466	-0.399703	-0.858366	15.0723	TRUE	2.35e-08		VIT_10s0003g05130	401	565.6	495.3	308.3	264.6	266.4	195	233	178.6	232.6	207.6	180	3528
729	VIT_08s0007g07120		F6HLF2	AT1G15670.1	Galactose oxidase/kelch repeat superfamily protein	10.919	-1.39266	-0.856337	13.9652	TRUE	2.37e-12		VIT_08s0007g07120	1966.3	2272.2	2035.2	664.8	805	555.5	998.1	1154.2	791.5	409.5	456.3	464.8	12573.4
730	VIT_09s0018g01800		F6HBZ2	AT4G25150.1	HAD superfamily, subfamily IIIB acid phosphatase	12.3426	0.909618	-0.85406	57.0534	TRUE	7.7e-11		VIT_09s0018g01800	6081.6	6343.9	6043.3	8742.2	7078.2	8045.8	1096.6	3552.3	2359.4	6028.1	6156.3	7007.8	68535.5
731	VIT_17s0000g08770		D7SHN8	AT1G70520.1	cysteine-rich RLK (RECEPTOR-like protein kinase) 2	7.71853	-0.765535	-0.853199	13.5886	TRUE	1.17e-06		VIT_17s0000g08770	201.5	236.9	260.5	114.1	131.2	81.2	129.4	90.8	86.6	72	74.4	88.1	1566.7
732	VIT_19s0090g00360		F6HEJ8	AT3G20340.1	Expression of the gene is downregulated in the presence of paraquat, an inducer of photoxidative stress	6.95763	-0.800166	-0.853181	5.72283	TRUE	5.76e-05		VIT_19s0090g00360	101.2	130.5	117.4	73	81.6	75.8	84.6	76	61	43.8	37.2	26.9	909
733	VIT_00s0941g00020		D7UEB9	AT5G48160.1	Protein of unknown function (DUF1423)	6.56195	-0.524188	-0.849932	7.14215	TRUE	0.000206939		VIT_00s0941g00020	100.3	90.9	98.1	66.8	60.6	65	35.8	66.1	51.3	51.1	33.3	27.8	747.1
734	VIT_14s0030g01950		F6HTS4	AT4G29250.1	HXXXD-type acyl-transferase family protein	10.6511	-0.62692	-0.849872	7.26823	TRUE	0.00330525		VIT_14s0030g01950	1333	2352.5	1743.6	985.4	834.7	909.6	567.2	988.3	782.9	596.4	654.1	703.2	12450.9
735	VIT_00s0246g00190		F6HMK8	ATCG01050.1	NADH-Ubiquinone/plastoquinone (complex I) protein	6.84491	-0.562418	-0.848653	7.86792	TRUE	6.41e-05		VIT_00s0246g00190	121.1	108.3	124.7	80.1	48.5	97.5	65.7	50.4	69.5	47.4	49.9	37.1	900.2
736	VIT_08s0058g01000		D7SR19	AT2G30970.1	aspartate aminotransferase 1	6.72319	-0.363907	-0.847312	9.46687	TRUE	0.00836203		VIT_08s0058g01000	82.4	134.4	124.7	74	95.9	56.3	31.8	81	48.1	58.4	48	42.7	877.7
737	VIT_00s0632g00010		F6HJT5	AT2G44940.1	Integrase-type DNA-binding superfamily protein	6.47395	-0.803277	-0.846855	8.29327	TRUE	0.00200608		VIT_00s0632g00010	71.5	120.9	104.6	51.4	37.5	43.3	46.8	48.4	33.2	33.7	26.4	38	655.7
738	VIT_06s0004g01390		A5BLK3	AT5G60900.1	receptor-like protein kinase 1	9.26388	-0.697098	-0.845772	14.2586	TRUE	9.42e-06		VIT_06s0004g01390	561.8	847	762.2	326.8	288.9	313	272.7	301.1	263.1	252.6	262.4	239.3	4690.9
739	VIT_08s0007g01320		A5AH99	AT2G37900.1	Major facilitator superfamily protein	6.92894	-1.11014	-0.844381	10.9079	TRUE	0.000175526		VIT_08s0007g01320	115.1	146	129.3	42.1	70.6	42.2	83.6	56.3	47.1	28.3	33.3	42.7	836.6
740	VIT_09s0002g00550	TC62527	F6HXP3	AT5G40990.1	GDSL lipase 1	6.9271	0.454786	-0.844171	9.37233	TRUE	0.00030556		VIT_09s0002g00550	160.8	95.7	122.9	123.3	184.1	174.3	39.8	81.9	72.7	95.8	95	99.3	1345.6
741	VIT_00s0262g00010		E0CW16	AT4G23160.1	cysteine-rich RLK (RECEPTOR-like protein kinase) 8	9.22653	-1.37029	-0.841645	6.76215	TRUE	0.00213049		VIT_00s0262g00010	517.1	768.7	620.9	160.3	251.4	239.3	289.6	422.6	227.8	123.1	144.9	145.6	3911.3
742	VIT_11s0065g00860		F6H9M3	AT4G30360.1	cyclic nucleotide-gated channel 17	6.96372	-0.443624	-0.840347	19.6133	TRUE	4.7e-05		VIT_11s0065g00860	168.7	131.5	138.5	55.5	67.3	100.7	69.7	40.5	56.7	62	56.8	68.6	1016.5
743	VIT_08s0058g00170		D7SQV9	AT1G28960.1	nudix hydrolase homolog 15	7.30352	-0.570565	-0.839483	10.5609	TRUE	9.79e-06		VIT_08s0058g00170	145.9	198.2	188.9	108.9	83.8	81.2	83.6	76	66.3	68.4	64.6	74.2	1240
744	VIT_10s0003g01310		F6HM99	AT1G29195.1	unknown protein; FUNCTIONS IN: molecular_function unknown; INVOLVED IN: biological_process unknown; LOCATED IN: chloroplast; EXPRESSED IN: 13 plant structures; EXPRESSED DURING: 4 anthesis, C globular stage, 4 leaf senescence stage, petal differentiation and expansion stage; BEST Arabidopsis thaliana protein match is: unknown protein (TAIR:AT2G30230 1); Has 180 Blast hits to 180 proteins in 14 sp…	7.98164	-0.755928	-0.83905	8.9669	TRUE	4.2e-07		VIT_10s0003g01310	237.2	310.4	268.7	150	126.8	133.2	144.3	147.1	95.2	100.3	85.2	90	1888.4
745	VIT_00s0274g00050		D7SSM4	AT1G61667.1	Protein of unknown function, DUF538	6.7222	-1.06801	-0.838922	8.16899	TRUE	0.000971434		VIT_00s0274g00050	105.2	139.2	96.3	48.3	50.7	37.9	58.7	67.1	35.3	26.4	30.4	37.1	732.6
746	VIT_04s0008g05930		F6H3J5	AT1G80730.1	zinc-finger protein 1	5.60089	0.201762	-0.838484	8.07986	TRUE	0.00794011		VIT_04s0008g05930	31.8	71.6	51.4	60.6	50.7	45.5	16.9	33.6	24.6	39.2	32.3	28.8	487
747	VIT_08s0007g08280	TC60131	F6HL05	AT2G41870.1	Remorin family protein	8.26222	1.39113	-0.837047	12.6853	TRUE	9.7e-06		VIT_08s0007g08280	235.2	408	355.9	686.4	689.2	844.6	202	144.1	121.9	597.3	444.6	422.1	5151.3
748	VIT_00s0246g00180		F6HMK7	ATCG01050.1	NADH-Ubiquinone/plastoquinone (complex I) protein	7.22996	-0.440226	-0.834687	9.34047	TRUE	4.16e-05		VIT_00s0246g00180	184.6	147.9	139.4	116.1	77.2	121.3	82.6	59.2	97.3	57.5	57.8	81.6	1222.5
749	VIT_10s0071g00840	TC61423	F6HVY9	AT3G19990.1	unknown protein; INVOLVED IN: biological_process unknown; LOCATED IN: chloroplast stroma, chloroplast; EXPRESSED IN: 23 plant structures; EXPRESSED DURING: 13 growth stages; Has 118 Blast hits to 118 proteins in 41 species: Archae - 0; Bacteria - 42; Metazoa - 0; Fungi - 0; Plants - 56; Viruses - 0; Other Eukaryotes - 20 (source: NCBI BLink)	8.42378	-0.289967	-0.826823	9.42213	TRUE	2.55e-05		VIT_10s0071g00840	428.8	309.4	385.2	268.2	318.7	177.6	164.2	160.9	200	185.1	169.4	167	2934.5
750	VIT_14s0066g01190	TC61403	F6HUZ3	AT1G70420.1	Protein of unknown function (DUF1645)	5.98678	-0.276245	-0.823586	4.66357	TRUE	0.00202229		VIT_14s0066g01190	75.4	71.6	59.6	45.2	54	43.3	40.8	30.6	24.6	35.6	32.3	30.6	543.6
751	VIT_18s0076g00250	TC51724	Q9SQK4	AT1G22710.1	sucrose-proton symporter 2	10.8443	-0.629992	-0.823244	7.74107	TRUE	5.33e-09		VIT_18s0076g00250	2191.6	1660.2	1922.4	1019.3	1205.2	1169.5	900.6	1229.2	837.4	723.2	659	730.1	14247.7
752	VIT_11s0016g00690		D7TCB6	AT5G20700.1	Protein of unknown function (DUF581)	10.5854	-0.365287	-0.822851	7.02641	TRUE	1.14e-11		VIT_11s0016g00690	1392.6	1717.2	1563.8	1152.9	1140.2	1234.5	654.8	957.7	956.2	699.5	658	694.8	12822.2
753	VIT_03s0038g02110		F6I113	AT4G36040.1	Chaperone DnaJ-domain superfamily protein	10.754	-1.19134	-0.822235	16.6177	TRUE	2.86e-11		VIT_03s0038g02110	1505.7	1562.5	1484.9	929.9	954.9	672.5	1028.9	1224.3	1041.7	394.9	361.3	356.2	11517.7
754	VIT_18s0001g07410		F6H125	AT1G68810.1	basic helix-loop-helix (bHLH) DNA-binding superfamily protein	6.24215	-0.00695906	-0.822054	8.28935	TRUE	0.00051792		VIT_18s0001g07410	80.4	85.1	90.8	67.8	78.3	49.8	34.8	29.6	43.9	48.3	53.9	45.5	708.2
755	VIT_18s0001g15450		Q9FZ00	AT1G77120.1	alcohol dehydrogenase 1	9.55216	-0.00261252	-0.821918	6.21734	TRUE	1.39e-10		VIT_18s0001g15450	725.6	836.4	811.7	624.7	814.9	686.5	450.8	396.9	352.9	466.9	446.5	430.4	7044.2
756	VIT_18s0001g13650		F6GZR3	AT4G16310.1	LSD1-like 3	6.52626	-0.283309	-0.819878	21.5035	TRUE	0.00587253		VIT_18s0001g13650	123.1	97.7	120.2	46.2	38.6	86.6	58.7	28.6	27.8	54.7	64.6	44.5	791.3
757	VIT_06s0004g07770	TC67111	D7SJL8	AT5G05340.1	Peroxidase superfamily protein	8.09242	-0.637437	-0.817364	34.6221	TRUE	0.00136742		VIT_06s0004g07770	322.6	413.8	328.4	94.5	104.8	161.3	167.2	79	70.6	149.6	127.3	121.5	2140.6
758	VIT_00s0271g00090		D7UE45	AT1G61667.1	Protein of unknown function, DUF538	6.48963	-1.39792	-0.816474	8.87251	TRUE	0.00217721		VIT_00s0271g00090	77.4	102.5	109.1	38	24.3	29.2	52.7	48.4	38.5	21	13.7	30.6	585.4
759	VIT_02s0025g01770		D7TVI8	AT4G23990.1	cellulose synthase like G3	6.49653	-0.646055	-0.816164	9.55248	TRUE	0.000653658		VIT_02s0025g01770	108.2	97.7	78.9	70.9	37.5	54.1	50.8	39.5	54.5	25.5	32.3	47.3	697.2
760	VIT_08s0040g02760		A5BAR7	AT1G07710.1	Ankyrin repeat family protein	9.07	-0.688498	-0.814781	5.07001	TRUE	4.35e-09		VIT_08s0040g02760	469.5	612.1	565.9	332.9	349.6	294.5	351.3	282.4	261	196.1	199.8	187.4	4102.5
761	VIT_02s0154g00410		A5AGE3	AT5G47580.1	unknown protein; BEST Arabidopsis thaliana protein match is: unknown protein (TAIR:AT4G17250 1); Has 1807 Blast hits to 1807 proteins in 277 species: Archae - 0; Bacteria - 0; Metazoa - 736; Fungi - 347; Plants - 385; Viruses - 0; Other Eukaryotes - 339 (source: NCBI BLink)	7.97642	-0.705141	-0.812518	11.2172	TRUE	1.89e-06		VIT_02s0154g00410	231.3	313.3	277	138.7	130.1	149.4	160.2	135.3	92	109.4	96	87.2	1919.9
762	VIT_13s0067g00110	TC61621	D7T4T9	AT5G24910.1	cytochrome P450, family 714, subfamily A, polypeptide 1	9.16373	-0.848726	-0.80745	9.41232	TRUE	6.77e-09		VIT_13s0067g00110	579.7	642	676	280.5	282.3	285.9	314.5	258.7	301.6	187.9	194.9	229.1	4233.1
763	VIT_07s0005g00060		F6HZ28			8.28139	-0.933037	-0.804233	4.9282	TRUE	0.00259314		VIT_07s0005g00060	234.2	407.1	356.8	182.9	131.2	138.6	153.2	176.7	165.8	92.1	104.8	104.8	2248.2
764	VIT_09s0002g05080		A5BTK1	AT1G80440.1	Galactose oxidase/kelch repeat superfamily protein	7.15255	-1.54841	-0.804017	9.71032	TRUE	0.00164326		VIT_09s0002g05080	172.7	129.6	152.3	49.3	43	41.1	86.6	94.8	44.9	24.6	26.4	40.8	906.1
765	VIT_05s0077g01140	TC60868	F6H732	AT2G18160.1	basic leucine-zipper 2	8.51729	-0.60612	-0.803255	16.4605	TRUE	2.43e-05		VIT_05s0077g01140	348.4	487.3	441.2	249.7	200.7	148.4	160.2	198.4	162.6	144.1	175.3	169.8	2886.1
766	VIT_17s0000g04680	TC51854	D7SIQ8	AT1G73990.1	signal peptide peptidase	9.508	-0.13569	-0.803056	7.47981	TRUE	1.47e-05		VIT_17s0000g04680	646.2	813.2	764	821	494	636.7	478.6	314.9	435.3	385.8	355.5	419.3	6564.5
767	VIT_10s0003g00380	TC71088	A5C5U4	AT5G53980.1	homeobox protein 52	8.14006	-0.71015	-0.802527	3.69637	TRUE	5.68e-07		VIT_10s0003g00380	282.9	307.5	282.5	177.8	168.7	152.7	148.3	164.9	155.1	125.9	91.1	90.9	2148.3
768	VIT_06s0004g00590		D7SLJ5	AT5G11950.1	Putative lysine decarboxylase family protein	7.16311	-0.864414	-0.80076	24.6727	TRUE	0.00011182		VIT_06s0004g00590	155.8	194.3	170.6	62.7	66.2	47.6	82.6	55.3	48.1	62.9	62.7	50.1	1058.9
769	VIT_09s0002g03340		A5BBL4	AT5G56550.1	oxidative stress 3	8.47899	-0.723612	-0.800443	3.34236	TRUE	1.26e-07		VIT_09s0002g03340	386.1	328.8	348.5	200.4	256.9	196	230.9	194.5	193.6	119.5	128.3	121.5	2705
770	VIT_18s0157g00170		D7SXY9	AT1G34040.1	Pyridoxal phosphate (PLP)-dependent transferases superfamily protein	9.27644	-0.673987	-0.799338	21.3403	TRUE	8.94e-06		VIT_18s0157g00170	625.3	746.5	792.4	297	296.6	374.7	393.1	305.1	188.2	296.4	257.5	234.7	4807.5
771	VIT_15s0046g03780	TC57307	F6I6G9	AT3G05890.1	Low temperature and salt responsive protein family	7.94251	-0.237088	-0.797648	5.45747	TRUE	5.88e-07		VIT_15s0046g03780	203.5	293	261.4	195.2	212.8	200.3	142.3	149.1	119.8	141.4	124.4	105.8	2149
772	VIT_07s0005g00480		F6HZ51	AT3G62820.1	Plant invertase/pectin methylesterase inhibitor superfamily protein	6.87742	-0.811819	-0.797581	4.54984	TRUE	0.00373793		VIT_07s0005g00480	97.3	164.4	111	67.8	61.8	58.5	71.6	53.3	65.2	37.4	39.2	47.3	874.8
773	VIT_13s0074g00570		A5AU20	AT1G08230.2	Transmembrane amino acid transporter family protein	5.73126	-0.584379	-0.796384	6.09534	TRUE	0.00997814		VIT_13s0074g00570	63.5	53.2	59.6	33.9	27.6	31.4	25.9	36.5	17.1	24.6	23.5	22.3	419.1
774	VIT_13s0106g00070		D7TXJ3	AT5G04690.1	Ankyrin repeat family protein	6.38159	-0.535642	-0.796122	12.6338	TRUE	0.00130183		VIT_13s0106g00070	73.5	111.2	107.3	42.1	43	54.1	40.8	33.6	40.6	36.5	36.2	49.2	668.1
775	VIT_00s0386g00050	TC51824	F6I7H7	AT4G37800.1	xyloglucan endotransglucosylase/hydrolase 7	12.7326	-0.893179	-0.793692	15.393	TRUE	2.05e-08		VIT_00s0386g00050	6552	8663.6	7897.9	3599.4	3022.5	2910.8	2995.3	3409.2	3811.8	2079.3	2451.9	2659.7	50053.4
776	VIT_07s0005g00750	TC62599	A5C6H7	AT4G02280.1	sucrose synthase 3	11.9957	-0.120251	-0.793172	5.50926	TRUE	0.00147205		VIT_07s0005g00750	3619.9	4063	3951.2	3561.4	5543.2	2736.4	2570.4	2612.4	2245	2123	1948.6	2104	37078.5
777	VIT_17s0053g00950		F6HVW0	AT3G17690.1	cyclic nucleotide gated channel 19	6.23439	-0.666752	-0.792925	6.63726	TRUE	0.00260673		VIT_17s0053g00950	79.4	98.6	76.1	32.9	40.8	47.6	38.8	34.6	37.4	31.9	28.4	36.2	582.7
778	VIT_00s0662g00040	TC53660	F6H885	AT1G78080.1	related to AP2 4	10.3538	-1.00363	-0.790822	17.5792	TRUE	0.000201841		VIT_00s0662g00040	1308.2	1802.3	1551	507.6	559.1	516.5	817	617.1	403.2	463.3	473	416.5	9434.8
779	VIT_19s0027g00340	TC62031	F6H4V3	AT1G56020.1	unknown protein; BEST Arabidopsis thaliana protein match is: unknown protein (TAIR:AT3G12970 1); Has 3011 Blast hits to 958 proteins in 192 species: Archae - 0; Bacteria - 193; Metazoa - 479; Fungi - 286; Plants - 158; Viruses - 8; Other Eukaryotes - 1887 (source: NCBI BLink)	9.32452	-0.438157	-0.786555	8.06232	TRUE	4.41e-09		VIT_19s0027g00340	774.2	609.2	702.6	435.7	393.7	465.6	300.5	373.2	341.2	305.5	303.6	290.4	5295.4
780	VIT_04s0044g01110	TC51761	A5C0I8	AT1G77120.1	alcohol dehydrogenase 1	10.9756	-0.508416	-0.785086	7.36148	TRUE	1.96e-05		VIT_04s0044g01110	1703.3	1847.8	2303	1357.4	1585.7	1435.9	997.1	1640.9	976.5	782.5	784.3	820.1	16234.5
781	VIT_03s0063g00050		A5BR79	AT2G15490.1	UDP-glycosyltransferase 73B4	9.70745	-0.340799	-0.783762	11.1751	TRUE	1.4e-07		VIT_03s0063g00050	936	810.3	903.4	533.3	757.5	576.1	582.1	446.3	342.3	439.6	404.4	374.8	7106.1
782	VIT_08s0007g04790		D7TIT6	AT5G22920.1	CHY-type/CTCHY-type/RING-type Zinc finger protein	10.8697	-0.867724	-0.782524	2.91054	TRUE	1.26e-10		VIT_08s0007g04790	2002	1720.1	1890.3	983.3	1172.2	921.5	1086.7	1150.2	1026.8	599.2	590.5	598.4	13741.2
783	VIT_03s0017g02170	TC53234	F6HTP5	AT1G05300.1	zinc transporter 5 precursor	10.4121	-1.38354	-0.781395	11.022	TRUE	0.00128357		VIT_03s0017g02170	1495.8	1497.8	1475.7	422.3	567.9	426.7	1101.6	586.5	465.2	326.5	363.3	310.8	9040.1
784	VIT_08s0007g05880	TC52861	F6HLN2	AT2G41430.1	dehydration-induced protein (ERD15)	12.5772	-0.765408	-0.781301	13.0092	TRUE	2.04e-11		VIT_08s0007g05880	6113.3	7362.1	6863.3	3105.2	3488.9	3000.7	3470	3256.1	2763.7	2342.8	2307	2324.8	46397.9
785	VIT_14s0060g00280		F6I4I4	AT3G05890.1	Low temperature and salt responsive protein family	10.692	-0.272648	-0.780815	5.23409	TRUE	1.14e-10		VIT_14s0060g00280	1549.4	1892.3	1666.5	1353.2	1436.8	1196.6	1011	980.4	809.6	884.6	755.9	822.9	14359.2
786	VIT_07s0005g03310	TC54519	F6HZJ8	AT2G31200.1	actin depolymerizing factor 6	9.0528	-0.191754	-0.779472	19.2542	TRUE	2.93e-05		VIT_07s0005g03310	504.2	701	678.7	345.2	472	319.4	240.8	211.3	299.5	355.7	326.1	286.7	4740.6
787	VIT_04s0008g06000	TC68057	F6H3U5	AT5G25190.1	Integrase-type DNA-binding superfamily protein	8.09325	-0.463637	-0.779137	33.4965	TRUE	1.8e-06		VIT_04s0008g06000	338.5	336.5	343.9	130.5	147.8	160.3	110.5	117.5	119.8	158.7	134.2	153.1	2251.3
788	VIT_19s0014g04780	TC69630	F6H2H6	AT5G54585.1	unknown protein; Has 30201 Blast hits to 17322 proteins in 780 species: Archae - 12; Bacteria - 1396; Metazoa - 17338; Fungi - 3422; Plants - 5037; Viruses - 0; Other Eukaryotes - 2996 (source: NCBI BLink)	8.07959	-0.953017	-0.779081	6.56566	TRUE	0.00686109		VIT_19s0014g04780	212.4	357.8	304.5	143.9	132.3	108.3	189.1	124.4	120.9	103.1	70.5	91.8	1959
789	VIT_08s0007g08310	TC54941	F6HL03	AT3G57520.1	seed imbibition 2	12.006	0.466391	-0.778106	12.9526	TRUE	5.02e-05		VIT_08s0007g08310	3384.7	5979.4	4519	5190	4655.5	5073.3	1711.6	2588.7	1990.4	4226	3642.7	3318.4	46279.7
790	VIT_05s0020g04490		F6HDW2			8.30889	-0.0259845	-0.7765	10.0986	TRUE	1.73e-07		VIT_05s0020g04490	400	324.9	313.7	287.7	233.8	325.9	144.3	179.7	175.4	215.2	183.1	201.3	2985
791	VIT_07s0005g04620		D7U396	AT4G28703.1	RmlC-like cupins superfamily protein	6.29659	-0.228133	-0.775919	8.93352	TRUE	0.00184586		VIT_07s0005g04620	101.2	69.6	68.8	65.8	73.9	58.5	27.9	58.3	49.2	51.1	31.3	37.1	692.7
792	VIT_13s0019g00630		F6HN83	AT2G39580.1	CONTAINS InterPro DOMAIN/s: Putative zinc-finger domain (InterPro:IPR019607); Has 249 Blast hits to 219 proteins in 85 species: Archae - 0; Bacteria - 144; Metazoa - 29; Fungi - 8; Plants - 50; Viruses - 0; Other Eukaryotes - 18 (source: NCBI BLink)	6.66351	-0.283937	-0.77286	20.1905	TRUE	0.000468937		VIT_13s0019g00630	133	121.8	106.4	59.6	58.4	81.2	60.7	27.6	50.3	68.4	57.8	53.8	879
793	VIT_06s0009g01380		F6HA32	AT3G20770.1	Ethylene insensitive 3 family protein	9.55482	-0.722698	-0.770939	15.9963	TRUE	2.05e-06		VIT_06s0009g01380	711.7	990.1	896.1	381.2	398.1	372.5	381.1	437.4	295.2	298.2	322.2	312.6	5796.4
794	VIT_12s0059g01060	TC55722	F6HID6	AT4G15440.1	hydroperoxide lyase 1	12.4721	-0.84028	-0.770432	17.9123	TRUE	8.68e-06		VIT_12s0059g01060	5993.2	6753.9	6652.3	2580.1	2890.1	2727.8	2071.8	4200	2333.7	2200.6	2084.7	2075.2	42563.4
795	VIT_17s0053g00240		F6HVS3	AT5G08200.1	peptidoglycan-binding LysM domain-containing protein	6.32422	-0.341139	-0.770148	9.25802	TRUE	0.00169815		VIT_17s0053g00240	97.3	87	91.7	43.2	56.2	59.6	41.8	34.6	39.6	37.4	40.1	54.7	683.2
796	VIT_11s0016g01130		A5AQ22	AT5G21940.1	unknown protein; BEST Arabidopsis thaliana protein match is: unknown protein (TAIR:AT3G43850 1); Has 30201 Blast hits to 17322 proteins in 780 species: Archae - 12; Bacteria - 1396; Metazoa - 17338; Fungi - 3422; Plants - 5037; Viruses - 0; Other Eukaryotes - 2996 (source: NCBI BLink)	9.96944	-0.376164	-0.769147	2.97111	TRUE	1.23e-09		VIT_11s0016g01130	966.8	1107.1	1018.1	732.6	782.9	735.3	513.5	649.6	549.7	484.3	465.1	450.9	8455.9
797	VIT_17s0000g01360		A5BWN7	AT3G48550.1	BEST Arabidopsis thaliana protein match is: C2H2-like zinc finger protein (TAIR:AT2G01940 3); Has 78 Blast hits to 78 proteins in 11 species: Archae - 0; Bacteria - 0; Metazoa - 0; Fungi - 0; Plants - 78; Viruses - 0; Other Eukaryotes - 0 (source: NCBI BLink)	8.30122	-0.482516	-0.767745	10.7887	TRUE	6.67e-07		VIT_17s0000g01360	349.4	341.3	351.3	209.6	178.6	215.5	126.4	198.4	169	138.6	143	163.3	2584.4
798	VIT_04s0023g03130	TC53496	D7SP18	AT2G18050.1	histone H1-3	11.6904	0.0197913	-0.767739	13.8255	TRUE	0.000236435		VIT_04s0023g03130	2840.8	4620.9	3892.5	2745.5	3050	2796	1458.8	2201.7	1312.3	2632.8	2114.1	2017.7	31683.1
799	VIT_03s0017g01280	TC58170	F6HTK0	AT1G17840.1	white-brown complex homolog protein 11	8.86506	0.251751	-0.767173	8.79351	TRUE	0.00431242		VIT_03s0017g01280	629.3	426.4	486.1	413.1	421.2	661.6	206	305.1	224.6	459.6	324.1	295.9	4853
800	VIT_11s0016g04760	TC62895	F6HH66	AT1G52720.1	unknown protein; BEST Arabidopsis thaliana protein match is: unknown protein (TAIR:AT3G15630 1); Has 61 Blast hits to 61 proteins in 13 species: Archae - 0; Bacteria - 0; Metazoa - 0; Fungi - 0; Plants - 61; Viruses - 0; Other Eukaryotes - 0 (source: NCBI BLink)	8.81001	-0.591051	-0.765647	8.13698	TRUE	3.75e-06		VIT_11s0016g04760	419.9	526	439.3	303.1	265.7	297.8	207	348.5	211.8	187	184.1	171.6	3561.8
801	VIT_02s0025g04850	TC60252	F6HUK4	AT2G45550.1	cytochrome P450, family 76, subfamily C, polypeptide 4	8.80786	-0.210618	-0.763562	9.56396	TRUE	0.00266506		VIT_02s0025g04850	350.4	578.2	543.9	381.2	383.7	284.8	332.4	168.8	212.8	245.3	248.7	257.9	3988.1
802	VIT_06s0004g03390	TC54768	F6GTX6	AT3G45600.1	tetraspanin3	8.95202	-1.03904	-0.763542	13.1634	TRUE	0.000174064		VIT_06s0004g03390	460.6	672	594.3	191.1	218.3	188.4	276.6	257.7	192.5	165.1	178.2	160.5	3555.3
803	VIT_08s0058g01260		F6GXX1			6.53781	0.76479	-0.761912	4.64905	TRUE	9.27e-05		VIT_08s0058g01260	91.3	95.7	96.3	177.8	140	148.4	60.7	58.3	41.7	114.9	88.1	80.7	1193.9
804	VIT_18s0089g01030	TC60029	F6GVX7	AT1G71450.1	Integrase-type DNA-binding superfamily protein	8.65649	-1.32185	-0.761801	10.7028	TRUE	2.74e-05		VIT_18s0089g01030	364.3	461.2	447.6	126.4	210.6	119.1	187.1	243.9	243.9	85.7	116.5	102	2708.3
805	VIT_17s0000g01080	TC57108	D7SH16	AT5G50720.1	HVA22 homologue E	8.33485	-0.224143	-0.761691	5.94856	TRUE	8.82e-05		VIT_17s0000g01080	349.4	272.7	311.8	261	378.2	220.9	194	218.2	180.8	157.8	153.7	158.6	2857.1
806	VIT_10s0116g01660	TC64894	F6H7L5	AT1G11840.6	glyoxalase I homolog	9.93488	-0.186866	-0.761285	11.3625	TRUE	2.45e-06		VIT_10s0116g01660	866.5	1248.3	1152.9	684.3	897.6	703.9	525.4	538.1	467.4	638.4	537.6	523.2	8783.6
807	VIT_19s0014g02460		F6H232	AT4G27520.1	early nodulin-like protein 2	8.96187	-0.526869	-0.759923	6.25701	TRUE	0.000440738		VIT_19s0014g02460	639.2	414.8	499.9	350.4	373.8	272.9	266.7	356.4	224.6	218	212.5	207.8	4037
808	VIT_19s0090g00200		F6HEP1	AT3G20510.1	Transmembrane proteins 14C	8.11701	-0.306763	-0.759082	18.168	TRUE	1.45e-06		VIT_19s0090g00200	325.6	298.8	305.4	215.8	195.2	179.8	201	110.6	116.6	177.8	143.9	128.9	2399.4
809	VIT_18s0001g13020		F6H1J3			8.56735	-0.651382	-0.757069	7.64541	TRUE	4.44e-07		VIT_18s0001g13020	424.8	393.5	415.5	235.3	212.8	210.1	201	237.9	172.2	165.1	137.1	168.8	2974.1
810	VIT_02s0025g04590		F6HUI6	AT2G45680.1	TCP family transcription factor	9.22609	-0.427476	-0.755803	8.65927	TRUE	2.71e-08		VIT_02s0025g04590	692.8	609.2	663.1	382.2	380.4	442.9	278.6	345.6	333.7	276.3	279.1	317.3	5001.2
811	VIT_13s0074g00110		D7UBS7	AT4G24350.1	Phosphorylase superfamily protein	9.08948	-0.793642	-0.755653	19.2177	TRUE	1.63e-07		VIT_13s0074g00110	553.9	708.7	601.7	243.5	290	266.4	320.4	207.3	295.2	230.7	213.5	205	4136.3
812	VIT_11s0016g01020	TC64266	F6HGT0	AT3G26330.1	cytochrome P450, family 71, subfamily B, polypeptide 37	9.81897	-0.223273	-0.754022	17.1903	TRUE	0.00616789		VIT_11s0016g01020	878.4	1280.2	1039.2	577.5	553.5	769.9	327.4	711.8	273.8	588.2	546.4	493.5	8039.8
813	VIT_17s0000g06190	TC55544	F6GT80	AT5G62470.2	myb domain protein 96	9.86462	0.0468013	-0.749079	10.661	TRUE	3.02e-09		VIT_17s0000g06190	1071	947.6	976.8	765.5	1054.2	864.1	466.7	606.2	467.4	692.2	570.9	581.7	9064.3
814	VIT_18s0001g08670		F6H176	AT1G44910.1	pre-mRNA-processing protein 40A	6.09955	-0.368868	-0.748985	13.9989	TRUE	0.0050805		VIT_18s0001g08670	86.4	73.5	85.3	38	35.3	52	42.8	27.6	23.5	39.2	39.2	39.9	582.7
815	VIT_03s0088g00290	TC61007	A5BE70	AT2G22860.1	phytosulfokine 2 precursor	8.12857	-0.198602	-0.748925	28.7856	TRUE	8.98e-06		VIT_03s0088g00290	303.7	306.5	407.2	204.5	177.5	188.4	148.3	94.8	140.1	156.9	180.2	201.3	2509.4
816	VIT_18s0001g07470		F6H130	AT1G09730.1	Cysteine proteinases superfamily protein	6.80566	-0.190549	-0.748548	19.3628	TRUE	0.000374351		VIT_18s0001g07470	124.1	138.3	136.7	80.1	51.8	102.9	59.7	47.4	48.1	80.3	66.6	67.7	1003.7
817	VIT_12s0035g01420		F6HK22	AT5G63700.1	zinc ion binding;DNA binding	7.36065	-0.476667	-0.748059	7.02196	TRUE	0.000573447		VIT_12s0035g01420	167.7	204	140.3	115.1	80.5	144	99.5	77	104.8	73.9	70.5	76.1	1353.4
818	VIT_07s0005g01520		D7U2J0	AT2G34830.1	WRKY DNA-binding protein 35	9.9292	-0.780892	-0.747869	7.22393	TRUE	0.000103267		VIT_07s0005g01520	891.3	1210.6	969.5	565.1	501.7	547.9	504.5	732.6	415	374.8	354.5	337.7	7405.2
819	VIT_18s0001g00360	TC68410	F6H0C4	AT1G20440.1	cold-regulated 47	13.1112	-0.826789	-0.746751	12.8046	TRUE	0.00665255		VIT_18s0001g00360	10164	9143.1	9673.5	3428.8	6971.2	3191.2	5080	6428.3	2857.8	3301.3	3141.3	3297	66677.5
820	VIT_05s0124g00040		F6I3Q9	AT2G43160.3	ENTH/VHS family protein	7.69636	-0.657998	-0.744505	33.5226	TRUE	3.42e-05		VIT_05s0124g00040	245.2	243.7	266	86.3	76.1	137.5	126.4	69.1	86.6	99.4	98.9	100.2	1635.4
821	VIT_11s0118g00730	TC64043	D7T508			11.1433	-0.148758	-0.743794	2.58565	TRUE	4.71e-10		VIT_11s0118g00730	2514.2	2149.5	2314	2056.1	1925.3	1965.4	1205.1	1280.5	1450.3	1244.8	1252.4	1263.5	20621.1
822	VIT_02s0025g01850		F6HU39	AT4G23990.1	cellulose synthase like G3	8.31881	-0.715415	-0.742424	10.349	TRUE	3.8e-06		VIT_02s0025g01850	289.8	412.9	355.9	172.6	174.2	168.9	198	148.1	160.4	137.7	123.4	131.7	2473.6
823	VIT_13s0101g00460	TC61954	D7TNZ4			8.96614	-0.269337	-0.741995	14.7808	TRUE	5e-07		VIT_13s0101g00460	466.5	469	423.7	431.6	529.3	405	410	277.4	299.5	274.5	219.3	174.4	4380.2
824	VIT_13s0067g01960		F6HCA2	AT5G05410.1	DRE-binding protein 2A	7.02483	-0.260489	-0.741352	13.4633	TRUE	0.00019786		VIT_13s0067g01960	181.6	135.4	127.5	90.4	97	91	68.7	73.1	54.5	60.2	96.9	70.5	1146.8
825	VIT_07s0151g00800	TC61345	D7TDY7	AT3G22550.1	Protein of unknown function (DUF581)	10.1477	-0.404997	-0.740956	5.65719	TRUE	3.85e-09		VIT_07s0151g00800	1251.6	1069.4	1201.5	871.3	874.4	732	666.7	555.9	740.1	532.6	490.6	571.5	9557.6
826	VIT_13s0073g00140	TC64331	A5C279	AT5G04820.1	ovate family protein 13	7.79012	0.414891	-0.740115	8.76774	TRUE	0.000146741		VIT_13s0073g00140	291.8	169.2	212.8	307.2	251.4	314	94.5	159.9	136.9	174.2	195.8	167.9	2475.6
827	VIT_13s0156g00120	TC62778	F6HPS4	AT2G44310.1	Calcium-binding EF-hand family protein	10.4287	-0.910568	-0.739728	14.9457	TRUE	0.000169646		VIT_13s0156g00120	1420.4	1716.3	1546.4	618.6	626.3	657.3	604	1044.6	494.1	538.1	484.7	475.9	10226.7
828	VIT_13s0019g02460		F6HNT0	AT3G53960.1	Major facilitator superfamily protein	7.61191	-0.419712	-0.739253	14.6391	TRUE	2.8e-05		VIT_13s0019g02460	209.4	242.7	211	118.2	125.7	133.2	117.4	115.5	66.3	100.3	92	111.3	1643
829	VIT_14s0006g02000		F6HSM9			5.86408	0.0893837	-0.736587	7.69293	TRUE	0.00571986		VIT_14s0006g02000	65.5	59.9	68.8	56.5	59.5	48.7	39.8	19.7	31	42.9	49	34.3	575.6
830	VIT_11s0065g01070	TC63595	A5ASN5	AT4G16850.1	unknown protein; BEST Arabidopsis thaliana protein match is: unknown protein (TAIR:AT1G31130 1); Has 30201 Blast hits to 17322 proteins in 780 species: Archae - 12; Bacteria - 1396; Metazoa - 17338; Fungi - 3422; Plants - 5037; Viruses - 0; Other Eukaryotes - 2996 (source: NCBI BLink)	8.4083	-0.428713	-0.735839	9.76035	TRUE	0.000343348		VIT_11s0065g01070	456.6	303.6	360.5	230.2	223.8	225.2	146.3	240.9	160.4	191.5	146.9	165.1	2851
831	VIT_11s0016g04270	TC60200	D7TBS1	AT3G24420.1	alpha/beta-Hydrolases superfamily protein	11.0796	-1.01553	-0.735697	8.6348	TRUE	1.52e-09		VIT_11s0016g04270	2363.3	2029.6	2222.3	1032.7	1167.7	948.6	1288.7	1428.6	1105.9	519.8	680.6	767.2	15555
832	VIT_17s0053g00040	TC64475	F6HVR0	AT3G17650.1	YELLOW STRIPE like 5	7.51362	-0.568651	-0.735603	21.534	TRUE	6.75e-05		VIT_17s0053g00040	200.5	223.4	222.9	91.4	89.3	114.8	109.5	85.9	66.3	84.8	76.4	110.4	1475.6
833	VIT_03s0091g00310	TC61393	F6H697	AT4G37390.1	Auxin-responsive GH3 family protein	8.40264	-0.0161393	-0.734754	11.1476	TRUE	0.000909729		VIT_03s0091g00310	374.2	353.9	365	199.3	346.2	381.2	179.1	248.8	132.6	240.8	204.7	205.9	3231.7
834	VIT_02s0025g01230		D7TVD7	AT5G41800.1	Transmembrane amino acid transporter family protein	6.47136	-0.328511	-0.734276	7.13334	TRUE	0.00179977		VIT_02s0025g01230	92.3	105.4	103.6	53.4	67.3	60.6	44.8	49.4	40.6	48.3	56.8	43.6	766.1
835	VIT_09s0002g03410		F6HY95	AT3G16500.1	phytochrome-associated protein 1	10.4579	0.278163	-0.731219	27.061	TRUE	3.02e-09		VIT_09s0002g03410	1855.1	1434.9	1591.3	1434.4	1436.8	1445.6	525.4	748.4	857.8	1212	1184.8	1175.4	14901.9
836	VIT_04s0008g04920	TC52331	F6H3T6	AT1G52820.1	2-oxoglutarate (2OG) and Fe(II)-dependent oxygenase superfamily protein	8.46986	-0.67701	-0.731157	5.95146	TRUE	0.00796902		VIT_04s0008g04920	268	474.8	389.8	221.9	186.4	212.2	152.3	249.8	195.7	124.9	147.9	155.9	2779.6
837	VIT_18s0001g07450		F6H128	AT5G64360.3	Chaperone DnaJ-domain superfamily protein	7.26275	-0.169756	-0.729159	3.23733	TRUE	8.1e-05		VIT_18s0001g07450	187.6	145	150.4	120.2	137.8	131	93.5	91.8	77	85.7	83.2	91.8	1395
838	VIT_07s0141g00600		F6HWI6	AT3G07470.1	Protein of unknown function, DUF538	9.93692	-0.91214	-0.728897	17.0238	TRUE	2.68e-08		VIT_07s0141g00600	996.6	1197	1111.6	495.3	467.5	394.2	579.2	517.3	448.1	316.5	339.8	416.5	7279.6
839	VIT_08s0056g00180	TC70574	A5B4Z1	AT2G38640.1	Protein of unknown function (DUF567)	9.15965	-0.729011	-0.728895	20.049	TRUE	0.000502277		VIT_08s0056g00180	618.4	641.1	710.8	283.6	306.5	285.9	430.9	294.2	150.8	236.2	261.4	226.4	4446.2
840	VIT_08s0007g04180		F6HKF6	AT1G21200.1	sequence-specific DNA binding transcription factors	8.62212	-0.113955	-0.727926	7.30131	TRUE	0.000798355		VIT_08s0007g04180	476.4	361.6	428.3	291.8	466.4	255.6	213.9	208.3	238.5	237.1	231.1	240.3	3649.3
841	VIT_00s0246g00150	TC55787	F6HMK4	ATCG01010.1	NADH-Ubiquinone oxidoreductase (complex I), chain 5 protein	8.45174	-0.303873	-0.727483	8.3541	TRUE	0.00522299		VIT_00s0246g00150	331.5	353.9	336.6	352.4	154.4	367.1	232.9	191.5	227.8	140.4	176.3	182.8	3047.6
842	VIT_08s0007g03230		A5ANN1	AT2G36220.1	unknown protein; BEST Arabidopsis thaliana protein match is: unknown protein (TAIR:AT3G52710 1); Has 74 Blast hits to 74 proteins in 10 species: Archae - 0; Bacteria - 0; Metazoa - 0; Fungi - 0; Plants - 74; Viruses - 0; Other Eukaryotes - 0 (source: NCBI BLink)	7.90328	-0.714061	-0.727418	9.91306	TRUE	1.96e-05		VIT_08s0007g03230	243.2	281.4	251.3	125.4	127.9	145.1	165.2	138.2	90.9	95.8	94	101.1	1859.5
843	VIT_05s0020g03010		F6HDN1	AT1G47480.1	alpha/beta-Hydrolases superfamily protein	9.01429	-0.607965	-0.727391	4.18694	TRUE	2.36e-07		VIT_05s0020g03010	514.2	519.2	535.6	369.9	338.5	296.7	284.6	346.5	294.1	173.3	227.2	222.6	4122.4
844	VIT_14s0066g00300	TC61786	F6HUT6	AT5G14410.1	unknown protein; Has 23 Blast hits to 23 proteins in 9 species: Archae - 0; Bacteria - 0; Metazoa - 0; Fungi - 0; Plants - 23; Viruses - 0; Other Eukaryotes - 0 (source: NCBI BLink)	9.6149	-0.143185	-0.726987	14.4391	TRUE	2.53e-08		VIT_14s0066g00300	706.7	684.6	672.3	902.2	768.6	724.4	464.7	508.5	632.1	383	370.1	367.4	7184.6
845	VIT_06s0004g02410	TC61508	F6GU32	AT3G21070.1	NAD kinase 1	8.81193	-0.55838	-0.726467	5.90848	TRUE	0.00206529		VIT_06s0004g02410	370.2	595.6	443	284.6	339.6	249.1	303.5	277.4	195.7	186	201.7	192	3638.4
846	VIT_18s0001g14030		E0CPM6	AT3G53450.1	Putative lysine decarboxylase family protein	7.80588	-0.25714	-0.726224	8.61101	TRUE	3.8e-05		VIT_18s0001g14030	192.6	241.7	200.9	172.6	239.3	181.9	183.1	136.2	110.2	111.3	97.9	109.5	1977.2
847	VIT_18s0122g01400		F6I6S9	AT1G68470.1	Exostosin family protein	8.23475	-0.391257	-0.726182	10.6611	TRUE	0.00213435		VIT_18s0122g01400	272	361.6	331.1	190.1	213.9	237.2	122.4	260.6	124.1	146.8	166.5	133.6	2559.9
848	VIT_15s0046g01050	TC65047	F6I6B6	AT1G01360.1	regulatory component of ABA receptor 1	11.259	-0.38519	-0.725047	8.06001	TRUE	1.49e-09		VIT_15s0046g01050	2673	2483	2521.3	1721.1	1735.6	1921	1533.5	1528.3	1185	1383.4	1187.8	988.9	20861.9
849	VIT_10s0003g00980		F6HM77	AT2G31090.1	unknown protein; FUNCTIONS IN: molecular_function unknown; INVOLVED IN: biological_process unknown; LOCATED IN: endomembrane system; EXPRESSED IN: 24 plant structures; EXPRESSED DURING: 13 growth stages; BEST Arabidopsis thaliana protein match is: unknown protein (TAIR:AT2G20562 1); Has 70 Blast hits to 70 proteins in 13 species: Archae - 0; Bacteria - 0; Metazoa - 0; Fungi - 0; Plants - 70; Viru…	6.85396	-0.289369	-0.724162	10.5407	TRUE	0.0024672		VIT_10s0003g00980	130	111.2	106.4	98.6	108.1	76.9	100.5	69.1	39.6	59.3	67.6	45.5	1012.8
850	VIT_01s0011g01140	TC63638	F6HFT9	AT2G34960.1	cationic amino acid transporter 5	9.90222	-1.26382	-0.724046	7.45634	TRUE	4.98e-05		VIT_01s0011g01140	1211	879.9	1021.7	366.8	372.7	349.8	579.2	593.4	415	238	274.2	278.3	6580
851	VIT_13s0067g01350		D7T4M2	AT2G40200.1	basic helix-loop-helix (bHLH) DNA-binding superfamily protein	8.6064	-0.198582	-0.723477	12.237	TRUE	7.07e-07		VIT_13s0067g01350	421.8	457.4	443	315.4	259.1	306.5	196	224.1	187.2	249.9	234	221.7	3516.1
852	VIT_07s0005g03230		F6HZJ0	AT3G23240.1	ethylene response factor 1	6.82308	-0.416986	-0.722591	5.45328	TRUE	0.000731009		VIT_07s0005g03230	95.3	110.2	120.2	97.6	69.5	98.5	58.7	80	77	57.5	48	40.8	953.3
853	VIT_04s0008g04330		F6H3G1	AT2G25660.1	embryo defective 2410	7.62382	-0.651643	-0.722055	27.1656	TRUE	0.00016149		VIT_04s0008g04330	219.4	266.9	222.9	87.3	76.1	129.9	116.4	72.1	90.9	112.2	96.9	75.1	1566.1
854	VIT_00s0246g00200	TC62268	B6VJW4	ATCG01060.1	iron-sulfur cluster binding;electron carriers;4 iron, 4 sulfur cluster binding	9.43851	-0.423137	-0.721756	8.20574	TRUE	1.01e-07		VIT_00s0246g00200	694.8	685.5	724.6	621.7	366.1	545.8	408	385	454.6	327.4	299.6	325.6	5838.7
855	VIT_06s0004g05730	TC57345	D7SK62	AT3G53990.1	Adenine nucleotide alpha hydrolases-like superfamily protein	8.44842	-0.638347	-0.721309	8.63902	TRUE	0.00382234		VIT_06s0004g05730	350.4	354.9	343	206.5	303.2	163.5	302.5	152	180.8	124.9	135.1	148.4	2765.2
856	VIT_11s0206g00070	TC64976	F6GZ32	AT2G24300.2	Calmodulin-binding protein	9.33067	-0.940442	-0.720422	6.26563	TRUE	2.18e-07		VIT_11s0206g00070	559.8	714.6	652.1	299	383.7	327	470.7	364.3	340.1	189.7	216.4	203.2	4720.6
857	VIT_02s0025g03010	TC64668	A5APE7	AT2G18196.1	Heavy metal transport/detoxification superfamily protein	7.89514	-0.584103	-0.718516	7.85508	TRUE	2.19e-05		VIT_02s0025g03010	251.1	259.1	277.9	160.3	141.1	120.2	134.3	125.4	124.1	113.1	117.5	95.6	1919.7
858	VIT_02s0025g04560	TC54043	F6HUI4	AT4G12290.1	Copper amine oxidase family protein	10.336	-0.963313	-0.715527	39.5197	TRUE	3.84e-07		VIT_02s0025g04560	1369.8	1740.4	1653.7	536.4	470.8	506.8	647.8	681.2	477	491.5	472	546.4	9593.8
859	VIT_06s0004g06370	TC56369	F6GUT0	AT1G07250.1	UDP-glucosyl transferase 71C4	6.98267	-0.672739	-0.713803	8.86716	TRUE	0.00747619		VIT_06s0004g06370	122.1	120.9	144.9	80.1	75	76.9	45.8	117.5	62	57.5	48	43.6	994.3
860	VIT_08s0007g07640	TC54748	F6HLA2	AT5G18270.1	Arabidopsis NAC domain containing protein 87	6.33015	-0.681027	-0.713495	11.9625	TRUE	0.00632817		VIT_08s0007g07640	105.2	80.3	97.2	38	40.8	41.1	51.7	33.6	32.1	40.1	33.3	39.9	633.3
861	VIT_12s0028g01570	TC63849	E0CTW4	AT3G58720.2	RING/U-box superfamily protein	7.51235	-0.419723	-0.711276	20.6158	TRUE	0.000102223		VIT_12s0028g01570	187.6	245.6	221	115.1	99.2	108.3	104.5	75	81.3	105.8	98.9	103.9	1546.2
862	VIT_08s0007g02600		A5BPL0	AT5G06270.1	unknown protein; FUNCTIONS IN: molecular_function unknown; INVOLVED IN: biological_process unknown; LOCATED IN: chloroplast; EXPRESSED IN: 21 plant structures; EXPRESSED DURING: 11 growth stages; BEST Arabidopsis thaliana protein match is: unknown protein (TAIR:AT3G11600 1); Has 1807 Blast hits to 1807 proteins in 277 species: Archae - 0; Bacteria - 0; Metazoa - 736; Fungi - 347; Plants - 385; Vi…	7.21433	-0.071502	-0.710997	17.2099	TRUE	0.000150375		VIT_08s0007g02600	159.8	179.8	178.9	99.7	132.3	120.2	50.8	87.9	82.4	96.7	112.6	98.3	1399.4
863	VIT_17s0000g09610		F6GTQ7	AT1G13080.1	cytochrome P450, family 71, subfamily B, polypeptide 2	8.6487	-0.801352	-0.709521	27.1776	TRUE	3.49e-06		VIT_17s0000g09610	451.6	512.5	464.1	219.9	159.9	168.9	182.1	237.9	167.9	181.5	151.8	182.8	3080.9
864	VIT_11s0016g04990		F6HH76			8.92975	-0.853924	-0.709125	9.21519	TRUE	1.05e-06		VIT_11s0016g04990	520.1	541.5	487.9	277.4	293.3	186.3	287.6	314	236.4	177.8	179.2	172.6	3674.1
865	VIT_01s0011g01730	TC52122	D7T9K4	AT1G31200.1	phloem protein 2-A9	10.3953	-0.542706	-0.708885	25.9478	TRUE	2.44e-08		VIT_01s0011g01730	1451.2	1681.5	1627.1	800.4	719	747.2	760.3	602.3	655.6	644.8	689.4	681.9	11060.7
866	VIT_00s0477g00040	TC58303	D7UE72	AT4G40080.1	ENTH/ANTH/VHS superfamily protein	9.45082	-0.740871	-0.70871	9.14109	TRUE	1.73e-07		VIT_00s0477g00040	679.9	798.7	730.1	378.1	416.8	392	349.3	526.2	338	259	279.1	275.5	5422.7
867	VIT_13s0064g01210	TC51852	A5C670	AT1G51200.1	A20/AN1-like zinc finger family protein	10.0118	-0.0116379	-0.708685	5.08905	TRUE	1.79e-08		VIT_13s0064g01210	1025.3	1012.4	1044.7	1141.6	1108.2	837.1	724.4	603.2	576.5	636.5	640.4	593.7	9944
868	VIT_16s0022g00960	TC63758	Q9M4H8	AT5G62350.1	Plant invertase/pectin methylesterase inhibitor superfamily protein	12.171	-0.74433	-0.708376	25.0808	TRUE	3.36e-07		VIT_16s0022g00960	5330.2	5304.5	5132.5	2517.4	2400.6	2176.6	2559.4	3182.1	1532.6	1949.8	1858.5	1963.9	35908.1
869	VIT_11s0052g01730		D7SQ35	AT4G15560.1	Deoxyxylulose-5-phosphate synthase	6.14791	-0.150039	-0.707007	6.76698	TRUE	0.00841727		VIT_11s0052g01730	89.3	49.3	72.5	49.3	77.2	67.1	45.8	32.6	53.5	39.2	36.2	40.8	652.8
870	VIT_05s0020g04040	TC63755	D7T734	AT5G43860.1	chlorophyllase 2	9.91986	-1.12012	-0.70428	14.3294	TRUE	0.000281997		VIT_05s0020g04040	955.9	1296.6	1110.7	375	365	377.9	442.8	650.6	403.2	297.3	318.2	343.2	6936.4
871	VIT_04s0008g01880	TC56439	F6H3S4	AT5G21482.1	cytokinin oxidase 7	10.2339	-1.15557	-0.703375	14.6393	TRUE	2.57e-06		VIT_04s0008g01880	1191.1	1576.1	1332.7	519.9	456.5	414.7	714.5	627.9	569	373	356.4	412.8	8544.6
872	VIT_02s0025g01320		F6HU21			11.6322	-0.84868	-0.701552	8.54119	TRUE	0.00126836		VIT_02s0025g01320	4128.1	2881.4	3343.1	1429.3	1743.3	1651.4	2258.9	1863	1220.3	1141.8	1157.4	1239.4	24057.4
873	VIT_01s0011g02980		F6HF14	AT5G08550.1	GC-rich sequence DNA-binding factor-like protein	6.22504	-0.162651	-0.701111	12.9619	TRUE	0.00493509		VIT_01s0011g02980	82.4	88	84.4	44.2	48.5	79.1	49.8	28.6	37.4	59.3	45	39	685.7
874	VIT_08s0056g01610		A5BR22			8.71593	-0.0828919	-0.700471	9.89781	TRUE	6.04e-05		VIT_08s0056g01610	401	439.9	406.3	386.3	473.1	345.4	180.1	362.3	242.8	228	246.8	249.5	3961.5
875	VIT_17s0000g04850		F6GTE9	AT5G60850.1	OBF binding protein 4	10.1054	-0.347763	-0.695792	6.76569	TRUE	0.000148277		VIT_17s0000g04850	897.3	1402	1161.2	814.8	798.3	859.8	602	787.9	551.9	631.1	538.6	511.2	9556.1
876	VIT_16s0100g00270	TC64461	F6HP74	AT5G62150.1	peptidoglycan-binding LysM domain-containing protein	6.27724	-0.052172	-0.694842	8.01149	TRUE	0.00594747		VIT_16s0100g00270	97.3	69.6	74.3	49.3	80.5	86.6	49.8	51.3	36.4	42	40.1	62.2	739.4
877	VIT_07s0031g03040		F6H4I7	AT2G38800.1	Plant calmodulin-binding protein-related	7.40237	-0.130755	-0.691961	30.5526	TRUE	0.000167892		VIT_07s0031g03040	182.6	232.1	213.7	124.3	103.7	120.2	97.5	66.1	65.2	136.8	118.5	109.5	1570.2
878	VIT_06s0004g07660	TC63178	F6GUG5	AT3G08860.1	PYRIMIDINE 4	7.67255	-0.245016	-0.691952	6.86635	TRUE	5.62e-05		VIT_06s0004g07660	201.5	223.4	233.9	151	185.3	138.6	131.4	120.5	94.1	121.3	105.8	120.6	1827.4
879	VIT_14s0066g00410	TC64531	F6HUU3	AT5G14500.1	aldose 1-epimerase family protein	10.1254	-0.538436	-0.690808	14.2405	TRUE	0.000709441		VIT_14s0066g00410	1031.3	1532.6	1324.4	625.8	734.4	571.8	739.4	513.4	484.5	587.3	527.8	550.1	9222.8
880	VIT_18s0076g00360	TC53089	D7SSC2	AT1G43710.1	Pyridoxal phosphate (PLP)-dependent transferases superfamily protein	11.3701	-0.0371941	-0.690387	2.88206	TRUE	7.89e-09		VIT_18s0076g00360	2859.6	2803.1	2634.1	2729.1	2367.5	2293.5	1561.3	1587.6	1547.6	1688	1687.2	1638.3	25396.9
881	VIT_18s0001g05580		E0CRK2	AT1G22250.1	unknown protein; BEST Arabidopsis thaliana protein match is: unknown protein (TAIR:AT1G78170 1); Has 64 Blast hits to 64 proteins in 10 species: Archae - 0; Bacteria - 0; Metazoa - 0; Fungi - 0; Plants - 64; Viruses - 0; Other Eukaryotes - 0 (source: NCBI BLink)	9.44093	-0.596354	-0.690312	4.69705	TRUE	3.27e-07		VIT_18s0001g05580	742.5	716.5	684.2	465.5	453.2	420.2	422.9	403.8	427.8	242.6	282	356.2	5617.4
882	VIT_10s0116g01040	TC61588	F6H7G5	AT1G11925.1	Stigma-specific Stig1 family protein	7.72228	-0.242623	-0.689401	13.0318	TRUE	5.48e-05		VIT_10s0116g01040	208.4	264	242.1	176.7	132.3	153.8	138.3	101.7	96.3	134.1	119.5	127.1	1894.3
883	VIT_14s0006g00640	TC66881	A5BT98	AT2G01570.1	GRAS family transcription factor family protein	11.9902	-0.311624	-0.686626	7.61723	TRUE	7.33e-09		VIT_14s0006g00640	4464.6	4327.9	4386.9	3033.2	2964	3047.2	2657	2214.5	2099.5	2377.5	2178.7	2048.3	35799.3
884	VIT_04s0008g03660		F6H3F0	AT5G11530.1	embryonic flower 1 (EMF1)	7.77175	-0.747	-0.686123	6.83011	TRUE	0.000104537		VIT_04s0008g03660	196.5	255.3	225.6	102.8	153.3	120.2	119.4	155	117.6	87.5	72.5	92.8	1698.5
885	VIT_04s0043g00370		F6HI11	AT1G64780.1	ammonium transporter 1;2	7.26639	-0.57316	-0.685932	9.64848	TRUE	0.000469011		VIT_04s0043g00370	175.7	178.9	147.7	123.3	79.4	76.9	89.6	70.1	99.5	76.6	72.5	64.9	1255.1
886	VIT_15s0046g01880	TC58396	F6I667	AT3G61460.1	brassinosteroid-responsive RING-H2	8.32357	-0.273605	-0.685383	7.12841	TRUE	8.02e-06		VIT_15s0046g01880	354.4	373.2	329.3	243.5	238.2	230.7	165.2	198.4	169	193.3	167.4	188.3	2850.9
887	VIT_04s0008g02900	TC61473	F6H2V8	AT4G31240.1	protein kinase C-like zinc finger protein	8.69551	-0.593975	-0.685107	10.278	TRUE	0.000438259		VIT_04s0008g02900	383.1	536.6	443.9	290.8	265.7	184.1	203	208.3	284.5	187.9	177.2	201.3	3366.4
888	VIT_07s0104g00830	TC57022	E3VWY3	AT2G48020.2	Major facilitator superfamily protein	7.15013	-0.833607	-0.684736	14.3472	TRUE	0.00113631		VIT_07s0104g00830	142.9	179.8	174.3	60.6	58.4	72.6	60.7	73.1	81.3	64.7	64.6	52.9	1085.9
889	VIT_04s0008g00470	TC53323	D7STJ4	AT5G25940.1	early nodulin-related	9.59915	-0.441173	-0.684507	20.6533	TRUE	2.91e-07		VIT_04s0008g00470	842.7	895.4	886	537.4	540.3	409.3	482.6	470.9	299.5	407.6	386.8	418.4	6576.9
890	VIT_05s0077g01280		F6H740	AT5G49360.1	beta-xylosidase 1	9.98129	-1.57087	-0.683911	11.7586	TRUE	0.00130125		VIT_05s0077g01280	1061.1	1090.7	1032.7	303.1	424.5	239.3	816	438.4	536.9	172.4	239.9	257.9	6612.9
891	VIT_18s0001g08920		F6H190			7.04912	-0.18784	-0.681714	7.75529	TRUE	0.000548474		VIT_18s0001g08920	142.9	136.3	131.2	123.3	118	95.3	95.5	90.8	51.3	80.3	63.6	81.6	1210.1
892	VIT_02s0154g00610	TC54461	F6HPB8	AT5G17550.1	peroxin 19-2	9.39105	-1.01594	-0.680982	8.88851	TRUE	0.00314801		VIT_02s0154g00610	613.4	829.6	739.2	311.3	333	265.3	287.6	535.1	326.2	218.9	199.8	257.9	4917.3
893	VIT_13s0139g00010		F6HVD9	AT3G14470.1	NB-ARC domain-containing disease resistance protein	6.23395	-0.369206	-0.680833	4.85328	TRUE	0.00825174		VIT_13s0139g00010	69.5	95.7	83.5	52.4	43	59.6	41.8	40.5	41.7	40.1	43.1	39.9	650.8
894	VIT_17s0000g06370	TC63249	D7SI98	AT1G08570.1	atypical CYS HIS rich thioredoxin 4	10.6221	-0.274791	-0.679312	5.1776	TRUE	3.79e-08		VIT_17s0000g06370	1741	1491.9	1688.5	1238.2	1270.3	1237.7	784.1	1084.1	960.4	870.9	826.5	846.1	14039.7
895	VIT_18s0001g14520	TC69592	F6H1L7	AT1G75810.1	unknown protein; FUNCTIONS IN: molecular_function unknown; INVOLVED IN: biological_process unknown; LOCATED IN: endomembrane system; EXPRESSED IN: 24 plant structures; EXPRESSED DURING: 15 growth stages; Has 13 Blast hits to 13 proteins in 5 species: Archae - 0; Bacteria - 0; Metazoa - 0; Fungi - 0; Plants - 13; Viruses - 0; Other Eukaryotes - 0 (source: NCBI BLink)	7.34077	-0.128315	-0.677715	3.76166	TRUE	0.000204284		VIT_18s0001g14520	160.8	164.4	176.1	157.2	133.4	139.7	89.6	110.6	93	94.8	114.6	78.9	1513.1
896	VIT_00s0181g00010	TC51694	Q9ZS76	AT1G11260.1	sugar transporter 1	11.4175	-1.0037	-0.677294	12.4261	TRUE	3.86e-06		VIT_00s0181g00010	2668.1	3247.9	3032.2	1134.4	1292.4	1288.6	1704.6	1855.1	1101.6	912.9	945.9	939.8	20123.5
897	VIT_01s0146g00370		A5AE23	AT5G50900.1	ARM repeat superfamily protein	9.04304	-0.398918	-0.67626	10.4908	TRUE	0.000276204		VIT_01s0146g00370	669	489.3	556.7	425.4	308.8	362.8	231.9	391	281.3	247.1	302.6	268.1	4534
898	VIT_06s0004g00960	TC54850	F6GUJ2	AT1G55230.1	Family of unknown function (DUF716)	7.2352	-0.679997	-0.676196	10.6981	TRUE	0.00948296		VIT_06s0004g00960	131	216.6	171.5	87.3	77.2	71.5	88.6	79	69.5	73.9	51.9	81.6	1199.6
899	VIT_10s0116g00840		F6H7M7	AT4G21780.1	unknown protein; Has 30201 Blast hits to 17322 proteins in 780 species: Archae - 12; Bacteria - 1396; Metazoa - 17338; Fungi - 3422; Plants - 5037; Viruses - 0; Other Eukaryotes - 2996 (source: NCBI BLink)	6.73874	-0.0774262	-0.675602	4.35815	TRUE	0.0013839		VIT_10s0116g00840	115.1	116	91.7	103.8	84.9	112.6	82.6	55.3	61	65.7	68.5	57.5	1014.7
900	VIT_01s0026g02100	TC52930	F6HPD5	AT1G69760.1	unknown protein; BEST Arabidopsis thaliana protein match is: unknown protein (TAIR:AT1G26920 1); Has 51 Blast hits to 51 proteins in 15 species: Archae - 0; Bacteria - 2; Metazoa - 2; Fungi - 7; Plants - 29; Viruses - 0; Other Eukaryotes - 11 (source: NCBI BLink)	9.62159	-0.401362	-0.675284	11.2623	TRUE	7.06e-07		VIT_01s0026g02100	882.4	743.6	798.9	550.8	583.3	607.5	324.4	575.6	540.1	404	343.7	403.5	6757.8
901	VIT_10s0003g01160		A5ACS4	AT2G40200.1	basic helix-loop-helix (bHLH) DNA-binding superfamily protein	8.33446	-0.934933	-0.674876	11.2355	TRUE	0.000469299		VIT_10s0003g01160	374.2	300.7	380.6	135.6	199.6	121.3	230.9	171.8	145.5	118.6	115.5	116.9	2411.2
902	VIT_06s0004g00940	TC58441	D7SLG0	AT3G32930.1	unknown protein; FUNCTIONS IN: molecular_function unknown; INVOLVED IN: biological_process unknown; LOCATED IN: chloroplast envelope; EXPRESSED IN: 22 plant structures; EXPRESSED DURING: 13 growth stages; Has 57 Blast hits to 57 proteins in 11 species: Archae - 0; Bacteria - 0; Metazoa - 0; Fungi - 0; Plants - 57; Viruses - 0; Other Eukaryotes - 0 (source: NCBI BLink)	10.8533	-0.934485	-0.674459	8.30353	TRUE	0.000189422		VIT_06s0004g00940	1730.1	2217.1	1837.1	954.6	1066.3	758	869.7	1400	1058.8	541.7	653.1	704.1	13790.6
903	VIT_03s0038g02440	TC58296	A5C6S4	AT4G38580.1	farnesylated protein 6	11.4087	-0.679049	-0.673525	10.6967	TRUE	1.03e-05		VIT_03s0038g02440	2624.4	3125.1	2948.7	1615.3	1637.5	1498.7	1427	2143.4	1199	1180.1	1122.2	1108.6	21630
904	VIT_06s0004g07830	TC52046	F6GUC6	AT5G58380.1	SOS3-interacting protein 1	8.61281	-0.0988093	-0.673433	11.8332	TRUE	0.000110706		VIT_06s0004g07830	336.5	517.3	443.9	340.1	323.1	316.2	270.7	213.3	170.1	271.8	258.5	233.8	3695.3
905	VIT_09s0002g01520	TC60140	F6HXY5	AT3G13980.1	unknown protein; BEST Arabidopsis thaliana protein match is: unknown protein (TAIR:AT1G54200 1); Has 1485 Blast hits to 418 proteins in 98 species: Archae - 0; Bacteria - 6; Metazoa - 246; Fungi - 61; Plants - 107; Viruses - 6; Other Eukaryotes - 1059 (source: NCBI BLink)	8.79412	-0.473889	-0.672578	8.09733	TRUE	3.83e-06		VIT_09s0002g01520	553.9	418.7	471.4	278.5	286.7	308.6	273.7	245.8	240.6	210.7	197.8	249.5	3735.9
906	VIT_14s0030g00440	TC67464	H9T852	AT3G05120.1	alpha/beta-Hydrolases superfamily protein	11.1729	-0.405457	-0.671812	12.2492	TRUE	1.23e-06		VIT_14s0030g00440	2075.5	2929.8	2693.8	1612.2	1510.7	1517.1	1249.9	1449.4	1156.2	1278.6	1193.7	1184.7	19851.6
907	VIT_05s0077g02210		F6H6Y3	AT1G18480.1	Calcineurin-like metallo-phosphoesterase superfamily protein	8.36584	-0.239469	-0.668859	7.63384	TRUE	1.15e-05		VIT_05s0077g02210	408.9	326.8	345.8	274.3	243.7	239.3	207	183.6	169	201.5	179.2	200.4	2979.5
908	VIT_08s0040g02900		A5BMQ1	AT2G37330.1	aluminum sensitive 3	7.53638	-0.696042	-0.666973	13.1349	TRUE	0.000358282		VIT_08s0040g02900	206.5	206.9	190.8	95.6	104.8	110.5	80.6	135.3	101.6	55.6	78.3	105.8	1472.3
909	VIT_06s0004g04660	TC66107	D7SKG1			14.6489	-0.390639	-0.666318	7.24446	TRUE	0.00124492		VIT_06s0004g04660	21268.1	30791.4	26678.1	21783.5	22114.4	13615	17242.3	17687.5	12578.8	12575	12525.1	12745.5	221605
910	VIT_05s0049g00400		A5AYX4	AT1G06620.1	2-oxoglutarate (2OG) and Fe(II)-dependent oxygenase superfamily protein	7.85015	-0.885003	-0.665893	14.4448	TRUE	0.00838631		VIT_05s0049g00400	228.3	322.9	253.1	115.1	102.5	91	132.3	156	72.7	88.5	88.1	103.9	1754.4
911	VIT_12s0134g00630	TC65127	F6GXR9	AT1G03495.1	HXXXD-type acyl-transferase family protein	7.79269	0.0490233	-0.663128	4.85398	TRUE	5.08e-05		VIT_12s0134g00630	258.1	199.2	222.9	200.4	201.8	270.7	135.3	133.3	141.2	166.9	133.2	144.7	2207.7
912	VIT_18s0072g00150	TC62069	F6GY61	AT4G09890.1	Protein of unknown function (DUF3511)	7.87906	0.230346	-0.662775	5.37566	TRUE	2.97e-05		VIT_18s0072g00150	225.3	268.8	253.1	294.9	256.9	228.5	125.4	140.2	151.9	200.6	160.6	193.9	2500.1
913	VIT_12s0059g02770		F6HIM6	AT3G49950.1	GRAS family transcription factor	8.53431	-0.628458	-0.661811	5.75961	TRUE	1.51e-05		VIT_12s0059g02770	444.7	356.8	396.2	205.5	213.9	240.4	209	208.3	227.8	180.6	159.6	154.9	2997.7
914	VIT_06s0004g07910		F6GUC1	AT2G30400.1	ovate family protein 2	8.45986	-0.484381	-0.659671	7.28271	TRUE	1.57e-05		VIT_06s0004g07910	387.1	326.8	370.5	227.1	232.7	274	168.2	256.7	224.6	179.7	137.1	175.3	2959.8
915	VIT_11s0037g00470		F6HYK4			7.1183	-0.0932198	-0.659408	4.75442	TRUE	0.000615163		VIT_11s0037g00470	122.1	144.1	146.7	161.3	105.9	126.7	82.6	105.6	78.1	83	78.3	83.5	1317.9
916	VIT_06s0004g03650		D7SKQ6	AT5G02810.1	pseudo-response regulator 7	9.53909	-0.411252	-0.657976	33.7926	TRUE	1.47e-06		VIT_06s0004g03650	779.2	1032.7	879.6	400.7	425.6	494.9	411	374.2	324.1	435	422	441.6	6420.6
917	VIT_00s0415g00060		F6HCU0			8.60774	-0.359983	-0.657268	11.9407	TRUE	1.1e-05		VIT_00s0415g00060	438.7	408	480.6	274.3	234.9	274	211	215.2	208.6	223.4	219.3	221.7	3409.7
918	VIT_00s0299g00100		D7TG79	AT4G16780.1	homeobox protein 2	10.0586	0.158319	-0.654484	8.99755	TRUE	2.3e-07		VIT_00s0299g00100	994.6	1271.5	1120.8	1125.1	1059.7	1176	522.4	723.7	663.1	902.8	774.6	726.4	11060.7
919	VIT_01s0244g00170	TC61250	D7TYU4	AT3G26740.1	CCR-like	12.9706	-0.891217	-0.654415	6.01884	TRUE	0.000887798		VIT_01s0244g00170	6844.8	9856.7	8495.9	4422.5	4333.6	3623.3	3952.6	6121.3	4514.5	2855.3	2869.1	2909.2	60798.8
920	VIT_17s0000g00070		F6GT49	AT5G07330.1	unknown protein; FUNCTIONS IN: molecular_function unknown; INVOLVED IN: biological_process unknown; LOCATED IN: mitochondrion; BEST Arabidopsis thaliana protein match is: unknown protein (TAIR:AT1G63060 1); Has 1807 Blast hits to 1807 proteins in 277 species: Archae - 0; Bacteria - 0; Metazoa - 736; Fungi - 347; Plants - 385; Viruses - 0; Other Eukaryotes - 339 (source: NCBI BLink)	6.12808	0.540624	-0.652461	6.8238	TRUE	0.00481125		VIT_17s0000g00070	56.6	64.8	68.8	138.7	111.4	81.2	44.8	52.3	51.3	52	62.7	61.2	845.8
921	VIT_03s0063g00530	TC53547	F6HQB7	AT2G15690.1	Tetratricopeptide repeat (TPR)-like superfamily protein	7.01541	-0.558076	-0.652092	11.3244	TRUE	0.00624817		VIT_03s0063g00530	114.1	168.2	150.4	61.7	97	71.5	92.5	55.3	67.4	73.9	59.7	57.5	1069.2
922	VIT_18s0122g00290	TC61711	F6I6X6	AT1G76610.1	Protein of unknown function, DUF617	9.9784	-0.561218	-0.651103	3.67175	TRUE	5.38e-07		VIT_18s0122g00290	1003.5	1030.7	1023.6	651.4	673.7	703.9	649.8	729.6	526.2	467.8	444.6	408.2	8313
923	VIT_15s0046g02070	TC55389	F6I654	AT2G46160.1	RING/U-box superfamily protein	8.28064	-0.443889	-0.649919	10.3028	TRUE	3.63e-05		VIT_15s0046g02070	289.8	358.7	341.2	232.2	200.7	207.9	176.1	236	142.2	134.1	151.8	181.8	2652.5
924	VIT_09s0002g04580		F6HYF5	AT1G79910.1	Regulator of Vps4 activity in the MVB pathway protein	10.0628	-0.702327	-0.649571	11.1734	TRUE	0.001664		VIT_09s0002g04580	958.8	1464.9	1245.5	583.6	581.1	518.7	693.6	579.5	473.8	474.2	482.8	487	8543.5
925	VIT_16s0098g01160		F6H755	AT1G32940.1	Subtilase family protein	8.21582	-0.859683	-0.649567	10.154	TRUE	0.00106347		VIT_16s0098g01160	274.9	388.7	316.4	131.5	135.6	171.1	204	142.2	162.6	126.8	129.3	93.7	2276.8
926	VIT_13s0064g01380		F6HB98	AT5G06850.1	C2 calcium/lipid-binding plant phosphoribosyltransferase family protein	6.77119	-0.590008	-0.649273	12.9908	TRUE	0.00441987		VIT_13s0064g01380	120.1	139.2	116.5	55.5	57.3	68.2	74.6	41.5	57.8	52	48	64.9	895.6
927	VIT_00s0338g00030		D7TV30	AT4G35750.1	SEC14 cytosolic factor family protein / phosphoglyceride transfer family protein	8.34327	0.51082	-0.648664	11.3584	TRUE	8.69e-06		VIT_00s0338g00030	340.5	364.5	376	375	376	489.5	164.2	173.8	209.6	321	302.6	359.9	3852.6
928	VIT_16s0050g00930		E0CUX3	AT4G25640.2	detoxifying efflux carrier 35	8.3122	-0.189224	-0.648651	2.60431	TRUE	2.37e-05		VIT_16s0050g00930	329.5	338.4	336.6	260	270.2	259.9	211	191.5	170.1	193.3	183.1	188.3	2931.9
929	VIT_05s0062g00740	TC62906	F6I4G1	AT4G14090.1	UDP-Glycosyltransferase superfamily protein	7.70558	-1.03144	-0.648443	6.35125	TRUE	0.000529558		VIT_05s0062g00740	195.5	245.6	238.5	94.5	86	94.2	135.3	123.4	102.7	77.5	75.4	64.9	1533.5
930	VIT_12s0057g01080	TC69046	F6HHQ2	AT3G07720.1	Galactose oxidase/kelch repeat superfamily protein	6.85013	0.0815781	-0.648306	10.4187	TRUE	0.00144056		VIT_12s0057g01080	92.3	142.1	154.1	100.7	108.1	111.5	55.7	65.2	68.5	83.9	88.1	93.7	1163.9
931	VIT_08s0007g03840		A5AD42	AT2G27770.1	Plant protein of unknown function (DUF868)	6.8811	-0.426376	-0.647475	2.96998	TRUE	0.0025399		VIT_08s0007g03840	116.1	123.8	128.4	73	94.8	83.4	73.6	59.2	82.4	57.5	62.7	56.6	1011.5
932	VIT_07s0005g03370		F6HZK1			6.98691	-0.980094	-0.645548	6.10423	TRUE	0.00386771		VIT_07s0005g03370	114.1	122.8	144.9	57.5	77.2	57.4	105.5	71.1	65.2	34.7	43.1	46.4	939.9
933	VIT_08s0040g00830		A5BA72	AT1G68570.1	Major facilitator superfamily protein	8.20058	-0.465506	-0.645378	10.9148	TRUE	0.00130371		VIT_08s0040g00830	257.1	384.8	339.4	187	184.1	192.8	217.9	129.3	149.7	155.9	156.7	146.6	2501.3
934	VIT_18s0001g08650		F6H175	AT2G22840.1	growth-regulating factor 1	9.69655	-0.0900881	-0.644598	15.6459	TRUE	0.00785552		VIT_18s0001g08650	1106.7	755.2	917.2	650.4	637.4	777.5	241.8	670.4	492	525.3	522.9	624.3	7921.1
935	VIT_07s0005g01710	TC63785	D7U2K4	AT4G18170.1	WRKY DNA-binding protein 28	7.86916	-0.527186	-0.643204	7.23558	TRUE	0.00322909		VIT_07s0005g01710	328.5	204	240.3	151	151.1	132.1	116.4	146.1	138	119.5	112.6	115	1954.6
936	VIT_01s0011g02710	TC68781	A5AEV3			11.0761	-0.417053	-0.643028	15.4418	TRUE	1.9e-07		VIT_01s0011g02710	2082.4	2628.1	2517.7	1506.3	1365.1	1408.8	1392.2	1249.9	1015	1201.1	1115.3	1160.5	18642.4
937	VIT_13s0073g00550		F6HBH0	AT5G04885.1	Glycosyl hydrolase family protein	7.61596	-0.088352	-0.642622	22.5795	TRUE	0.000254254		VIT_13s0073g00550	220.4	243.7	243.1	155.2	136.7	146.2	75.6	107.6	109.1	154.1	131.2	148.4	1871.3
938	VIT_19s0090g00710	TC67438	F6HEP7			10.5685	-0.188392	-0.642061	7.7532	TRUE	0.00319971		VIT_19s0090g00710	1999.1	1218.3	1512.4	1214.5	1315.5	1314.6	671.7	1167	967.9	761.5	943	956.4	14041.9
939	VIT_12s0057g00520	TC56156	F6HHL5	AT5G55560.1	Protein kinase superfamily protein	9.87634	-0.811089	-0.641789	17.1693	TRUE	0.00011683		VIT_12s0057g00520	1246.7	917.6	1093.3	422.3	496.2	429.9	615	497.6	406.4	379.4	406.4	414.7	7325.5
940	VIT_19s0090g00860		D7T808	AT5G55100.2	SWAP (Suppressor-of-White-APricot)/surp domain-containing protein	6.92161	-0.194895	-0.64158	20.243	TRUE	0.00213049		VIT_19s0090g00860	127.1	156.6	147.7	78.1	78.3	98.5	85.6	48.4	49.2	89.4	87.1	71.4	1117.4
941	VIT_17s0000g10000		D7SHC3	AT2G04410.1	RPM1-interacting protein 4 (RIN4) family protein	8.62889	-0.721944	-0.639826	5.75917	TRUE	2.67e-05		VIT_17s0000g10000	392.1	412.9	437.5	235.3	238.2	210.1	211	300.1	212.8	155.9	156.7	174.4	3137
942	VIT_08s0007g01760	TC57918	D7THB8	AT2G38050.1	3-oxo-5-alpha-steroid 4-dehydrogenase family protein	7.94488	-0.0989674	-0.639738	4.92503	TRUE	8.28e-05		VIT_08s0007g01760	300.8	241.7	244	218.9	212.8	213.3	157.2	149.1	134.8	176.9	159.6	137.3	2346.4
943	VIT_18s0117g00340		F6GYS5	AT1G58100.1	TCP family transcription factor	8.7622	-0.416157	-0.63607	10.4983	TRUE	1.42e-05		VIT_18s0117g00340	455.6	458.3	462.3	341.1	274.6	302.1	348.3	213.3	225.7	223.4	244.8	199.5	3749
944	VIT_00s2269g00010	TC56497	A5C9T4	AT4G16490.1	ARM repeat superfamily protein	11.3416	-0.0640154	-0.636054	7.41627	TRUE	1.67e-07		VIT_00s2269g00010	2704.8	2870.8	2869.9	2293.4	2117.2	2402.9	1603.1	1517.5	1457.8	1921.5	1624.5	1657.8	25041.2
945	VIT_04s0008g05470	TC53577	F6H327	AT2G25490.1	EIN3-binding F box protein 1	12.2895	-0.480122	-0.635703	22.8748	TRUE	1.41e-07		VIT_04s0008g05470	5036.4	6385.5	5876.4	2931.5	3103	3087.3	2718.6	3136.7	2331.6	2766.9	2629.2	2600.3	42603.4
946	VIT_05s0077g00850	TC59101	F6H720	AT2G16920.1	ubiquitin-conjugating enzyme 23	7.12992	-0.352993	-0.635494	11.6185	TRUE	0.00154978		VIT_05s0077g00850	135	173.1	165.1	92.5	101.4	89.9	92.5	80	58.8	66.6	93	84.4	1232.3
947	VIT_11s0037g00810	TC54799	F6HYM2	AT4G30780.1	unknown protein; BEST Arabidopsis thaliana protein match is: unknown protein (TAIR:AT2G24100 1); Has 109 Blast hits to 109 proteins in 18 species: Archae - 0; Bacteria - 0; Metazoa - 1; Fungi - 0; Plants - 95; Viruses - 0; Other Eukaryotes - 13 (source: NCBI BLink)	10.5562	-0.386523	-0.635033	6.00933	TRUE	4.44e-07		VIT_11s0037g00810	1602	1676.6	1584.9	992.6	1109.3	1084	838.9	1000.1	840.7	811.6	800	790.4	13131.1
948	VIT_06s0080g00270	TC61141	A5AUF7	AT1G08290.1	WIP domain protein 3	7.43079	-0.542302	-0.633827	10.5575	TRUE	0.000887993		VIT_06s0080g00270	176.7	221.4	181.6	83.2	111.4	113.7	112.4	92.8	83.4	90.3	80.3	91.8	1439
949	VIT_06s0004g01780	TC56752	A5BFN3	AT3G20830.1	AGC (cAMP-dependent, cGMP-dependent and protein kinase C) kinase family protein	7.39985	-0.332894	-0.633475	16.0648	TRUE	0.000746987		VIT_06s0004g01780	171.7	202.1	200.9	106.9	126.8	110.5	70.7	130.3	75.9	110.3	96.9	92.8	1495.8
950	VIT_03s0038g02190		D7U573	AT2G16660.1	Major facilitator superfamily protein	8.33429	-0.335109	-0.631879	11.0662	TRUE	0.00113697		VIT_03s0038g02190	389.1	294.9	354	230.2	202.9	277.2	130.4	259.7	187.2	176.9	171.4	185.5	2859.4
951	VIT_14s0066g00470		D7TWI6	AT5G40500.1	unknown protein; Has 30201 Blast hits to 17322 proteins in 780 species: Archae - 12; Bacteria - 1396; Metazoa - 17338; Fungi - 3422; Plants - 5037; Viruses - 0; Other Eukaryotes - 2996 (source: NCBI BLink)	8.55402	-0.359881	-0.631721	12.1944	TRUE	2.83e-05		VIT_14s0066g00470	374.2	454.4	401.7	266.1	297.7	230.7	208	274.5	173.3	190.6	207.6	226.4	3305.2
952	VIT_07s0104g00150	TC67095	A5BNG0	AT3G52420.1	outer envelope membrane protein 7	8.58422	-0.325637	-0.631075	3.75669	TRUE	2.46e-05		VIT_07s0104g00150	405	406.1	417.3	293.9	277.9	282.6	207	247.8	235.3	197	220.3	219.9	3410.1
953	VIT_01s0011g03940		F6HFM3			6.80702	-0.478092	-0.63054	4.31324	TRUE	0.00440154		VIT_01s0011g03940	110.2	117	110.1	93.5	68.4	78	76.6	56.3	83.4	50.2	44.1	62.2	950
954	VIT_07s0031g01160	TC62919	F6H4N2	AT4G39700.1	Heavy metal transport/detoxification superfamily protein	7.99267	-0.810922	-0.629199	11.9006	TRUE	0.00264152		VIT_07s0031g01160	227.3	332.6	299.9	126.4	115.8	133.2	144.3	169.8	113.4	106.7	87.1	128.9	1985.4
955	VIT_05s0020g04620		D7T780	AT4G02590.1	basic helix-loop-helix (bHLH) DNA-binding superfamily protein	9.52144	-0.670774	-0.628983	10.2953	TRUE	0.000263944		VIT_05s0020g04620	678.9	923.4	808	426.4	451	373.6	365.2	551.9	371.1	343.8	311.4	329.3	5934
956	VIT_08s0058g00800	TC55193	F6GXZ8	AT5G01740.1	Nuclear transport factor 2 (NTF2) family protein	9.21002	-0.930692	-0.628625	19.9446	TRUE	1.36e-05		VIT_08s0058g00800	441.7	539.5	518.2	366.8	393.7	330.3	386.1	432.4	519.8	166.9	159.6	167.9	4422.9
957	VIT_14s0030g00410	TC62606	D7TUZ8	AT3G21510.1	histidine-containing phosphotransmitter 1	10.5014	-0.598537	-0.628472	8.49615	TRUE	2.77e-05		VIT_14s0030g00410	1325.1	1663.1	1531.7	1099.4	891	765.6	854.8	1094.9	749.7	684.9	599.3	649.4	11908.9
958	VIT_00s0391g00010		F6I2A1	AT1G22370.2	UDP-glucosyl transferase 85A5	7.21813	-0.545551	-0.628372	5.47513	TRUE	0.0016853		VIT_00s0391g00010	121.1	176.9	163.3	92.5	105.9	96.4	87.6	83.9	107	83	61.7	61.2	1240.5
959	VIT_01s0146g00140		D7U5Y7	AT1G27430.1	GYF domain-containing protein	7.43445	-0.319384	-0.628026	21.1922	TRUE	0.000814276		VIT_01s0146g00140	200.5	198.2	214.6	114.1	95.9	124.5	114.4	63.2	89.8	118.6	97.9	109.5	1541.2
960	VIT_19s0090g00410	TC61052	F6HEK1	AT3G20410.1	calmodulin-domain protein kinase 9	11.8942	-0.577144	-0.626915	9.92102	TRUE	2.08e-07		VIT_19s0090g00410	3712.3	4392.7	4084.2	2147.5	2713.7	2271.9	2370.4	2633.1	1886.7	1715.4	1769.4	1812.7	31510
961	VIT_16s0098g00720	TC52764	F6H793	AT5G55830.1	Concanavalin A-like lectin protein kinase family protein	8.51239	-0.0557439	-0.626846	11.7464	TRUE	2.59e-05		VIT_16s0098g00720	376.2	401.3	437.5	305.2	303.2	328.1	259.7	177.7	188.2	277.2	240.9	244	3539.2
962	VIT_02s0025g00880	TC66015	F6HUQ6	AT3G61600.1	POZ/BTB containin G-protein 1	10.0599	-0.157799	-0.62555	3.5361	TRUE	1.11e-06		VIT_02s0025g00880	1190.1	1053.9	1064.8	896	915.2	962.7	582.1	748.4	673.8	682.1	618.9	623.4	10011.4
963	VIT_11s0016g01370		F6HGP9	AT1G17455.1	ELF4-like 4	9.7002	-0.569367	-0.624499	14.5969	TRUE	0.00102345		VIT_11s0016g01370	837.7	1047.2	912.6	509.7	489.6	474.3	334.4	676.3	407.5	426.8	392.7	409.1	6917.9
964	VIT_13s0019g04090	TC54831	A5AE59	AT1G50490.1	ubiquitin-conjugating enzyme 20	9.59872	-0.911536	-0.623004	11.3863	TRUE	0.000231761		VIT_13s0019g04090	706.7	1013.3	903.4	358.6	373.8	337.9	440.8	478.8	391.5	298.2	325.1	291.3	5919.4
965	VIT_18s0001g09140	TC51751	F6H1A2	AT3G03990.1	alpha/beta-Hydrolases superfamily protein	11.5764	-0.75099	-0.622809	7.49427	TRUE	0.00351855		VIT_18s0001g09140	2582.7	4008.8	3466.9	1751.9	1613.2	1542	1456.8	2165.2	1742.3	1300.5	1297.5	1287.6	24215.4
966	VIT_17s0000g00040		D7SH93			6.75553	-0.608561	-0.620827	10.8429	TRUE	0.00745692		VIT_17s0000g00040	113.2	141.2	120.2	59.6	65.1	49.8	55.7	64.2	53.5	58.4	47	60.3	888.2
967	VIT_12s0057g00220	TC61336	F6HHJ8	AT4G28240.1	Wound-responsive family protein	10.7581	-0.479764	-0.620089	10.0931	TRUE	7.38e-07		VIT_12s0057g00220	1375.7	1805.2	1634.4	1391.3	1260.4	1351.4	1003.1	1334.8	1295.2	812.6	739.3	688.3	14691.7
968	VIT_07s0151g00830	TC60957	F6HI48	AT3G22530.1	unknown protein; FUNCTIONS IN: molecular_function unknown; INVOLVED IN: biological_process unknown; LOCATED IN: plasma membrane; EXPRESSED IN: 25 plant structures; EXPRESSED DURING: 15 growth stages; BEST Arabidopsis thaliana protein match is: unknown protein (TAIR:AT4G14830 1); Has 77 Blast hits to 77 proteins in 12 species: Archae - 0; Bacteria - 0; Metazoa - 0; Fungi - 0; Plants - 77; Viruses …	7.71387	-0.414549	-0.620029	6.63749	TRUE	0.000449057		VIT_07s0151g00830	229.3	213.7	244	158.2	130.1	137.5	102.5	126.4	140.1	107.6	117.5	115	1821.9
969	VIT_12s0142g00250		D7TR34	AT5G09400.1	K+ uptake permease 7	7.50759	-0.443492	-0.619684	26.052	TRUE	0.00214026		VIT_12s0142g00250	259.1	200.2	200.9	106.9	76.1	127.8	108.5	67.1	98.4	119.5	110.7	94.6	1569.8
970	VIT_07s0104g00120		A5AV05	AT3G06080.2	Plant protein of unknown function (DUF828)	9.1598	-0.734899	-0.619646	16.6277	TRUE	0.00156647		VIT_07s0104g00120	522.1	779.3	732.8	286.7	292.2	252.3	312.5	311	279.1	251.7	276.1	277.4	4573.2
971	VIT_12s0059g02140	TC66197	A5C5X2	AT3G07870.1	F-box and associated interaction domains-containing protein	8.34091	-0.475126	-0.619071	7.19646	TRUE	8.99e-05		VIT_12s0059g02140	359.3	348.1	370.5	198.3	196.3	224.2	191.1	190.5	177.5	166.9	173.3	171.6	2767.6
972	VIT_01s0011g05960	TC53942	A5AY88	AT1G68020.2	UDP-Glycosyltransferase / trehalose-phosphatase family protein	11.1972	-0.547229	-0.618884	3.18946	TRUE	5.05e-07		VIT_01s0011g05960	2292.9	2631	2503.9	1485.8	1575.7	1492.2	1464.8	1469.1	1399	1062.4	1136.9	1116	19629.7
973	VIT_10s0003g02120	TC67728	D7TJU3	AT5G45670.1	GDSL-like Lipase/Acylhydrolase superfamily protein	12.0295	-0.483089	-0.618002	10.1605	TRUE	0.000495695		VIT_10s0003g02120	4574.8	3792.2	4251.1	2817.5	3104.1	2996.3	1777.3	3546.4	2797.9	1682.6	1908.5	2291.4	35540.1
974	VIT_14s0171g00120	TC56117	A5AQV3	AT3G27210.1	unknown protein; FUNCTIONS IN: molecular_function unknown; INVOLVED IN: N-terminal protein myristoylation; LOCATED IN: plasma membrane; EXPRESSED IN: 22 plant structures; EXPRESSED DURING: 13 growth stages; BEST Arabidopsis thaliana protein match is: unknown protein (TAIR:AT5G40860 1); Has 133 Blast hits to 98 proteins in 25 species: Archae - 0; Bacteria - 6; Metazoa - 32; Fungi - 7; Plants - 70;…	10.7766	-0.772282	-0.617332	8.2663	TRUE	0.00871965		VIT_14s0171g00120	1559.3	2413.4	1902.2	879.6	935.1	904.2	938.4	1286.5	803.2	776.1	725.6	744.9	13868.5
975	VIT_11s0016g03010		F6HGY0	AT5G19740.1	Peptidase M28 family protein	10.0772	-0.991919	-0.614988	15.4857	TRUE	0.00216369		VIT_11s0016g03010	1053.1	1480.3	1256.5	448	490.7	406.1	510.5	728.6	512.3	389.4	392.7	471.3	8139.5
976	VIT_01s0011g04020	TC52963	A5BKM2	AT1G68220.1	Protein of unknown function (DUF1218)	10.3152	-0.319397	-0.613733	7.51087	TRUE	1.48e-06		VIT_01s0011g04020	1102.8	1460	1382.2	1059.4	980.3	922.6	722.5	976.4	715.5	688.5	703.1	677.2	11390.5
977	VIT_01s0146g00480		A5ADJ0	AT5G13220.1	jasmonate-zim-domain protein 10	7.94771	-0.86366	-0.612687	8.63795	TRUE	0.00814646		VIT_01s0146g00480	325.6	218.5	264.1	97.6	156.6	112.6	133.3	173.8	130.5	100.3	86.2	107.6	1906.7
978	VIT_19s0014g03140		E0CSN9	AT1G52920.1	G protein coupled receptor	7.52563	-0.390065	-0.61238	3.23154	TRUE	0.00084755		VIT_19s0014g03140	177.7	206	197.2	143.9	125.7	128.9	110.5	120.5	110.2	82.1	103.8	106.7	1613.2
979	VIT_18s0001g03960		F6H0M8	AT4G08500.1	MAPK/ERK kinase kinase 1	9.55015	-0.44198	-0.610179	12.5877	TRUE	7.1e-06		VIT_18s0001g03960	731.5	937.9	801.6	476.8	505	504.6	546.3	390	385	401.3	390.7	407.3	6478
980	VIT_18s0001g09990	TC52132	F6GZY7	AT1G47128.1	Granulin repeat cysteine protease family protein	12.1623	-0.437463	-0.60899	14.131	TRUE	1.16e-06		VIT_18s0001g09990	4521.2	5430.2	4935.4	3047.6	3146	3116.5	3524.7	2597.6	2142.3	2594.5	2346.2	2273.8	39676
981	VIT_16s0022g02200	TC54134	F6HAR0	AT5G51750.1	subtilase 1 3	12.1289	-0.574104	-0.607736	6.7472	TRUE	0.00573648		VIT_16s0022g02200	5625	3656.9	4595.1	2962.3	2654.2	3112.2	2118.6	3590.8	2818.2	1831.2	1972.1	2314.6	37251.2
982	VIT_03s0180g00010	TC52318	F6I5Z3	AT1G47128.1	Granulin repeat cysteine protease family protein	10.8582	-0.712602	-0.607582	13.2305	TRUE	1.48e-06		VIT_03s0180g00010	1932.6	2272.2	1960.9	1017.2	996.8	1010.3	1279.7	1070.2	904.8	861.8	815.7	802.5	14924.7
983	VIT_00s0360g00010	TC69409	F6I7H1	AT3G07310.1	Protein of unknown function (DUF760)	8.44124	-0.508603	-0.606831	6.18884	TRUE	0.000102899		VIT_00s0360g00010	348.4	403.2	384.3	213.7	223.8	225.2	212	214.2	192.5	176.9	194.9	158.6	2947.7
984	VIT_16s0098g00690	TC64916	E0CVF1	AT1G18000.1	Major facilitator superfamily protein	7.43054	-0.433949	-0.606559	5.52184	TRUE	0.00131396		VIT_16s0098g00690	196.5	163.4	186.2	130.5	103.7	125.6	124.4	107.6	86.6	102.1	82.3	83.5	1492.4
985	VIT_14s0066g00900		F6HUX7	AT5G40380.1	cysteine-rich RLK (RECEPTOR-like protein kinase) 42	8.25916	-0.259714	-0.605278	5.41833	TRUE	0.000117078		VIT_14s0066g00900	269	325.9	324.7	233.2	253.6	280.5	211	237	155.1	163.2	166.5	175.3	2795
986	VIT_01s0011g04810	TC56023	A5B6U4	AT2G01410.1	NHL domain-containing protein	8.45135	-0.438644	-0.604643	8.39885	TRUE	9.85e-05		VIT_01s0011g04810	393.1	399.3	354.9	256.9	231.6	210.1	194	246.8	180.8	192.4	191.9	178.1	3029.9
987	VIT_01s0127g00600		A5BKQ7	AT1G60420.1	DC1 domain-containing protein	9.45657	-0.32843	-0.604282	12.1867	TRUE	9.85e-06		VIT_01s0127g00600	749.4	813.2	767.7	488.1	488.5	519.8	496.6	389	347.6	451.4	408.3	368.3	6287.9
988	VIT_15s0048g01150		F6I360	AT5G51910.1	TCP family transcription factor	7.83477	0.00719197	-0.604119	8.93496	TRUE	0.000275505		VIT_15s0048g01150	268	218.5	257.7	193.2	196.3	238.2	147.3	105.6	155.1	179.7	157.7	157.7	2275
989	VIT_04s0044g01100	TC53779	A5BEQ8	AT5G64620.1	cell wall / vacuolar inhibitor of fructosidase 2	9.91337	-0.953705	-0.604061	13.0096	TRUE	9.79e-05		VIT_04s0044g01100	938	816.1	935.5	500.4	620.8	483	837.9	615.1	587.2	222.5	321.2	364.6	7242.3
990	VIT_13s0064g01640		F6HB82	AT2G44480.1	beta glucosidase 17	8.79813	-0.0390846	-0.603515	14.2306	TRUE	0.00597748		VIT_13s0064g01640	615.4	406.1	498.9	410	304.3	403.9	195	211.3	347.6	304.6	335.9	336.8	4369.8
991	VIT_18s0001g12550	TC61005	F6H048	AT1G19440.1	3-ketoacyl-CoA synthase 4	9.97464	-0.466377	-0.603253	2.73556	TRUE	4.2e-06		VIT_18s0001g12550	976.7	1095.5	999.7	768.6	706.8	669.2	598.1	726.7	625.7	454.2	509.2	501.9	8632.3
992	VIT_06s0009g02390		A5AQK0	AT1G50420.1	scarecrow-like 3	6.74411	-0.340272	-0.601305	10.5975	TRUE	0.00766039		VIT_06s0009g02390	101.2	134.4	133	65.8	69.5	78	71.6	53.3	51.3	66.6	62.7	67.7	955.1
993	VIT_03s0091g00260	TC60255	F6H699	AT1G24625.1	zinc finger protein 7	6.83141	-0.174579	-0.600957	15.5628	TRUE	0.00536888		VIT_03s0091g00260	106.2	136.3	160.5	87.3	67.3	89.9	55.7	63.2	59.9	83	82.3	76.1	1067.7
994	VIT_00s0264g00030	TC58780	D7T1R6	AT4G35830.1	aconitase 1	11.094	-0.217999	-0.600145	15.6041	TRUE	1.33e-06		VIT_00s0264g00030	2183.7	2680.3	2364.5	1728.3	1643	1685	1539.4	1217.3	1118.7	1582.3	1369.9	1155	20267.4
995	VIT_06s0004g00440	TC67561	F6GUN4			12.7437	-0.842181	-0.599975	6.87754	TRUE	0.00695809		VIT_06s0004g00440	5737.1	8574.6	7649.3	3971.4	3348.9	3381.8	5349.7	4039.1	3270.6	2474.2	2699.7	2911.1	53407.5
996	VIT_18s0001g14400	TC54832	A5AKD8	AT4G34870.1	rotamase cyclophilin 5	14.8477	-0.281561	-0.597774	14.4195	TRUE	4.37e-07		VIT_18s0001g14400	33338.9	30088.5	31135.6	23953.6	21334.8	22457.8	12841.9	21559.7	20008.9	16731.7	16999.1	17680.9	268131
997	VIT_08s0040g01780		D7TQM0	AT2G28305.1	Putative lysine decarboxylase family protein	6.8383	0.502924	-0.596604	10.9209	TRUE	0.00269794		VIT_08s0040g01780	103.2	105.4	98.1	196.3	201.8	137.5	63.7	109.6	81.3	104	93	90	1383.9
998	VIT_18s0076g00330	TC57371	F6GYV2	AT1G43700.1	VIRE2-interacting protein 1	9.46052	-0.581372	-0.59622	9.26251	TRUE	0.000114398		VIT_18s0076g00330	641.2	874.1	747.5	440.8	455.4	412.6	502.5	462.1	330.5	359.3	318.2	327.5	5871.7
999	VIT_11s0016g00220		D7TC79	AT5G20870.1	O-Glycosyl hydrolases family 17 protein	7.90582	-0.479237	-0.595987	9.90304	TRUE	0.000552111		VIT_11s0016g00220	257.1	256.2	288.9	150	145.6	155.9	161.2	110.6	144.4	135.9	119.5	131.7	2057
1000	VIT_13s0084g00810		A5BGR2	AT1G08315.1	ARM repeat superfamily protein	7.24359	-0.515636	-0.593657	13.5753	TRUE	0.0032127		VIT_13s0084g00810	162.8	167.3	185.3	97.6	94.8	78	87.6	97.7	70.6	98.5	88.1	58.4	1286.7
1001	VIT_03s0088g00270	TC61964	F6HBL7	AT3G19660.1	unknown protein; Has 16 Blast hits to 16 proteins in 6 species: Archae - 0; Bacteria - 0; Metazoa - 0; Fungi - 0; Plants - 16; Viruses - 0; Other Eukaryotes - 0 (source: NCBI BLink)	6.86716	-0.301445	-0.593588	5.15485	TRUE	0.00582592		VIT_03s0088g00270	140.9	103.5	123.8	90.4	80.5	97.5	81.6	80	56.7	75.7	62.7	61.2	1054.5
1002	VIT_18s0001g05310		F6H0W1	AT1G22220.1	F-box family protein	7.04318	-0.537341	-0.593346	3.0748	TRUE	0.00504224		VIT_18s0001g05310	152.9	137.3	126.6	93.5	78.3	84.5	92.5	76	78.1	69.3	66.6	56.6	1112.2
1003	VIT_00s0291g00050		F6GZ12	AT1G70640.1	octicosapeptide/Phox/Bem1p (PB1) domain-containing protein	9.44208	-0.149444	-0.592856	9.10641	TRUE	1.2e-05		VIT_00s0291g00050	618.4	799.6	730.1	588.8	642.9	593.4	548.3	445.3	346.5	461.5	377	447.1	6598.9
1004	VIT_17s0000g09130		D7SHK5	AT5G63120.2	P-loop containing nucleoside triphosphate hydrolases superfamily protein	9.69956	-0.548361	-0.59248	12.3876	TRUE	1.24e-05		VIT_17s0000g09130	871.5	988.2	912.6	534.3	490.7	483	574.2	479.8	408.6	413.1	440.6	412.8	7009.4
1005	VIT_15s0046g01060		F6I6B5	AT4G01030.1	pentatricopeptide (PPR) repeat-containing protein	7.55464	-0.45922	-0.592306	2.11743	TRUE	0.00132815		VIT_15s0046g01060	178.7	202.1	188	117.1	146.7	142.9	122.4	111.6	136.9	98.5	88.1	88.1	1621.1
1006	VIT_14s0068g00850	TC59127	F6H416	AT3G02050.1	K+ uptake transporter 3	12.0258	-0.517606	-0.591057	7.30003	TRUE	2.43e-06		VIT_14s0068g00850	4605.6	3819.3	4089.7	2494.8	3481.2	2760.3	3126.6	2835.5	2339.1	1867.7	2000.5	1935.2	35355.5
1007	VIT_08s0217g00100	TC56029	Q9FVE1	AT5G54960.1	pyruvate decarboxylase-2	11.7217	-0.667319	-0.590757	17.4182	TRUE	0.000341419		VIT_08s0217g00100	3281.5	4270.9	4016.3	1815.6	1780.8	1871.2	1990.2	2414	1362.6	1665.2	1632.3	1548.3	27648.9
1008	VIT_15s0046g02380		A5AK11	AT2G45970.1	cytochrome P450, family 86, subfamily A, polypeptide 8	7.992	-0.232397	-0.589593	5.3262	TRUE	0.000357557		VIT_15s0046g02380	254.1	267.8	268.7	205.5	204	216.6	181.1	141.2	165.8	119.5	145.9	183.7	2353.9
1009	VIT_05s0049g00940	TC55022	F6H8P9	AT2G38940.1	phosphate transporter 1;4	12.281	-1.34143	-0.588958	12.1815	TRUE	0.00172894		VIT_05s0049g00940	4982.8	6211.5	5583.8	1764.3	1697	1693.6	3751.6	2873.1	2068.5	1419	1500.1	1490.8	35036.1
1010	VIT_12s0059g02730		D7TEQ9	AT2G32280.1	Protein of unknown function (DUF1218)	7.21393	-0.574554	-0.588323	8.44367	TRUE	0.00400119		VIT_12s0059g02730	134	191.4	171.5	91.4	82.7	85.5	82.6	93.8	81.3	67.5	80.3	79.8	1241.8
1011	VIT_09s0018g01290		D7T407			8.77883	-0.153586	-0.584775	13.8499	TRUE	0.000859129		VIT_09s0018g01290	441.7	512.5	474.2	383.3	313.2	386.6	210	380.1	210.7	328.3	271.2	259.8	4171.6
1012	VIT_04s0079g00280		F6HFV8	AT1G65910.1	NAC domain containing protein 28	7.03325	-0.283755	-0.583666	5.89676	TRUE	0.00463505		VIT_04s0079g00280	117.1	148.9	147.7	117.1	93.7	93.1	91.6	63.2	92	74.8	68.5	85.3	1193
1013	VIT_18s0001g06790		F6H0Y9	AT5G65380.1	MATE efflux family protein	7.40079	-0.0666019	-0.582644	9.69409	TRUE	0.00152012		VIT_18s0001g06790	199.5	161.5	173.3	149	167.6	140.8	142.3	103.7	71.7	112.2	106.7	123.4	1651.7
1014	VIT_00s0194g00190	TC53884	F6HCW1	AT3G13130.1	unknown protein; FUNCTIONS IN: molecular_function unknown; INVOLVED IN: biological_process unknown; LOCATED IN: endomembrane system; EXPRESSED IN: male gametophyte; Has 140 Blast hits to 132 proteins in 41 species: Archae - 2; Bacteria - 4; Metazoa - 29; Fungi - 20; Plants - 51; Viruses - 0; Other Eukaryotes - 34 (source: NCBI BLink)	6.7567	0.710444	-0.581926	4.73098	TRUE	0.00274267		VIT_00s0194g00190	100.3	120.9	114.6	186	138.9	188.4	84.6	63.2	59.9	121.3	116.5	128.9	1423.5
1015	VIT_05s0020g01040		D7T6B1	AT1G48330.1	unknown protein; BEST Arabidopsis thaliana protein match is: unknown protein (TAIR:AT3G17580 1); Has 40 Blast hits to 40 proteins in 11 species: Archae - 0; Bacteria - 0; Metazoa - 0; Fungi - 0; Plants - 40; Viruses - 0; Other Eukaryotes - 0 (source: NCBI BLink)	7.82385	-1.05651	-0.581203	6.74244	TRUE	0.00173399		VIT_05s0020g01040	227.3	206.9	214.6	89.4	131.2	124.5	132.3	193.5	150.8	66.6	62.7	76.1	1675.9
1016	VIT_01s0010g02030	TC63237	D7TAI4	AT2G02100.1	low-molecular-weight cysteine-rich 69	11.6013	0.334175	-0.580526	8.63708	TRUE	2e-06		VIT_01s0010g02030	3733.1	3117.3	3313.8	3634.3	3585.9	3469.5	1711.6	2050.6	1900.6	2746.8	2836.8	2987.2	35087.5
1017	VIT_00s0215g00110		D7TRC4	AT5G23450.3	long-chain base (LCB) kinase 1	8.17892	-0.433636	-0.577842	16.935	TRUE	0.000444131		VIT_00s0215g00110	356.3	310.4	317.3	180.8	159.9	212.2	210	131.3	158.3	165.1	188	142.9	2532.5
1018	VIT_03s0063g01690	TC64351	F6HQH5	AT4G31940.1	cytochrome P450, family 82, subfamily C, polypeptide 4	10.0773	-0.234097	-0.57784	11.7081	TRUE	1.06e-05		VIT_03s0063g01690	1261.6	1178.7	1185.9	798.4	738.8	885.8	643.8	672.4	589.3	690.4	666.8	716.2	10028.1
1019	VIT_17s0000g03790	TC69410	F6GTK4	AT1G13360.1	unknown protein; BEST Arabidopsis thaliana protein match is: unknown protein (TAIR:AT3G25870 1); Has 69 Blast hits to 69 proteins in 16 species: Archae - 0; Bacteria - 0; Metazoa - 6; Fungi - 0; Plants - 63; Viruses - 0; Other Eukaryotes - 0 (source: NCBI BLink)	9.00112	0.201724	-0.576925	8.36091	TRUE	6.79e-05		VIT_17s0000g03790	469.5	586	498.9	583.6	496.2	668.1	403	336.7	278.1	445	414.2	339.5	5518.8
1020	VIT_02s0025g03070	TC63877	F6HUA1	AT5G47610.1	RING/U-box superfamily protein	9.05984	-0.219707	-0.574791	4.22766	TRUE	5.28e-05		VIT_02s0025g03070	520.1	490.2	476.9	517.9	486.3	471.1	367.2	397.9	390.4	301.9	287.9	263.5	4971.3
1021	VIT_00s0231g00070	TC60535	F6HRH7	AT4G12980.1	Auxin-responsive family protein	9.85893	-0.579318	-0.574415	10.5511	TRUE	0.000366218		VIT_00s0231g00070	1229.8	878.9	969.5	509.7	587.7	566.3	592.1	612.1	465.2	497	447.5	445.3	7801.1
1022	VIT_13s0067g03070	TC65650	A5ATY1	AT3G56380.1	response regulator 17	8.7391	-0.15465	-0.57388	6.41014	TRUE	0.00213435		VIT_13s0067g03070	525.1	316.2	397.1	358.6	451	382.3	294.6	331.7	265.2	235.3	258.5	252.3	4067.9
1023	VIT_18s0001g13030		F6H1J4	AT1G75390.1	basic leucine-zipper 44	8.75984	-0.505866	-0.573623	7.30013	TRUE	0.000138417		VIT_18s0001g13030	495.3	434.1	491.6	282.6	270.2	272.9	270.7	263.6	253.5	193.3	239.9	245.8	3713.5
1024	VIT_18s0001g00750	TC53964	E0CQV5	AT5G27280.1	Zim17-type zinc finger protein	9.46344	-0.488527	-0.572679	11.415	TRUE	0.000102917		VIT_18s0001g00750	631.3	885.7	813.5	486	459.8	406.1	474.7	433.4	366.9	383.9	383.8	356.2	6081.3
1025	VIT_07s0129g00330	TC60668	D7TT88	AT3G49940.1	LOB domain-containing protein 38	11.089	-0.717	-0.572151	6.88347	TRUE	5.19e-06		VIT_07s0129g00330	2251.2	2235.5	2231.5	1395.4	1295.7	1170.6	1176.2	1573.8	1520.9	779.7	935.1	1037.2	17602.8
1026	VIT_08s0007g03040	TC55405	F6HKN0	AT5G59530.1	2-oxoglutarate (2OG) and Fe(II)-dependent oxygenase superfamily protein	11.2617	-0.282769	-0.57199	4.59311	TRUE	4.05e-06		VIT_08s0007g03040	2663.1	2573	2583.7	1950.2	1726.8	2001.2	1551.4	1677.4	1416.1	1480.1	1437.5	1411	22471.5
1027	VIT_14s0030g01980		D7TUK6	AT1G60690.1	NAD(P)-linked oxidoreductase superfamily protein	9.42078	-0.703932	-0.57192	13.6285	TRUE	4.92e-05		VIT_14s0030g01980	810.9	694.2	757.6	343.2	417.9	367.1	514.5	380.1	343.3	296.4	298.7	347.9	5571.8
1028	VIT_17s0000g01970	TC53469	A5AHG4	AT1G73500.1	MAP kinase kinase 9	10.4896	-0.193504	-0.571203	5.91034	TRUE	7.48e-06		VIT_17s0000g01970	1432.3	1569.3	1503.3	1117.9	1232.8	1251.8	1052.8	925.1	792.5	989.5	874.4	790.4	13532.1
1029	VIT_04s0023g03600	TC55226	F6GWL8	AT2G17850.1	Rhodanese/Cell cycle control phosphatase superfamily protein	8.77835	-0.444194	-0.570837	6.87153	TRUE	0.000132148		VIT_04s0023g03600	388.1	399.3	431.1	339.1	400.3	305.4	284.6	364.3	308	194.2	199.8	204.1	3818.3
1030	VIT_00s0301g00040	TC54325	F6GYX8	AT4G21620.1	glycine-rich protein	10.4793	-0.280876	-0.568758	6.06726	TRUE	0.000210327		VIT_00s0301g00040	1704.3	1098.4	1388.6	1307	1165.5	1128.4	952.3	948.8	1049.2	698.6	772.6	853.5	13067.2
1031	VIT_08s0007g07620	TC61161	D7TI43	AT1G08570.1	atypical CYS HIS rich thioredoxin 4	11.2221	0.438085	-0.566377	10.0459	TRUE	4.41e-06		VIT_08s0007g07620	2606.5	2537.2	2549.8	2937.7	2740.2	3320.1	1339.4	1644.8	1494.1	2797	2203.2	2039.1	28209.1
1032	VIT_13s0158g00380		A5C0C1	AT2G16770.1	Basic-leucine zipper (bZIP) transcription factor family protein	8.73548	-0.411363	-0.56607	16.8499	TRUE	0.000181411		VIT_13s0158g00380	402	570.5	485.2	267.2	260.2	292.4	260.7	265.6	208.6	250.8	235	263.5	3761.7
1033	VIT_09s0002g04500	TC51805	F6HYF1	AT1G79900.1	Mitochondrial substrate carrier family protein	7.4813	-0.46494	-0.564714	11.0682	TRUE	0.00306434		VIT_09s0002g04500	164.8	214.7	222	113	125.7	97.5	124.4	94.8	94.1	101.2	104.8	94.6	1551.6
1034	VIT_03s0063g01870	TC52283	D7TPV7	AT3G50830.1	cold-regulated 413-plasma membrane 2	10.3545	-0.572687	-0.564605	5.0046	TRUE	1.38e-05		VIT_03s0063g01870	1201	1466.8	1397.8	884.7	857.9	802.4	809	996.2	754	607.4	600.3	643.8	11021.3
1035	VIT_17s0000g05630	TC61132	F6GTA7	AT3G01470.1	homeobox 1	11.5001	-0.429302	-0.564254	11.9538	TRUE	0.00211009		VIT_17s0000g05630	2625.4	3818.3	3261.5	1797.1	1933	1964.3	2164.4	1653.7	1366.9	1787.4	1572.6	1519.6	25464.2
1036	VIT_18s0001g02050	TC51897	F6H0J2	AT1G21680.1	DPP6 N-terminal domain-like protein	9.4894	-0.147381	-0.56312	12.7224	TRUE	3.84e-05		VIT_18s0001g02050	784.1	755.2	830	578.5	533.7	638.9	532.4	340.6	436.4	483.3	494.5	475.9	6883.5
1037	VIT_08s0007g06450	TC51920	F6HLJ4	AT3G12120.1	fatty acid desaturase 2	13.3017	-0.192498	-0.562422	13.6742	TRUE	3.3e-06		VIT_08s0007g06450	12432.1	10089.8	11053	7749.6	7323	8558	5395.5	6941.7	5944.5	6476.7	6777.1	6649.7	95390.7
1038	VIT_10s0003g04180	TC54053	F6HLU8	AT1G30360.1	Early-responsive to dehydration stress protein (ERD4)	13.9428	-0.610793	-0.562131	9.29874	TRUE	0.000638969		VIT_10s0003g04180	14255.5	19983.2	17092.6	9213.8	9899.9	9139.5	9883.5	11635.4	7703.9	7902.1	7434.2	7435.4	131579
1039	VIT_07s0104g01360	TC64342	F6HQ13	AT2G47890.1	B-box type zinc finger protein with CCT domain	11.5986	-0.595699	-0.561709	3.65758	TRUE	5.57e-06		VIT_07s0104g01360	3086.9	3358.1	3113.8	1945.1	2128.2	1912.4	2177.3	2225.4	1725.2	1411.7	1437.5	1438.8	25960.4
1040	VIT_18s0001g02300	TC64843	F6H0K2	AT1G01720.1	NAC (No Apical Meristem) domain transcriptional regulator superfamily protein	9.53985	0.314133	-0.561395	4.22737	TRUE	2.5e-05		VIT_18s0001g02300	799	693.3	786	832.3	1022.2	866.3	555.3	453.2	472.7	680.3	657	582.6	8400.2
1041	VIT_03s0038g02390	TC52959	A5AP73	AT4G27960.2	ubiquitin conjugating enzyme 9	9.52107	-0.462929	-0.559277	20.9464	TRUE	5.76e-05		VIT_03s0038g02390	787.1	856.7	853.9	463.4	459.8	454.8	568.2	385	334.8	435	435.7	369.2	6403.6
1042	VIT_01s0011g04030		F6HEV8	AT3G18260.1	Reticulon family protein	9.40856	-0.326864	-0.55851	7.20603	TRUE	5.85e-05		VIT_01s0011g04030	804	715.5	705.3	460.3	500.6	512.2	447.8	401.8	403.2	433.2	379	398	6160.9
1043	VIT_07s0005g00890		D7U2D3	AT3G06770.2	Pectin lyase-like superfamily protein	7.74593	-0.849295	-0.557077	6.92002	TRUE	0.00277714		VIT_07s0005g00890	209.4	239.8	201.8	122.3	121.3	109.4	190.1	123.4	118.7	68.4	85.2	92.8	1682.6
1044	VIT_04s0008g04210	TC65442	D7SUH5	AT4G32690.1	hemoglobin 3	8.79422	-0.292283	-0.557031	11.7472	TRUE	0.0051276		VIT_04s0008g04210	415.9	559.8	470.5	376.1	330.8	284.8	338.3	265.6	220.3	342	262.4	201.3	4067.8
1045	VIT_08s0007g07140		A5AJC4	AT3G03990.1	alpha/beta-Hydrolases superfamily protein	10.6153	-0.520047	-0.553446	7.82168	TRUE	0.00544037		VIT_08s0007g07140	1858.1	1208.6	1468.4	1055.3	1282.4	1064.5	1286.7	1057.4	979.7	560.9	717.8	874.8	13414.6
1046	VIT_08s0007g04800		D7TIT5	AT1G08080.1	alpha carbonic anhydrase 7	8.67141	-0.345397	-0.553361	9.05425	TRUE	0.000941439		VIT_08s0007g04800	440.7	390.6	408.1	300	354	295.6	373.2	245.8	202.1	210.7	214.4	240.3	3675.5
1047	VIT_08s0007g03670		D7TJ40	AT5G03610.1	GDSL-like Lipase/Acylhydrolase superfamily protein	11.32	-0.708509	-0.552728	8.23866	TRUE	1.06e-05		VIT_08s0007g03670	2553.9	2872.7	2730.4	1418	1506.3	1465.1	1363.3	1886.7	1641.7	1015	1131	1263.5	20847.6
1048	VIT_18s0001g13340		A5B1B3	AT2G27190.1	purple acid phosphatase 12	9.35301	0.303584	-0.552122	52.271	TRUE	0.000107816		VIT_18s0001g13340	886.4	723.3	819	609.3	550.2	689.8	215.9	351.5	439.6	656.6	632.6	759.8	7334
1049	VIT_08s0007g07530	TC70734	F6HLA7	AT3G03980.1	NAD(P)-binding Rossmann-fold superfamily protein	8.68573	-0.722903	-0.549114	10.5175	TRUE	0.000909733		VIT_08s0007g07530	398	510.5	425.6	250.7	221.6	211.2	192.1	316.9	264.2	174.2	187	196.7	3348.7
1050	VIT_18s0001g00560		E0CQU1	AT1G76130.1	alpha-amylase-like 2	8.78377	-0.532415	-0.548673	27.8209	TRUE	0.002596		VIT_18s0001g00560	433.8	608.2	568.7	242.5	239.3	223.1	284.6	215.2	197.9	288.2	254.6	230.1	3786.2
1051	VIT_10s0071g00770	TC66297	A5BAQ3	AT3G20015.1	Eukaryotic aspartyl protease family protein	9.07957	-0.0348624	-0.547772	11.8079	TRUE	0.00606527		VIT_10s0071g00770	664	467	631	437.7	466.4	543.6	289.6	470	252.4	405.8	374.1	398.9	5400.5
1052	VIT_13s0064g00410		D7T357			8.39345	-0.760559	-0.547553	13.3576	TRUE	0.00332694		VIT_13s0064g00410	332.5	451.5	354.9	163.4	170.9	177.6	234.8	213.3	147.6	148.6	150.8	167.9	2713.8
1053	VIT_04s0008g01260	TC68772	F6H3P0	AT1G60960.1	iron regulated transporter 3	8.7625	-0.71869	-0.547511	12.0785	TRUE	0.000390732		VIT_04s0008g01260	410.9	546.3	496.2	239.4	240.4	212.2	290.6	248.8	242.8	203.4	185.1	224.5	3540.6
1054	VIT_18s0001g09460	TC55621	E0CP56	AT2G14900.1	Gibberellin-regulated family protein	9.14972	0.651707	-0.547221	9.19391	TRUE	0.00123878		VIT_18s0001g09460	735.5	431.2	628.3	755.2	803.9	977.8	357.2	413.7	330.5	652.1	664.9	612.3	7362.6
1055	VIT_09s0002g07110		A5AQ14	AT4G32250.1	Protein kinase superfamily protein	9.54167	-0.189223	-0.546621	2.49399	TRUE	6.19e-05		VIT_09s0002g07110	778.2	756.1	758.5	710	601	598.8	509.5	516.4	464.2	497.9	455.3	424.9	7070.8
1056	VIT_01s0011g01760		D7T9K2	AT1G31200.1	phloem protein 2-A9	7.89707	-0.302379	-0.545747	13.3554	TRUE	0.00160673		VIT_01s0011g01760	256.1	249.5	301.8	196.3	156.6	147.3	167.2	125.4	128.3	150.5	138.1	166.1	2183.2
1057	VIT_14s0060g02200	TC57349	D7U9V3	AT3G05510.1	Phospholipid/glycerol acyltransferase family protein	8.52763	-0.143081	-0.545037	17.7463	TRUE	0.000394804		VIT_14s0060g02200	410.9	445.7	395.3	288.7	288.9	290.2	170.2	294.2	188.2	255.3	265.4	262.5	3555.5
1058	VIT_07s0129g00860	TC52803	F6HSX8	AT4G37370.1	cytochrome P450, family 81, subfamily D, polypeptide 8	7.91198	0.0319898	-0.544085	4.95429	TRUE	0.00109136		VIT_07s0129g00860	265	258.2	252.2	243.5	216.1	224.2	177.1	146.1	132.6	177.8	172.3	195.7	2460.8
1059	VIT_01s0011g00720		F6HF79	AT1G69310.1	WRKY DNA-binding protein 57	7.87382	-0.567855	-0.543856	10.6581	TRUE	0.00226117		VIT_01s0011g00720	266	289.1	231.1	129.5	151.1	133.2	151.3	150.1	119.8	104.9	128.3	137.3	1991.7
1060	VIT_18s0001g14130	TC62602	F6H081	AT1G75710.1	C2H2-like zinc finger protein	10.5721	-0.80148	-0.543342	5.53271	TRUE	2.94e-05		VIT_18s0001g14130	1345.9	1780.1	1617	864.1	841.4	810	916.5	1151.2	942.3	601	623.8	646.6	12139.9
1061	VIT_09s0002g03640		A5AY87	AT3G16340.1	pleiotropic drug resistance 1	7.49851	-0.539016	-0.542897	11.3385	TRUE	0.0049265		VIT_09s0002g03640	156.8	219.5	232	98.6	121.3	102.9	120.4	107.6	94.1	103.1	94	96.5	1546.8
1062	VIT_14s0066g01790	TC55527	D7TWU4	AT5G14920.1	Gibberellin-regulated family protein	10.2335	-0.911253	-0.542223	16.0106	TRUE	4.96e-05		VIT_14s0066g01790	1255.6	1277.3	1359.3	623.7	569	570.7	838.9	848.1	594.7	362	466.1	601.1	9366.5
1063	VIT_11s0118g00590		D7T4Z4	AT2G12400.1	unknown protein; FUNCTIONS IN: molecular_function unknown; INVOLVED IN: biological_process unknown; LOCATED IN: endomembrane system; EXPRESSED IN: 25 plant structures; EXPRESSED DURING: 13 growth stages; BEST Arabidopsis thaliana protein match is: unknown protein (TAIR:AT2G25270 1); Has 177 Blast hits to 172 proteins in 23 species: Archae - 0; Bacteria - 2; Metazoa - 3; Fungi - 0; Plants - 164; V…	12.2237	-0.256555	-0.541978	7.07622	TRUE	0.000523553		VIT_11s0118g00590	3966.4	5948.5	5101.4	3832.7	3691.8	3926.5	2780.3	3736	2878.1	2969.3	2822.1	2844.3	44497.4
1064	VIT_04s0008g06250	TC66131	F6H3W2	AT5G25280.1	serine-rich protein-related	9.4638	0.0350564	-0.541429	6.15814	TRUE	7.55e-05		VIT_04s0008g06250	755.4	761	769.5	641.2	653.9	702.8	462.7	489.7	382.9	535.3	553.3	524.1	7231.8
1065	VIT_08s0007g07630		A5AMZ4	AT2G33260.1	Tryptophan/tyrosine permease	8.05714	-0.171272	-0.540567	6.15201	TRUE	0.00109344		VIT_08s0007g07630	336.5	246.6	277.9	197.3	229.4	226.3	177.1	165.9	160.4	185.1	164.5	179	2546
1066	VIT_06s0004g05680		F6GUW7	AT2G29420.1	glutathione S-transferase tau 7	12.3303	-0.337026	-0.538723	5.69083	TRUE	1.09e-05		VIT_06s0004g05680	5885	4903.2	5183.9	3958	3932.2	3924.4	2818.2	3566.1	3888.8	2790.6	2882.8	3033.5	46766.7
1067	VIT_07s0191g00080	TC71037	A5BN66	AT5G65280.1	GCR2-like 1	8.02916	0.0976386	-0.53867	7.75742	TRUE	0.000911407		VIT_07s0191g00080	246.2	321	260.5	257.9	273.5	259.9	204	158	144.4	238	196.8	176.3	2736.5
1068	VIT_18s0001g05780	TC64724	F6H0Q4	AT1G78230.1	Outer arm dynein light chain 1 protein	11.649	-0.467117	-0.538121	6.48822	TRUE	1.48e-05		VIT_18s0001g05780	2989.7	3611.4	3255.1	2065.3	2538.4	2203.7	2294.7	2369.5	1815	1489.2	1639.2	1783.9	28055.1
1069	VIT_02s0025g00140	TC66046	F6HUM1	AT3G61460.1	brassinosteroid-responsive RING-H2	8.47006	0.0370767	-0.537497	7.80793	TRUE	0.0060635		VIT_02s0025g00140	454.6	274.6	348.5	342.2	362.8	372.5	192.1	289.3	241.7	297.3	222.3	242.1	3640
1070	VIT_19s0027g00460		A5C700	AT1G17180.1	glutathione S-transferase TAU 25	9.47237	-0.407432	-0.536618	7.39783	TRUE	0.000117078		VIT_19s0027g00460	686.9	801.6	760.3	552.8	551.3	410.4	429.9	506.5	448.1	437.7	373.1	361.8	6320.4
1071	VIT_08s0007g02570	TC62054	F6HKQ5	AT3G44260.1	Polynucleotidyl transferase, ribonuclease H-like superfamily protein	9.06746	-0.374627	-0.535832	5.63	TRUE	0.000223674		VIT_08s0007g02570	570.7	582.1	576	368.9	390.4	386.6	378.1	355.4	289.8	321	288.9	314.5	4822.4
1072	VIT_02s0025g00480	TC64385	D7TV73	AT4G11240.1	Calcineurin-like metallo-phosphoesterase superfamily protein	11.5807	-0.33256	-0.535459	6.59139	TRUE	1.75e-05		VIT_02s0025g00480	3676.5	2923	3257.8	2266.7	2221.9	2273	1787.2	2073.3	2012.9	1751.9	1787.1	1867.4	27898.7
1073	VIT_10s0003g00180		F6HM29	AT3G05700.1	Drought-responsive family protein	9.54503	-0.592055	-0.533701	6.49809	TRUE	0.000132148		VIT_10s0003g00180	664	841.2	831	465.5	476.4	478.6	472.7	591.4	415	362	365.2	347	6310
1074	VIT_19s0177g00100	TC64269	F6H9A6	AT4G27130.1	Translation initiation factor SUI1 family protein	13.1413	-0.215253	-0.53274	2.37272	TRUE	1.17e-05		VIT_19s0177g00100	9226.1	9672	9426.8	7827.7	7488.4	6979.1	5854.2	6137.1	5898.5	5456.3	5537.4	5875.1	85378.7
1075	VIT_18s0001g01030	TC60636	F6H0E3	AT1G60420.1	DC1 domain-containing protein	10.4755	1.20005	-0.531479	6.24714	TRUE	0.00029854		VIT_18s0001g01030	1280.4	1571.2	1373	3230.5	3055.5	3632	1040.9	933	1013.9	2747.7	2140.6	1827.6	23846.3
1076	VIT_06s0004g04550		F6GV20	AT2G28840.1	XB3 ortholog 1 in Arabidopsis thaliana	10.3023	-0.470201	-0.531203	21.439	TRUE	6.19e-05		VIT_06s0004g04550	1411.5	1415.6	1466.6	783	707.9	869.6	664.7	980.4	617.1	711.3	699.2	744.9	11071.8
1077	VIT_11s0016g04410	TC65407	D7TBT3	AT5G11440.1	CTC-interacting domain 5	7.71245	-0.414615	-0.530503	5.70263	TRUE	0.0035526		VIT_11s0016g04410	236.2	208.9	244.9	138.7	133.4	150.5	141.3	126.4	121.9	126.8	117.5	118.7	1865.2
1078	VIT_14s0060g01960		D7U9X2	AT3G05620.1	Plant invertase/pectin methylesterase inhibitor superfamily	8.04299	-0.299865	-0.528981	9.90506	TRUE	0.0017322		VIT_14s0060g01960	276.9	308.4	285.2	195.2	206.2	173.3	195	145.1	148.7	193.3	158.6	142.9	2428.8
1079	VIT_07s0129g00930		F6HSY4	AT4G37300.1	maternal effect embryo arrest 59	9.43733	-0.287658	-0.528974	9.39355	TRUE	0.00190031		VIT_07s0129g00930	812.9	598.5	840.1	638.1	499.5	422.3	459.7	418.6	440.6	432.3	407.4	442.5	6412.5
1080	VIT_02s0025g02410	TC56582	D7TVP7	AT1G64640.1	early nodulin-like protein 8	9.45873	-0.694328	-0.528227	11.4702	TRUE	0.000203585		VIT_02s0025g02410	684.9	850.9	767.7	405.9	393.7	379	396.1	550.9	377.5	316.5	340.8	337.7	5801.6
1081	VIT_01s0026g02480	TC62067	F6HPR1	AT2G47400.1	CP12 domain-containing protein 1	14.064	-0.719634	-0.52716	5.70855	TRUE	0.00107153		VIT_01s0026g02480	14470.9	21045.9	18172.1	11144.5	9840.4	8812.5	10284.5	12278.1	11489	7390.5	7560.5	7675.7	140165
1082	VIT_16s0098g01240	TC60415	F6H751	AT3G15040.1	Protein of unknown function, DUF584	7.55721	-0.0527614	-0.527087	1.77481	TRUE	0.00355071		VIT_16s0098g01240	205.5	197.3	189.9	180.8	169.8	166.8	112.4	127.4	131.6	135.9	131.2	130.8	1879.4
1083	VIT_15s0048g01930		D7U7J3	AT3G61060.2	phloem protein 2-A13	7.6581	-0.0781604	-0.527039	4.47755	TRUE	0.00294526		VIT_15s0048g01930	184.6	222.4	198.1	211.7	186.4	176.5	119.4	151.1	150.8	155.9	110.7	130.8	1998.4
1084	VIT_11s0016g02980		D7TBF0	AT5G56550.1	oxidative stress 3	8.50549	-0.0421843	-0.526267	15.9381	TRUE	0.000640676		VIT_11s0016g02980	330.5	310.4	307.3	401.8	469.7	328.1	240.8	336.7	284.5	206.1	196.8	231	3643.7
1085	VIT_03s0063g02470		F6HQM0			7.28644	-0.364138	-0.523462	3.67985	TRUE	0.00876346		VIT_03s0063g02470	134	167.3	176.1	127.4	119.1	109.4	85.6	113.5	119.8	85.7	83.2	90	1411.1
1086	VIT_07s0031g00190		A6XA90	AT3G50260.1	cooperatively regulated by ethylene and jasmonate 1	8.56426	-0.448424	-0.523126	2.15167	TRUE	0.000818792		VIT_07s0031g00190	427.8	360.7	360.5	291.8	272.4	257.7	233.9	279.4	267.4	194.2	189	203.2	3338
1087	VIT_18s0001g12620	TC55903	F6H051	AT4G36550.1	ARM repeat superfamily protein	7.31389	-0.484588	-0.522423	9.53835	TRUE	0.00982926		VIT_18s0001g12620	151.9	184.7	189.9	95.6	111.4	95.3	124.4	93.8	75.9	83.9	87.1	95.6	1389.5
1088	VIT_05s0020g03060		D7T6U9	AT4G19600.1	Cyclin family protein	8.34516	-0.422363	-0.522402	6.37137	TRUE	0.00127476		VIT_05s0020g03060	319.6	374.2	366	206.5	232.7	222	213	217.2	186.1	201.5	188	166.1	2892.9
1089	VIT_18s0001g08240	TC52192	F6GZM2	AT5G49660.1	Leucine-rich repeat transmembrane protein kinase family protein	7.65684	-0.45099	-0.522231	9.95867	TRUE	0.00493509		VIT_18s0001g08240	194.5	227.2	250.4	124.3	105.9	159.2	122.4	127.4	120.9	124.9	109.7	113.2	1780
1090	VIT_00s0252g00130	TC55597	E2JF17	AT3G10300.3	Calcium-binding EF-hand family protein	12.3968	-0.551302	-0.522158	9.09176	TRUE	0.000136585		VIT_00s0252g00130	5059.2	6241.4	5709.5	3390.8	3603.6	3475	2996.3	4533.7	3153	2598.2	2600.8	2887.9	46249.4
1091	VIT_14s0171g00410	TC55456	F6I5L6	AT3G01750.1	Ankyrin repeat family protein	10.2552	-0.449952	-0.522001	12.8395	TRUE	8.71e-05		VIT_14s0171g00410	1191.1	1537.4	1357.4	767.6	754.2	847.9	780.2	797.7	675.9	665.7	699.2	727.3	10801.6
1092	VIT_12s0142g00440		A5BAR9	AT2G42820.1	HVA22-like protein F	7.25761	-0.362812	-0.521928	5.10572	TRUE	0.00986939		VIT_12s0142g00440	155.8	167.3	182.5	113	103.7	100.7	91.6	91.8	100.5	89.4	95	93.7	1385
1093	VIT_07s0005g04350		F6HZR0			8.87356	-0.707194	-0.521459	13.3125	TRUE	0.00992625		VIT_07s0005g04350	422.8	612.1	573.2	241.5	253.6	237.2	344.3	257.7	233.2	218.9	258.5	216.2	3869.2
1094	VIT_06s0004g07220		F6GUL5	AT2G30140.1	UDP-Glycosyltransferase superfamily protein	9.26432	-0.452007	-0.52141	12.6212	TRUE	0.00248556		VIT_06s0004g07220	724.6	632.4	642	426.4	379.3	426.7	281.6	544	348.7	337.4	339.8	345.1	5428
1095	VIT_18s0001g14410	TC60372	F6H1L5	AT1G30755.1	Protein of unknown function (DUF668)	10.5443	-0.635097	-0.520327	11.5822	TRUE	7.18e-05		VIT_18s0001g14410	1576.2	1568.3	1652.8	777.8	1095	802.4	1119.5	988.3	789.3	723.2	703.1	733.8	12529.7
1096	VIT_05s0094g01530	TC68055	F6HAZ4	AT2G44080.1	ARGOS-like	9.51489	-0.0395503	-0.52032	12.3669	TRUE	0.000703276		VIT_05s0094g01530	819.9	714.6	775.9	606.2	704.6	711.5	633.9	453.2	359.4	617.4	509.2	442.5	7348.3
1097	VIT_14s0128g00210		A5C7L4	AT1G03220.1	Eukaryotic aspartyl protease family protein	8.93227	-0.210644	-0.515506	11.7236	TRUE	0.000513102		VIT_14s0128g00210	552.9	575.3	532.9	378.1	354	360.6	300.5	306.1	274.9	346.5	323.1	341.4	4646.3
1098	VIT_18s0072g00100		F6GY65	AT4G09830.1	Uncharacterised conserved protein UCP009193	9.68147	-0.463254	-0.515208	3.8082	TRUE	0.000193705		VIT_18s0072g00100	879.4	855.7	878.7	562.1	593.2	518.7	587.1	530.2	497.3	437.7	440.6	452.7	7233.4
1099	VIT_15s0048g02530		F6I2Y6	AT4G01410.1	Late embryogenesis abundant (LEA) hydroxyproline-rich glycoprotein family	9.46581	-0.426784	-0.514315	3.45457	TRUE	0.000253229		VIT_15s0048g02530	653.1	705.8	673.2	586.7	528.2	531.7	474.7	589.4	485.6	362	362.3	331.2	6283.9
1100	VIT_07s0191g00180	TC57450	F6HRP5	AT2G22430.1	homeobox protein 6	13.2269	-0.417143	-0.51404	10.4561	TRUE	2.87e-05		VIT_07s0191g00180	8748.6	11978.1	10593.4	6564.8	6516.9	6535.2	5926.9	6729.5	5685.7	5514.6	5436.6	5481.7	85712
1101	VIT_08s0058g00200		F6GXV1	AT5G05550.2	sequence-specific DNA binding transcription factors	10.0633	-0.346533	-0.513952	5.42861	TRUE	0.000120407		VIT_08s0058g00200	1052.1	1010.4	1054.8	938.1	985.8	674.6	780.2	780	754	580	589.5	545.5	9745
1102	VIT_15s0021g01880		F6GV91	AT4G16780.1	homeobox protein 2	9.69674	-0.235397	-0.513728	3.52542	TRUE	0.000171292		VIT_15s0021g01880	794.1	811.2	811.7	759.3	765.3	653	540.3	680.3	575.4	516.2	471	449	7826.8
1103	VIT_06s0004g01750	TC54521	F6GU89	AT3G20820.1	Leucine-rich repeat (LRR) family protein	11.1097	0.0792317	-0.513107	3.05998	TRUE	4.89e-05		VIT_06s0004g01750	2174.7	2350.6	2266.4	2297.5	2185.5	2348.8	1286.7	1608.3	1635.3	1617.8	1727.3	1683.8	23182.7
1104	VIT_11s0016g02910	TC64921	D7TBE3	AT4G29260.1	HAD superfamily, subfamily IIIB acid phosphatase	10.719	-0.307931	-0.511007	3.11831	TRUE	7.55e-05		VIT_11s0016g02910	1801.5	1605.1	1733.5	1422.1	1372.8	1221.5	1018	1198.6	1272.7	949.4	945.9	1019.5	15560.6
1105	VIT_01s0011g06080		A5AH51	AT5G60900.1	receptor-like protein kinase 1	8.96455	-0.784521	-0.508792	7.28057	TRUE	0.00508737		VIT_01s0011g06080	552.9	498	489.8	282.6	285.6	276.1	465.7	288.3	268.5	202.5	213.5	214.3	4037.8
1106	VIT_07s0129g00870	TC70674	A5AJJ0	AT5G24010.1	Protein kinase superfamily protein	7.39655	-0.330694	-0.508491	9.35691	TRUE	0.00945405		VIT_07s0129g00870	203.5	179.8	175.2	130.5	102.5	123.4	127.4	107.6	79.1	107.6	103.8	104.8	1545.2
1107	VIT_04s0023g02450	TC54924	Q6YCG6	AT4G39090.1	Papain family cysteine protease	11.8729	-0.463162	-0.507759	11.0163	TRUE	5.24e-05		VIT_04s0023g02450	3999.1	4171.3	4056.7	2569.8	2431.4	2447.3	2962.5	2230.3	2028.9	2130.3	2095.5	2019.6	33142.7
1108	VIT_14s0006g02490		F6HSQ2	AT2G01190.1	Octicosapeptide/Phox/Bem1p family protein	8.95977	-0.550249	-0.507548	4.44387	TRUE	0.0007238		VIT_14s0006g02490	490.3	560.8	502.6	309.3	326.4	341.1	303.5	398.9	303.7	265.4	235	248.6	4285.6
1109	VIT_01s0010g03880	TC57109	F6HGC2	AT1G27290.1	unknown protein; Has 44 Blast hits to 44 proteins in 12 species: Archae - 0; Bacteria - 0; Metazoa - 0; Fungi - 0; Plants - 44; Viruses - 0; Other Eukaryotes - 0 (source: NCBI BLink)	10.0993	-0.549678	-0.506403	3.92802	TRUE	0.000174349		VIT_01s0010g03880	1224.8	1143.9	1133.6	654.5	746.5	698.5	711.5	757.3	695.2	549.9	555.2	584.4	9455.3
1110	VIT_18s0001g09110		E0CP24	AT5G43190.1	Galactose oxidase/kelch repeat superfamily protein	7.76812	-0.0527278	-0.50601	7.8906	TRUE	0.00386391		VIT_18s0001g09110	243.2	231.1	239.4	179.8	158.8	232.8	150.3	138.2	126.2	176.9	151.8	158.6	2187.1
1111	VIT_00s0179g00360		D7T3I2	AT2G38820.2	Protein of unknown function (DUF506)	9.74352	-0.574753	-0.503824	9.51982	TRUE	0.00261549		VIT_00s0179g00360	759.3	1067.5	959.4	551.8	520.5	505.7	664.7	541	452.4	483.3	429.9	411	7346.5
1112	VIT_09s0070g00140		F6I3C0	AT5G25110.1	CBL-interacting protein kinase 25	8.52415	-0.0610888	-0.503666	4.02254	TRUE	0.00109198		VIT_09s0070g00140	390.1	333.6	380.6	308.3	390.4	360.6	289.6	266.6	222.5	233.5	271.2	242.1	3689.1
1113	VIT_01s0011g05180	TC52805	F6HFH0	AT1G70830.1	MLP-like protein 28	10.7475	-0.41664	-0.503418	7.72775	TRUE	0.00343027		VIT_01s0011g05180	1475	2224.9	1836.2	1211.4	1187.6	1178.2	1315.5	1012	1040.7	921.1	950.8	1057.6	15411
1114	VIT_14s0068g00250	TC60632	F6H486	AT3G29400.1	exocyst subunit exo70 family protein E1	10.9851	-0.868065	-0.502015	10.7002	TRUE	0.00102049		VIT_14s0068g00250	1917.7	2476.3	2212.2	964.8	1014.5	1058	1524.5	1388.1	1005.4	792.5	850	920.3	16124.3
1115	VIT_18s0001g06950	TC53852	A5CAM1	AT1G28220.1	purine permease 3	8.74432	0.135639	-0.501788	9.81439	TRUE	0.00071747		VIT_18s0001g06950	438.7	451.5	463.2	442.9	496.2	400.7	242.8	368.3	247.1	396.7	350.6	304.3	4603
1116	VIT_08s0040g01930		A5B9X0	AT1G16670.1	Protein kinase superfamily protein	7.58574	-0.630018	-0.500602	6.26022	TRUE	0.0098113		VIT_08s0040g01930	175.7	165.3	196.3	126.4	144.5	129.9	130.4	138.2	169	71.1	71.5	99.3	1617.6
1117	VIT_04s0008g02000	TC70829	A5B5R8	AT3G43850.1	unknown protein; FUNCTIONS IN: molecular_function unknown; INVOLVED IN: biological_process unknown; LOCATED IN: vacuole; BEST Arabidopsis thaliana protein match is: unknown protein (TAIR:AT5G21940 1); Has 215 Blast hits to 215 proteins in 19 species: Archae - 0; Bacteria - 0; Metazoa - 0; Fungi - 0; Plants - 213; Viruses - 0; Other Eukaryotes - 2 (source: NCBI BLink)	10.0328	-0.173026	-0.499712	2.43148	TRUE	0.000192426		VIT_04s0008g02000	1050.2	959.2	1007.1	934	1000.1	967	702.5	821.4	790.4	656.6	603.2	629.9	10121.6
1118	VIT_12s0059g02270	TC53999	F6HIJ6	AT1G05200.1	glutamate receptor 3 4	10.3712	-0.567857	-0.499706	13.1069	TRUE	0.00018183		VIT_12s0059g02270	1298.3	1598.3	1474.8	826.1	813.8	764.5	788.1	1025.8	708	728.7	687.4	678.1	11391.9
1119	VIT_08s0007g01430	TC55472	A5C9Q0	AT3G53990.1	Adenine nucleotide alpha hydrolases-like superfamily protein	10.1283	-0.570081	-0.499542	7.8551	TRUE	0.000220048		VIT_08s0007g01430	1211	1252.2	1152.9	725.4	652.8	703.9	820	764.2	603.2	549	566	614.1	9614.7
1120	VIT_17s0000g06940		D7SI42	AT5G07910.1	Leucine-rich repeat (LRR) family protein	8.30198	-0.396443	-0.498907	10.7542	TRUE	0.00759022		VIT_17s0000g06940	312.7	359.7	336.6	200.4	285.6	184.1	267.7	171.8	184	182.4	159.6	203.2	2847.8
1121	VIT_06s0061g00410	TC55499	F6GWA0	AT5G60790.1	ABC transporter family protein	12.6345	-0.129509	-0.498766	1.36545	TRUE	5.45e-05		VIT_06s0061g00410	6297.9	6482.2	6507.4	5591.8	5756	5897.4	4824.3	4450.8	4074.9	4332.7	4160.7	3985.4	62361.5
1122	VIT_13s0067g03890	TC56128	A5B0J1	AT5G04530.1	3-ketoacyl-CoA synthase 19	12.6725	-0.531622	-0.49795	2.12687	TRUE	5.82e-05		VIT_13s0067g03890	6208.6	6882.5	6446	4830.4	4304.9	4446.3	4508.9	5051	4342.3	3015.9	3141.3	3413	56591.1
1123	VIT_08s0056g00260		D7TKX3	AT3G05975.1	Late embryogenesis abundant (LEA) hydroxyproline-rich glycoprotein family	9.02207	-0.168739	-0.497777	3.7816	TRUE	0.000664904		VIT_08s0056g00260	539	517.3	504.4	461.4	451	474.3	292.6	398.9	412.8	321.9	313.3	347.9	5034.8
1124	VIT_19s0085g00030	TC59735	D7T0Y5	AT1G79160.1	unknown protein; BEST Arabidopsis thaliana protein match is: unknown protein (TAIR:AT1G16500 1); Has 104 Blast hits to 102 proteins in 13 species: Archae - 0; Bacteria - 0; Metazoa - 0; Fungi - 0; Plants - 104; Viruses - 0; Other Eukaryotes - 0 (source: NCBI BLink)	8.82853	-0.522261	-0.496929	2.9893	TRUE	0.00117178		VIT_19s0085g00030	411.9	527	478.8	301.1	309.9	298.9	292.6	327.8	305.9	223.4	231.1	247.7	3956.1
1125	VIT_00s0590g00010	TC64502	A5BVE6	AT3G51790.1	transmembrane protein G1P-related 1	7.92023	-0.0996879	-0.496376	11.7768	TRUE	0.00391842		VIT_00s0590g00010	269	287.2	255.9	237.4	175.3	183	123.4	175.7	150.8	176	173.3	192	2399
1126	VIT_07s0005g00990		D7U2E3	AT3G05700.1	Drought-responsive family protein	7.5948	-0.475195	-0.496081	2.25394	TRUE	0.00916563		VIT_07s0005g00990	196.5	218.5	185.3	135.6	134.5	131	152.3	124.4	118.7	104	99.9	103.9	1704.6
1127	VIT_08s0058g00590	TC61029	D7SR56	AT3G51660.1	Tautomerase/MIF superfamily protein	9.08337	-0.912236	-0.495166	8.71755	TRUE	0.00992625		VIT_08s0058g00590	515.2	611.1	600.8	267.2	283.4	257.7	287.6	486.7	307	193.3	218.4	243.1	4271.5
1128	VIT_08s0007g01370		A5C740	AT3G53980.1	Bifunctional inhibitor/lipid-transfer protein/seed storage 2S albumin superfamily protein	7.81624	0.219845	-0.494812	12.465	TRUE	0.0069322		VIT_08s0007g01370	229.3	207.9	239.4	242.5	297.7	246.9	93.5	188.6	197.9	211.6	167.4	180	2502.7
1129	VIT_14s0108g01160	TC65572	F6H5V8	AT5G39570.1	FUNCTIONS IN: molecular_function unknown; INVOLVED IN: biological_process unknown; LOCATED IN: cytosol, nucleus; EXPRESSED IN: 25 plant structures; EXPRESSED DURING: 14 growth stages; BEST Arabidopsis thaliana protein match is: glycine-rich protein (TAIR:AT3G29075 1); Has 30201 Blast hits to 17322 proteins in 780 species: Archae - 12; Bacteria - 1396; Metazoa - 17338; Fungi - 3422; Plants - 5037;…	13.4702	-0.513515	-0.494524	5.46938	TRUE	6.19e-05		VIT_14s0108g01160	12364.6	12057.4	12179.3	7262.5	7575.5	7215.2	7269.3	8083.1	6993.7	5915	5954.6	6336.1	99206.3
1130	VIT_01s0011g03000		F6HF13	AT1G68825.1	ROTUNDIFOLIA like 15	9.21603	-0.385802	-0.493373	7.39836	TRUE	0.000679399		VIT_01s0011g03000	537	672	631	432.6	442.2	446.1	328.4	516.4	380.8	336.5	333.9	332.1	5389
1131	VIT_00s0567g00010		D7T5R9	AT5G66850.1	mitogen-activated protein kinase kinase kinase 5	8.96756	-0.56817	-0.493234	6.73327	TRUE	0.00109403		VIT_00s0567g00010	503.2	527.9	528.3	284.6	347.3	340	427.9	309	286.6	238.9	244.8	266.2	4304.7
1132	VIT_19s0014g02880	TC60491	F6H255	AT5G16700.1	Glycosyl hydrolase superfamily protein	11.212	-0.308908	-0.493146	8.0661	TRUE	0.000117078		VIT_19s0014g02880	2417.9	2728.6	2462.6	1794.1	1840.4	1708.8	1852.9	1515.5	1332.6	1549.4	1415.9	1403.6	22022.3
1133	VIT_06s0004g03550	TC51718	D7SKR5	AT1G07890.3	ascorbate peroxidase 1	14.1925	0.266826	-0.49019	27.3523	TRUE	0.000298509		VIT_06s0004g03550	23484.5	19743.4	21453.8	19394.5	18568.2	19372.7	14664	9071.3	10180.9	21542.3	18410.1	15454.4	211340
1134	VIT_18s0157g00190		D7SXZ1	AT1G71697.1	choline kinase 1	10.1458	-0.488808	-0.48966	6.68915	TRUE	0.000283632		VIT_18s0157g00190	1258.6	1009.5	1060.3	696.7	946.1	831.7	938.4	815.5	717.7	539	564	584.4	9961.9
1135	VIT_05s0020g01170	TC68445	A5BM68	AT3G05540.1	Methionine sulfoxide reductase (MSS4-like) family protein	14.3106	0.0347713	-0.489456	5.69532	TRUE	6.58e-05		VIT_05s0020g01170	23791.2	18072.6	20431.1	21723.9	19318	20036.5	12143.4	14584.4	15741.4	15260.8	14815.4	15379.3	211298
1136	VIT_14s0030g01700		F6HTT8	AT5G28150.1	Plant protein of unknown function (DUF868)	7.92033	-0.222508	-0.489263	5.07189	TRUE	0.00481056		VIT_14s0030g01700	282.9	198.2	250.4	218.9	183	216.6	152.3	187.6	174.3	160.5	129.3	156.8	2310.8
1137	VIT_09s0002g04100		D7U0G1	AT3G27750.1	FUNCTIONS IN: molecular_function unknown; INVOLVED IN: biological_process unknown; LOCATED IN: chloroplast; EXPRESSED IN: 16 plant structures; EXPRESSED DURING: 12 growth stages; BEST Arabidopsis thaliana protein match is: Vacuolar sorting protein 9 (VPS9) domain (TAIR:AT5G09320 1); Has 106 Blast hits to 106 proteins in 16 species: Archae - 0; Bacteria - 0; Metazoa - 0; Fungi - 4; Plants - 102; V…	9.16863	-0.512359	-0.48686	9.02624	TRUE	0.00206277		VIT_09s0002g04100	542.9	583	583.3	457.2	404.7	360.6	293.6	438.4	513.4	259.9	283	311.7	5031.7
1138	VIT_08s0058g01270	TC62547	F6GXX0	AT5G01880.1	RING/U-box superfamily protein	8.24912	0.981862	-0.486723	7.90524	TRUE	0.00118128		VIT_08s0058g01270	297.8	286.2	314.6	641.2	567.9	619.4	244.8	236	180.8	507.1	435.7	324.7	4656.2
1139	VIT_18s0001g00290	TC58582	F6H0C0	AT1G20510.1	OPC-8:0 CoA ligase1	10.7259	-0.385807	-0.486178	5.24747	TRUE	0.000346861		VIT_18s0001g00290	2024.9	1407.8	1658.3	1182.7	1411.4	1287.5	1175.2	1310.2	1134.8	925.6	928.3	927.7	15374.4
1140	VIT_11s0037g00290	TC57558	F6HYJ9	AT4G31840.1	early nodulin-like protein 15	10.1904	-0.239156	-0.486065	11.4268	TRUE	0.00960775		VIT_11s0037g00290	996.6	1562.5	1347.3	933	862.3	831.7	816	805.6	590.4	812.6	794.1	760.7	11112.8
1141	VIT_01s0010g01840		D7TAG7	AT5G13200.1	GRAM domain family protein	8.43103	0.657337	-0.485568	12.9479	TRUE	0.0013238		VIT_01s0010g01840	432.8	353.9	383.4	494.2	502.8	432.1	215.9	204.4	217.1	378.5	477.9	459.2	4552.2
1142	VIT_08s0007g02560		A5BKL9	AT2G36050.1	ovate family protein 15	9.14652	-0.447726	-0.485051	7.70281	TRUE	0.0022482		VIT_08s0007g02560	493.3	614	561.3	477.8	406.9	385.5	318.4	518.3	401.1	301.9	295.7	275.5	5049.7
1143	VIT_18s0001g09850	TC65319	F6GZY0	AT5G67300.1	myb domain protein r1	10.7812	-0.34354	-0.485043	9.81673	TRUE	0.000206827		VIT_18s0001g09850	1670.5	1433.9	1706.9	1613.2	1286.8	1634.1	1330.5	1448.4	1332.6	974	871.5	857.2	16159.6
1144	VIT_16s0050g00950	TC56138	F6H6D7	AT5G52510.1	SCARECROW-like 8	9.48729	-0.220087	-0.484943	12.2356	TRUE	0.000609173		VIT_16s0050g00950	822.9	721.3	811.7	549.7	556.9	564.2	591.1	408.7	388.2	470.6	502.3	477.8	6865.4
1145	VIT_07s0005g01290	TC53287	A5C448	AT4G02100.1	Heat shock protein DnaJ with tetratricopeptide repeat	11.4223	-0.486668	-0.483691	2.32729	TRUE	0.000152182		VIT_07s0005g01290	2601.6	2835	2736	1945.1	1972.7	2002.2	2214.1	1794.9	1923	1451.8	1439.4	1279.3	24195.1
1146	VIT_14s0083g01160	TC63642	D7SMP8	AT5G60920.1	COBRA-like extracellular glycosyl-phosphatidyl inositol-anchored protein family	11.5564	-0.850363	-0.482539	10.3027	TRUE	0.00342158		VIT_14s0083g01160	2794.1	3967.3	3295.4	1484.8	1451.1	1500.9	2037	2016.1	1677	1260.3	1368	1372.1	24224.1
1147	VIT_09s0002g00470	TC52148	F6HXP1	AT3G14230.1	related to AP2 2	12.8776	-0.0279344	-0.482085	3.701	TRUE	0.000104237		VIT_09s0002g00470	8857.8	6957.9	7585.1	7143.3	6859.8	7332.2	5062.1	5401.5	5108.1	5831.1	5328.9	5273.9	76741.7
1148	VIT_06s0004g01510	TC51909	H9NEC7	AT3G45140.1	lipoxygenase 2	13.6416	0.395856	-0.481836	17.781	TRUE	0.000262096		VIT_06s0004g01510	14564.2	12384.2	13893.5	14870.3	14988.8	17295.7	5622.4	9797	10239.7	14058.8	12657.3	11763.1	152135
1149	VIT_18s0001g00610	TC54002	A5AJY6	AT4G35750.1	SEC14 cytosolic factor family protein / phosphoglyceride transfer family protein	8.10483	-0.0561134	-0.481456	10.8664	TRUE	0.00372757		VIT_18s0001g00610	282.9	251.4	310	249.7	248.1	278.3	126.4	248.8	202.1	210.7	190.9	180.9	2780.2
1150	VIT_05s0077g00570		F6H705	AT5G49610.1	F-box family protein	7.84712	-0.0551112	-0.480529	2.42574	TRUE	0.00576973		VIT_05s0077g00570	245.2	228.2	246.7	220.9	185.3	229.6	146.3	167.8	158.3	169.6	159.6	168.8	2326.3
1151	VIT_01s0011g02880		A5B733	AT1G17120.1	cationic amino acid transporter 8	7.56027	-0.0176781	-0.479856	9.1094	TRUE	0.00933947		VIT_01s0011g02880	239.2	181.8	194.4	153.1	152.2	204.7	112.4	148.1	107	147.7	141	149.4	1931
1152	VIT_07s0031g02840	TC63661	F6H4G6	AT5G63770.1	diacylglycerol kinase 2	8.78258	-0.619898	-0.477415	7.60423	TRUE	0.00289999		VIT_07s0031g02840	517.1	397.4	446.7	253.8	307.6	270.7	362.2	323.8	232.1	206.1	227.2	205	3749.7
1153	VIT_07s0129g00490	TC53941	F6HSV1	AT5G67360.1	Subtilase family protein	11.5525	-0.277048	-0.476041	4.91081	TRUE	0.000189585		VIT_07s0129g00490	3508.8	2805	3172.5	2233.8	2362	2446.2	1882.8	2214.5	2036.4	1803.9	1899.7	1928.7	28294.3
1154	VIT_02s0025g03290	TC64767	F6HUB4	AT5G52430.1	hydroxyproline-rich glycoprotein family protein	8.63332	-0.309791	-0.47483	7.71026	TRUE	0.00248012		VIT_02s0025g03290	433.8	393.5	456.8	266.1	354	263.1	287.6	264.6	234.2	244.4	260.5	244.9	3703.5
1155	VIT_07s0141g00040					8.03037	-0.534879	-0.474318	5.38206	TRUE	0.00719765		VIT_07s0141g00040	303.7	284.3	238.5	164.4	196.3	149.4	195	176.7	160.4	124	141	148.4	2282.1
1156	VIT_15s0046g00360	TC67498	A5AKV9	AT1G01300.1	Eukaryotic aspartyl protease family protein	10.9449	-0.320736	-0.474138	5.09391	TRUE	0.000266744		VIT_15s0046g00360	2113.2	2014.1	2016.9	1534.1	1429.1	1585.3	1184.2	1631	1273.8	1152.7	1179	1212.5	18325.9
1157	VIT_13s0067g02220	TC63254	D7T4H0	AT3G56200.1	Transmembrane amino acid transporter family protein	8.51257	-0.500256	-0.474042	4.2301	TRUE	0.00336412		VIT_13s0067g02220	359.3	434.1	354.9	256.9	256.9	220.9	275.6	227.1	246	185.1	208.6	193.9	3219.3
1158	VIT_13s0156g00220		A5C177	AT5G19900.1	PRLI-interacting factor, putative	10.6236	-0.000265831	-0.47204	5.99344	TRUE	0.000323876		VIT_13s0156g00220	1616.9	1731.7	1698.6	1550.5	1413.6	1452.1	992.1	1208.5	980.8	1313.2	1130	1197.6	16285.6
1159	VIT_11s0037g00600	TC55831	A5BTW0	AT3G18430.1	Calcium-binding EF-hand family protein	8.98453	-0.191304	-0.47066	3.88686	TRUE	0.00156446		VIT_11s0037g00600	546.9	509.6	498	463.4	359.5	476.5	322.4	379.1	369	342.9	305.5	334.9	4907.7
1160	VIT_01s0146g00070	TC58936	D7U5Y1	AT5G50600.1	hydroxysteroid dehydrogenase 1	9.04713	-0.0356963	-0.470141	4.50848	TRUE	0.00134934		VIT_01s0146g00070	553.9	541.5	556.7	465.5	454.3	564.2	426.9	334.7	334.8	383	389.7	392.4	5397.6
1161	VIT_19s0177g00140	TC56909				14.2539	-0.594866	-0.469504	11.5905	TRUE	0.00102345		VIT_19s0177g00140	18652.6	23418.7	21336.4	12523.4	11444.8	11657.2	9965.1	15950.9	12945.7	10035.2	10246.4	10045	168221
1162	VIT_02s0025g04010	TC54875	F6HUE8	AT3G61040.1	cytochrome P450, family 76, subfamily C, polypeptide 7	8.04985	-0.362896	-0.469178	5.84433	TRUE	0.00691029		VIT_02s0025g04010	246.2	320	284.3	178.8	204	189.5	201	172.8	157.2	155.9	174.3	151.2	2435.2
1163	VIT_13s0019g01080		D7TLU8	AT1G07570.3	Protein kinase superfamily protein	9.78784	-0.618288	-0.468462	2.13308	TRUE	0.000860874		VIT_13s0019g01080	831.8	860.6	911.7	551.8	661.6	546.9	682.6	618.1	651.3	413.1	421.1	390.6	7541.2
1164	VIT_09s0002g06880		A5BDY0	AT3G15800.1	Glycosyl hydrolase superfamily protein	8.20599	-0.513868	-0.468277	12.2048	TRUE	0.00635717		VIT_09s0002g06880	295.8	358.7	321	157.2	201.8	193.8	213.9	148.1	209.6	181.5	177.2	141	2599.6
1165	VIT_02s0025g03520	TC58250	D7TVZ6	AT4G11570.1	Haloacid dehalogenase-like hydrolase (HAD) superfamily protein	8.87349	0.0328284	-0.466989	17.4999	TRUE	0.00338107		VIT_02s0025g03520	425.8	581.1	571.4	412	433.4	416.9	391.1	249.8	247.1	398.5	409.3	364.6	4901
1166	VIT_05s0049g01160	TC52151	A5BSQ6	AT3G23280.1	XB3 ortholog 5 in Arabidopsis thaliana	10.1567	-0.332981	-0.466662	10.3604	TRUE	0.00230395		VIT_05s0049g01160	1003.5	1467.8	1266.6	787.1	845.8	832.7	852.8	732.6	661	737.8	745.2	669.8	10602.7
1167	VIT_14s0068g01840		A5BFT4	AT3G27030.1	unknown protein; FUNCTIONS IN: molecular_function unknown; INVOLVED IN: biological_process unknown; LOCATED IN: endomembrane system; CONTAINS InterPro DOMAIN/s: Protein of unknown function DUF3339 (InterPro:IPR021775); BEST Arabidopsis thaliana protein match is: Protein of unknown function (DUF 3339) (TAIR:AT5G40970 1); Has 538 Blast hits to 271 proteins in 16 species: Archae - 0; Bacteria - 0; M…	8.05591	-0.554501	-0.465539	9.78236	TRUE	0.00885941		VIT_14s0068g01840	264	322.9	302.7	155.2	179.7	140.8	172.2	174.8	160.4	150.5	131.2	163.3	2317.7
1168	VIT_08s0040g02220		D7TQI4			9.85558	0.0227897	-0.464342	4.48402	TRUE	0.000709487		VIT_08s0040g02220	1077.9	886.7	963	902.2	882.2	888	556.3	659.5	688.8	715	708	734.7	9662.3
1169	VIT_13s0019g02320		F6HNT8			9.28015	-0.223537	-0.46421	7.17286	TRUE	0.00139725		VIT_13s0019g02320	665	686.5	644.8	488.1	436.7	557.7	479.6	394.9	378.6	455.1	391.7	396.1	5974.8
1170	VIT_12s0028g03740		A5ARD4	AT4G28300.1	Protein of unknown function (DUF1421)	7.91266	-0.239301	-0.4624	6.14003	TRUE	0.00912868		VIT_12s0028g03740	273	235	276.1	176.7	190.8	190.6	182.1	146.1	148.7	179.7	150.8	154.9	2304.5
1171	VIT_18s0001g13280		E0CPF7	AT1G06060.1	LisH and RanBPM domains containing protein	8.80154	-0.485413	-0.462275	5.1447	TRUE	0.00300915		VIT_18s0001g13280	416.9	495.1	503.5	297	293.3	307.5	342.3	307.1	263.1	259.9	225.2	252.3	3963.2
1172	VIT_12s0028g03600		A5BS79	AT4G03600.1	unknown protein; BEST Arabidopsis thaliana protein match is: unknown protein (TAIR:AT1G03730 1); Has 30201 Blast hits to 17322 proteins in 780 species: Archae - 12; Bacteria - 1396; Metazoa - 17338; Fungi - 3422; Plants - 5037; Viruses - 0; Other Eukaryotes - 2996 (source: NCBI BLink)	8.38322	-0.205266	-0.459833	12.9915	TRUE	0.00477032		VIT_12s0028g03600	343.4	368.4	376	278.5	261.3	251.2	292.6	212.3	156.2	240.8	212.5	236.6	3229.8
1173	VIT_04s0023g03430	TC69929	D7SNZ5	AT3G19860.2	basic helix-loop-helix (bHLH) DNA-binding superfamily protein	9.47051	-0.195883	-0.459681	9.40785	TRUE	0.00126904		VIT_04s0023g03430	701.8	790	712.7	619.6	603.2	567.4	608	455.1	426.7	572.7	436.7	391.5	6885.4
1174	VIT_06s0009g03630	TC64764	F6HA15	AT3G56630.1	cytochrome P450, family 94, subfamily D, polypeptide 2	9.14233	-0.301224	-0.459508	5.22799	TRUE	0.00193573		VIT_06s0009g03630	604.5	599.5	606.3	430.5	415.7	433.2	344.3	374.2	427.8	401.3	335.9	334.9	5308.1
1175	VIT_08s0007g08950		F6HKU3	AT2G41600.5	Mitochondrial glycoprotein family protein	8.46115	-0.244959	-0.458375	6.43117	TRUE	0.00450011		VIT_08s0007g08950	408.9	351	368.7	328.8	243.7	256.6	227.9	255.7	231	247.1	208.6	240.3	3368.3
1176	VIT_19s0090g01200		D7T837	AT5G55210.1	unknown protein; FUNCTIONS IN: molecular_function unknown; INVOLVED IN: biological_process unknown; LOCATED IN: chloroplast; EXPRESSED IN: 23 plant structures; EXPRESSED DURING: 13 growth stages; BEST Arabidopsis thaliana protein match is: unknown protein (TAIR:AT4G22320 1); Has 1807 Blast hits to 1807 proteins in 277 species: Archae - 0; Bacteria - 0; Metazoa - 736; Fungi - 347; Plants - 385; Vi…	8.50753	-0.0739213	-0.458134	3.30558	TRUE	0.00376835		VIT_19s0090g01200	343.4	415.8	396.2	338.1	326.4	310.8	241.8	239.9	264.2	273.6	263.4	264.4	3678
1177	VIT_07s0095g00550		F6GYD9	AT1G67520.1	lectin protein kinase family protein	9.16774	-0.0928363	-0.456063	15.1806	TRUE	0.00191807		VIT_07s0095g00550	569.7	695.2	639.3	474.7	489.6	483	482.6	357.4	281.3	443.2	428.9	434.2	5779.1
1178	VIT_11s0016g01070	TC51829	A5CBB3	AT3G45310.1	Cysteine proteinases superfamily protein	12.765	-0.3414	-0.455871	10.3235	TRUE	0.00030556		VIT_11s0016g01070	7110.9	7388.2	7566.7	5407.8	5254.3	4881.6	6146.8	4060.8	4149.8	4331.8	4202.8	4167.2	64668.7
1179	VIT_03s0180g00090		F6I5Y7	AT2G15320.1	Leucine-rich repeat (LRR) family protein	9.02856	-0.208853	-0.4558	6.70142	TRUE	0.00230541		VIT_03s0180g00090	594.6	534.7	541.1	404.8	428.9	429.9	338.3	429.5	295.2	355.7	352.5	348.8	5054
1180	VIT_02s0087g00780	TC61988	F6HJ21			12.8931	-0.483846	-0.454967	7.42982	TRUE	0.0052263		VIT_02s0087g00780	8356.6	6752.9	7618.1	4736.9	6235.7	5412.2	5292	7008.9	4414	3798.3	3942.3	4115.2	67683.1
1181	VIT_13s0158g00180		F6HHX5	AT5G13800.2	pheophytinase	9.85981	-0.292247	-0.454366	10.9577	TRUE	0.00111729		VIT_13s0158g00180	851.6	1063.6	1064.8	803.5	732.2	579.3	622.9	732.6	533.7	603.7	574.8	602.1	8764.8
1182	VIT_18s0001g11250	TC68693	F6H1E7	AT4G33300.1	ADR1-like 1	11.0937	-0.459012	-0.454229	14.7011	TRUE	0.00326475		VIT_18s0001g11250	2593.6	2278.1	2319.6	1213.5	1693.7	1395.8	1844.9	1357.5	1114.5	1312.3	1246.5	1265.4	19635.4
1183	VIT_03s0063g01890		F6HQI8	AT3G18930.1	RING/U-box superfamily protein	8.73605	-0.14092	-0.454176	1.52454	TRUE	0.00320571		VIT_03s0063g01890	461.6	422.5	422.8	370.9	371.6	392	271.7	314.9	326.2	295.5	281	289.4	4220.1
1184	VIT_08s0007g02440		F6HKR3	AT3G52500.1	Eukaryotic aspartyl protease family protein	8.53588	-0.137205	-0.453723	10.5329	TRUE	0.00445052		VIT_08s0007g02440	367.3	462.2	414.6	279.5	319.8	291.3	261.7	228.1	222.5	292.7	264.4	273.7	3677.8
1185	VIT_10s0003g02610	TC52788	F6HMG5	AT1G29530.1	unknown protein; BEST Arabidopsis thaliana protein match is: unknown protein (TAIR:AT2G34310 3); Has 84 Blast hits to 78 proteins in 24 species: Archae - 2; Bacteria - 4; Metazoa - 9; Fungi - 8; Plants - 55; Viruses - 0; Other Eukaryotes - 6 (source: NCBI BLink)	11.7886	-0.361867	-0.452916	16.2763	TRUE	0.000464399		VIT_10s0003g02610	3952.5	3867.7	4036.5	2217.4	2750.1	2316.3	2191.2	2726.9	1918.7	2271.7	2266.9	2210.7	32726.6
1186	VIT_04s0023g00730		D7SPN2	AT3G02740.1	Eukaryotic aspartyl protease family protein	10.8875	-0.613983	-0.452868	6.06715	TRUE	0.000640341		VIT_04s0023g00730	2126.1	1879.7	1938	1107.7	1386.1	1046.1	1378.2	1391.1	1189.3	955.7	886.2	999.1	16283.3
1187	VIT_18s0041g01350	TC52153	F6I3U7	AT1G72180.1	Leucine-rich receptor-like protein kinase family protein	11.3577	-0.603994	-0.452783	8.90668	TRUE	0.00051792		VIT_18s0041g01350	2448.7	3128.9	2740.5	1662.5	1796.3	1422.9	1747.4	2106.9	1567.9	1286.8	1335.6	1381.3	22625.7
1188	VIT_07s0141g00570	TC57987	D7SQL3	AT2G30570.1	photosystem II reaction center W	14.7235	-0.51878	-0.452607	3.75557	TRUE	0.000283632		VIT_07s0141g00570	23630.4	30961.6	27476	20342.9	18048.8	17617.3	20445.6	18880.2	19312.6	14632.4	13444.5	13779.9	238572
1189	VIT_14s0060g00440		D7UA96	AT1G09460.1	Carbohydrate-binding X8 domain superfamily protein	9.63369	-0.457825	-0.451147	12.4557	TRUE	0.00165869		VIT_14s0060g00440	789.1	950.5	877.7	504.5	505	549	495.6	644.7	425.7	468.7	473	459.2	7142.7
1190	VIT_17s0000g08830		D7SHN2	AT1G17100.1	SOUL heme-binding family protein	8.46462	-0.209292	-0.450165	4.1615	TRUE	0.00528335		VIT_17s0000g08830	338.5	410.9	377.9	284.6	286.7	284.8	246.8	249.8	226.7	225.3	265.4	226.4	3423.8
1191	VIT_01s0011g04760	TC52565	K7WTA5	AT4G38620.1	myb domain protein 4	10.1562	-0.0232245	-0.449247	5.72422	TRUE	0.000925648		VIT_01s0011g04760	1010.4	1232.8	1210.7	1154.9	1123.6	1059.1	802.1	936	745.5	971.2	733.4	784.8	11764.5
1192	VIT_01s0026g01970		F6HPE0	AT1G14340.1	RNA-binding (RRM/RBD/RNP motifs) family protein	9.39088	-0.163891	-0.448777	5.91937	TRUE	0.00186743		VIT_01s0026g01970	713.7	647.8	748.4	561	629.6	519.8	532.4	485.8	384	459.6	471	451.8	6604.9
1193	VIT_19s0014g02860	TC61260	F6H253	AT3G26130.1	Cellulase (glycosyl hydrolase family 5) protein	8.61412	-0.221029	-0.44838	2.07456	TRUE	0.00455014		VIT_19s0014g02860	411.9	387.7	403.6	324.7	356.2	303.2	303.5	290.3	246	254.4	254.6	248.6	3784.7
1194	VIT_06s0004g00840		F6GUJ6	AT3G58510.1	DEA(D/H)-box RNA helicase family protein	8.26689	-0.473454	-0.448188	13.6493	TRUE	0.00922587		VIT_06s0004g00840	357.3	360.7	338.4	172.6	175.3	215.5	201	205.4	167.9	197	179.2	189.2	2759.5
1195	VIT_04s0043g00330	TC56024	F6HI07	AT5G16550.1	unknown protein; Has 30201 Blast hits to 17322 proteins in 780 species: Archae - 12; Bacteria - 1396; Metazoa - 17338; Fungi - 3422; Plants - 5037; Viruses - 0; Other Eukaryotes - 2996 (source: NCBI BLink)	11.2031	-0.179521	-0.447745	3.73715	TRUE	0.000597541		VIT_04s0043g00330	2249.2	2577.8	2492	2109.5	1862.4	2054.2	1793.2	1710	1499.5	1709.9	1545.2	1485.2	23088.1
1196	VIT_08s0040g00400	TC53276	F6HQS2	AT3G56950.2	small and basic intrinsic protein 2;1	8.54786	-0.66838	-0.44721	11.1353	TRUE	0.00712313		VIT_08s0040g00400	361.3	470.9	423.7	211.7	206.2	197.1	268.7	240.9	210.7	194.2	195.8	197.6	3178.8
1197	VIT_14s0060g02270	TC61485	D7U9U6	AT3G16640.1	translationally controlled tumor protein	9.08082	-0.377151	-0.446891	4.70655	TRUE	0.0030082		VIT_14s0060g02270	490.3	657.5	551.2	402.8	414.6	373.6	395.1	349.5	390.4	299.1	321.2	342.3	4987.6
1198	VIT_15s0046g03310		F6I6J0	AT3G50140.1	Plant protein of unknown function (DUF247)	8.80622	0.0302976	-0.44617	9.80047	TRUE	0.00967611		VIT_15s0046g03310	541.9	400.3	461.3	445.9	363.9	499.2	229.9	361.4	348.7	377.6	336.8	338.6	4705.5
1199	VIT_14s0108g01610		F6H5N1	AT4G40020.1	Myosin heavy chain-related protein	9.31696	-0.372788	-0.445708	10.7852	TRUE	0.00249369		VIT_14s0108g01610	710.7	642	733.7	479.9	380.4	478.6	509.5	402.8	360.4	395.8	403.4	389.6	5886.8
1200	VIT_12s0035g01190		F6HK35	AT1G57680.1	FUNCTIONS IN: molecular_function unknown; INVOLVED IN: biological_process unknown; LOCATED IN: endomembrane system; EXPRESSED IN: 24 plant structures; EXPRESSED DURING: 15 growth stages; CONTAINS InterPro DOMAIN/s: Uncharacterised conserved protein UCP031277 (InterPro:IPR016971); Has 70 Blast hits to 70 proteins in 19 species: Archae - 0; Bacteria - 0; Metazoa - 1; Fungi - 0; Plants - 66; Viruses…	9.66473	-0.62153	-0.445229	10.493	TRUE	0.00198729		VIT_12s0035g01190	924.1	835.4	831.9	475.7	495.1	505.7	728.4	471.9	469.5	410.4	434.8	397.1	6980
1201	VIT_04s0079g00810		F6HFX9	AT5G56550.1	oxidative stress 3	10.2472	-0.904313	-0.443448	8.74465	TRUE	0.00146683		VIT_04s0079g00810	1067	1216.4	1063	678.2	791.7	646.5	931.4	1107.8	866.3	425.9	453.4	427.7	9675.3
1202	VIT_07s0005g02450		F6HZF2	AT4G01670.1	unknown protein; BEST Arabidopsis thaliana protein match is: unknown protein (TAIR:AT3G62070 1); Has 141 Blast hits to 139 proteins in 15 species: Archae - 0; Bacteria - 0; Metazoa - 0; Fungi - 0; Plants - 138; Viruses - 0; Other Eukaryotes - 3 (source: NCBI BLink)	10.9535	0.36371	-0.442361	6.59539	TRUE	0.000734706		VIT_07s0005g02450	1723.1	1918.4	1848.1	2722.9	2566	2955.2	1483.7	1646.8	1590.4	1876.8	1727.3	1593.8	23652.5
1203	VIT_14s0108g01370	TC56920	F6H5L9	AT5G39410.1	Saccharopine dehydrogenase	9.22102	6.86e-06	-0.441793	4.2012	TRUE	0.00248324		VIT_14s0108g01370	693.8	584	610.8	544.6	534.8	611.8	392.1	397.9	453.5	445	461.2	486.1	6215.6
1204	VIT_15s0021g02510	TC59300	F6GV65	AT2G45050.1	GATA transcription factor 2	8.48852	-0.127572	-0.43983	5.47762	TRUE	0.00613228		VIT_15s0021g02510	416.9	314.2	354.9	341.1	328.6	308.6	213.9	299.2	274.9	271.8	230.1	231	3585.2
1205	VIT_19s0027g00740	TC58370	F6H4T9	AT3G12920.1	SBP (S-ribonuclease binding protein) family protein	10.4142	-0.409223	-0.439678	10.1821	TRUE	0.00491317		VIT_19s0027g00740	1428.3	1140	1222.6	1133.4	1222.9	958.3	876.7	1321	1047.1	684.9	664.9	750.5	12450.6
1206	VIT_01s0026g01060		F6HPI7	AT1G27190.1	Leucine-rich repeat protein kinase family protein	9.33394	-0.056042	-0.438914	8.08647	TRUE	0.00256017		VIT_01s0026g01060	766.3	635.3	715.4	571.3	507.2	607.5	411	463	416	521.6	492.5	491.7	6598.8
1207	VIT_05s0049g00090	TC52433	F6H8H3	AT3G23150.1	Signal transduction histidine kinase, hybrid-type, ethylene sensor	9.47564	-0.290641	-0.43881	7.38155	TRUE	0.00248556		VIT_05s0049g00090	746.4	794.8	770.4	514.8	538.1	545.8	537.4	498.6	405.4	489.7	480.8	428.6	6750.8
1208	VIT_18s0089g01210		D7SMT5	AT4G10300.1	RmlC-like cupins superfamily protein	12.058	-0.401637	-0.438676	7.99818	TRUE	0.000676896		VIT_18s0089g01210	3989.2	4944.8	4837.2	3318.9	2756.7	2861	2948.5	2723	3039.6	2569	2492.1	2636.5	39116.5
1209	VIT_15s0024g00820		F6I5F9	AT5G17640.1	Protein of unknown function (DUF1005)	11.0377	-0.795405	-0.438548	6.98206	TRUE	0.00365386		VIT_15s0024g00820	1846.2	2541.1	2289.3	1170.3	1176.6	1068.8	1648.9	1481	1247.1	927.5	938.1	977.8	17312.7
1210	VIT_08s0058g00870	TC52120	F6GXZ2	AT5G01750.2	Protein of unknown function (DUF567)	9.81358	-0.181456	-0.438354	3.15911	TRUE	0.00176695		VIT_08s0058g00870	826.8	1006.6	974	812.8	733.3	737.4	650.8	647.7	611.8	638.4	572.8	617.8	8830.2
1211	VIT_00s0181g00040		F6H7S9	AT3G62980.1	F-box/RNI-like superfamily protein	8.96756	-0.461922	-0.438107	25.6429	TRUE	0.00508295		VIT_00s0181g00040	521.1	672	564.1	289.8	262.4	343.3	341.3	331.7	238.5	345.6	295.7	310.8	4516.3
1212	VIT_01s0011g06150	TC55105	F6HFB4	AT1G66150.1	transmembrane kinase 1	11.1649	-0.488831	-0.437907	6.52701	TRUE	0.000932108		VIT_01s0011g06150	2356.4	2611.6	2460.8	1486.8	1531.6	1498.7	1745.4	1460.2	1474.9	1244.8	1296.5	1373	20540.7
1213	VIT_17s0000g05550	TC57372	F6GTB2	AT5G62680.1	Major facilitator superfamily protein	10.9301	-0.321252	-0.436448	1.06365	TRUE	0.00100123		VIT_17s0000g05550	1774.7	2020.9	2006.8	1573.1	1607.7	1545.3	1450.9	1528.3	1384	1143.6	1128	1159.6	18322.9
1214	VIT_00s0304g00080	TC54643	F6I7F4	AT5G65140.1	Haloacid dehalogenase-like hydrolase (HAD) superfamily protein	9.40374	0.176872	-0.434945	9.76114	TRUE	0.00575029		VIT_00s0304g00080	766.3	651.7	708.1	624.7	703.5	863.1	600.1	421.6	409.6	669.4	572.8	536.2	7527.1
1215	VIT_06s0004g02830	TC58437	F6GU08	AT5G60680.1	Protein of unknown function, DUF584	8.23712	0.68655	-0.434833	5.85789	TRUE	0.00573163		VIT_06s0004g02830	254.1	322.9	288	535.3	523.8	459.1	250.8	233	217.1	380.3	368.2	282.9	4115.5
1216	VIT_11s0118g00560		F6HCI0	AT1G80530.1	Major facilitator superfamily protein	8.7343	-0.13651	-0.434808	3.5795	TRUE	0.00524856		VIT_11s0118g00560	487.4	407.1	427.4	327.8	433.4	360.6	301.5	294.2	315.5	296.4	297.7	296.9	4245.9
1217	VIT_18s0072g01170		F6GY02	AT1G22610.1	C2 calcium/lipid-binding plant phosphoribosyltransferase family protein	9.47234	-0.368957	-0.434322	8.25158	TRUE	0.00294486		VIT_18s0072g01170	697.8	836.4	789.7	492.2	469.7	533.9	524.4	488.7	416	443.2	439.7	454.6	6586.3
1218	VIT_17s0000g06970	TC57917	D7SI39	AT5G07920.1	diacylglycerol kinase1	10.0526	-0.312469	-0.433958	6.50053	TRUE	0.00179401		VIT_17s0000g06970	1111.7	1149.7	1096	812.8	895.4	716.9	811	810.6	606.4	666.6	675.7	662.4	10015.2
1219	VIT_10s0003g02030	TC61742	A5BZI8	AT1G29690.1	MAC/Perforin domain-containing protein	8.96892	0.0051559	-0.431125	2.88092	TRUE	0.00416749		VIT_10s0003g02030	472.5	468	521	487	517.2	546.9	437.8	361.4	347.6	350.2	356.4	380.4	5246.4
1220	VIT_03s0017g00460		D7TU39	AT2G14110.1	Haloacid dehalogenase-like hydrolase (HAD) superfamily protein	9.18251	-0.275136	-0.430613	3.37921	TRUE	0.00390971		VIT_03s0017g00460	583.6	595.6	598.9	510.7	473.1	426.7	377.1	398.9	490.9	379.4	339.8	372	5546.7
1221	VIT_05s0077g00510	TC67908	F6H701	AT3G06500.1	Plant neutral invertase family protein	11.0373	-0.304266	-0.430517	9.52066	TRUE	0.00117178		VIT_05s0077g00510	2311.7	2124.3	2159	1412.8	1984.8	1471.6	1409.1	1741.6	1309.1	1406.2	1345.4	1214.3	19889.9
1222	VIT_19s0014g02970		E0CSM5	AT3G15380.1	Plasma-membrane choline transporter family protein	8.87192	-0.260873	-0.429486	17.2243	TRUE	0.00596285		VIT_19s0014g02970	501.3	543.4	547.6	295.9	316.5	399.6	262.7	366.3	269.5	305.5	351.5	336.8	4496.6
1223	VIT_08s0007g01930	TC63533	F6HKT9	AT2G39980.1	HXXXD-type acyl-transferase family protein	8.98035	0.111348	-0.429107	9.0996	TRUE	0.00680762		VIT_08s0007g01930	606.5	457.4	500.8	493.2	551.3	539.3	382.1	396.9	308	525.3	389.7	340.5	5491
1224	VIT_12s0059g01300		D7TED7	AT2G32970.2	unknown protein; FUNCTIONS IN: molecular_function unknown; INVOLVED IN: biological_process unknown; LOCATED IN: cellular_component unknown; EXPRESSED IN: 24 plant structures; EXPRESSED DURING: 15 growth stages	10.0614	-0.230364	-0.429065	1.35076	TRUE	0.00196847		VIT_12s0059g01300	1039.2	1088.7	1071.3	884.7	943.9	909.6	886.6	765.2	733.7	688.5	671.7	665.2	10348.3
1225	VIT_15s0048g02030	TC52714	F6I314	AT1G63170.1	Zinc finger, C3HC4 type (RING finger) family protein	9.1566	-0.154352	-0.428235	6.27135	TRUE	0.00621539		VIT_15s0048g02030	714.7	473.8	554.9	462.4	531.5	516.5	472.7	393.9	381.8	369.3	394.6	400.8	5666.9
1226	VIT_16s0039g01060	TC65542	F6HEA8	AT1G64950.1	cytochrome P450, family 89, subfamily A, polypeptide 5	8.65432	-0.406981	-0.428084	8.1257	TRUE	0.00816624		VIT_16s0039g01060	453.6	409	454.9	277.4	290	257.7	295.5	297.2	220.3	259.9	234	249.5	3699
1227	VIT_08s0007g00720		F6HL86	AT2G39720.1	RING-H2 finger C2A	9.54596	-0.0356545	-0.427298	2.82208	TRUE	0.00281641		VIT_08s0007g00720	818.9	684.6	788.8	723.4	664.9	750.4	564.2	539.1	526.2	612.8	543.5	507.4	7724.2
1228	VIT_01s0011g01290		F6HFT4	AT4G20070.1	allantoate amidohydrolase	8.48609	-0.084675	-0.426903	4.49703	TRUE	0.00828366		VIT_01s0011g01290	425.8	338.4	359.5	304.1	327.5	336.8	292.6	224.1	246	250.8	264.4	274.6	3644.6
1229	VIT_17s0000g09170		A5BVE2	AT1G15530.1	Concanavalin A-like lectin protein kinase family protein	9.47913	-0.663725	-0.42519	4.53883	TRUE	0.00420217		VIT_17s0000g09170	718.6	753.2	821.8	423.3	426.7	399.6	527.4	490.7	458.8	362	355.5	366.4	6104
1230	VIT_14s0219g00120		F6GX62	AT5G40670.1	PQ-loop repeat family protein / transmembrane family protein	9.83562	-0.428108	-0.424949	6.26657	TRUE	0.00289		VIT_14s0219g00120	951.9	1034.6	972.2	627.8	595.5	647.6	573.2	697	605.4	524.4	532.7	586.3	8348.6
1231	VIT_07s0151g00930		A5BK25	AT5G28150.1	Plant protein of unknown function (DUF868)	8.58452	-0.324849	-0.423237	5.17664	TRUE	0.00916563		VIT_07s0151g00930	328.5	436.1	418.2	306.2	295.5	291.3	289.6	313	231	221.6	229.1	255.1	3615.2
1232	VIT_11s0016g03400	TC56617	A5BGJ3	AT1G77210.1	sugar transporter 14	9.26109	-0.646367	-0.422885	8.71993	TRUE	0.00527715		VIT_11s0016g03400	632.3	626.6	621.8	323.7	463.1	362.8	381.1	534.1	426.7	257.2	294.7	346	5270.1
1233	VIT_07s0005g01040	TC64794	F6HZ79	AT3G62660.1	galacturonosyltransferase-like 7	9.77352	-0.322501	-0.422616	16.6583	TRUE	0.00322532		VIT_07s0005g01040	834.8	1066.5	1030.9	605.2	604.3	638.9	646.8	636.8	439.6	625.6	567.9	563.1	8260.4
1234	VIT_04s0008g00830	TC64663	A5AY34	AT5G11770.1	NADH-ubiquinone oxidoreductase 20 kDa subunit, mitochondrial	10.9018	-0.203423	-0.422337	9.9077	TRUE	0.00156654		VIT_04s0008g00830	2062.6	1943.5	1947.2	1645.1	1520.6	1631.9	1750.4	1147.2	1223.6	1483.8	1205.4	1170.7	18732
1235	VIT_14s0068g02040	TC59340	F6H3X9	AT3G27090.1	DCD (Development and Cell Death) domain protein	12.4397	-0.347618	-0.422092	6.11273	TRUE	0.00110286		VIT_14s0068g02040	5679.6	6243.4	5969.9	4062.8	4163.8	3903.8	3659	4320.4	3540.2	3531.1	3478.2	3490.9	52043.1
1236	VIT_01s0010g03730	TC56019	A5BZT8	AT1G27340.1	Galactose oxidase/kelch repeat superfamily protein	9.44345	-0.185134	-0.421954	5.10033	TRUE	0.00383942		VIT_01s0010g03730	794.1	690.4	749.3	587.7	515	604.2	443.8	507.5	496.3	488.8	506.3	475	6858.4
1237	VIT_19s0085g01110	TC65846	F6H9S0	AT3G12700.1	Eukaryotic aspartyl protease family protein	10.0086	-0.567524	-0.420239	6.45213	TRUE	0.00304797		VIT_19s0085g01110	1018.4	1181.6	1121.7	631.9	657.2	634.6	753.3	770.1	608.6	554.5	568.9	557.5	9058.3
1238	VIT_04s0008g05600		D7SUV7	AT4G32250.1	Protein kinase superfamily protein	8.59148	-0.176564	-0.419493	3.11857	TRUE	0.00926021		VIT_04s0008g05600	379.2	414.8	433.8	312.4	334.1	313	287.6	254.7	267.4	265.4	274.2	275.5	3812.1
1239	VIT_13s0067g00450		F6HCE3	AT5G05710.1	Pleckstrin homology (PH) domain superfamily protein	8.59807	-0.133833	-0.419225	3.46131	TRUE	0.00888977		VIT_13s0067g00450	361.3	414.8	379.7	389.4	315.4	360.6	275.6	278.4	320.9	289.1	228.2	270	3883.4
1240	VIT_11s0016g03410		F6HH03	AT4G28910.2	novel interactor of JAZ	10.9441	-0.242781	-0.419067	3.25096	TRUE	0.00173399		VIT_11s0016g03410	2198.6	1983.1	2006.8	1534.1	1648.5	1575.6	1281.7	1541.2	1387.2	1321.4	1285.7	1307.1	19071
1241	VIT_09s0002g05180		F6HX45			13.6728	-0.623482	-0.419067	3.15891	TRUE	0.00103782		VIT_09s0002g05180	11859.4	14566.6	13021.2	8981.6	8401.4	7872.5	10277.5	9994.5	8828	6091	6331.6	6728.5	112954
1242	VIT_03s0063g00750	TC61094	F6HQD1	AT1G47480.1	alpha/beta-Hydrolases superfamily protein	9.877	-0.520358	-0.41843	6.94108	TRUE	0.00344882		VIT_03s0063g00750	964.8	1079.1	975	604.2	638.5	581.5	748.3	660.5	549.7	517.1	505.3	557.5	8381.5
1243	VIT_02s0087g00800		F6HJ20	AT4G19160.2	unknown protein; Has 35333 Blast hits to 34131 proteins in 2444 species: Archae - 798; Bacteria - 22429; Metazoa - 974; Fungi - 991; Plants - 531; Viruses - 0; Other Eukaryotes - 9610 (source: NCBI BLink)	11.3508	-0.600177	-0.418319	3.86644	TRUE	0.00162681		VIT_02s0087g00800	2485.4	2865	2806.6	1584.4	1677.2	1691.5	2109.6	1815.7	1694.1	1288.6	1365	1376.7	22759.8
1244	VIT_08s0007g04850	TC64511	A5BED9	AT3G09880.1	Protein phosphatase 2A regulatory B subunit family protein	9.65734	-0.476685	-0.417553	18.0114	TRUE	0.00440288		VIT_08s0007g04850	868.5	929.2	950.2	448	571.2	479.7	581.1	554.9	426.7	505.2	538.6	444.4	7297.7
1245	VIT_10s0003g01680	TC60540	F6HMB8	AT1G06410.1	trehalose-phosphatase/synthase 7	10.4728	-0.321262	-0.416499	3.00484	TRUE	0.00233958		VIT_10s0003g01680	1402.5	1512.3	1510.6	1020.3	1113.7	1146.8	1150.4	956.7	963.7	885.5	897	873.9	13433.4
1246	VIT_05s0077g01480	TC58467	F6H6U1	AT4G16110.1	response regulator 2	10.4054	-0.755586	-0.41649	8.44057	TRUE	0.00277538		VIT_05s0077g01480	1298.3	1550.9	1474.8	773.7	782.9	696.3	1155.3	826.4	871.7	652.1	669.8	603	11355.2
1247	VIT_11s0016g03720	TC52599	D7TBL7	AT5G11520.1	aspartate aminotransferase 3	10.4074	-0.180723	-0.416488	4.61706	TRUE	0.00237273		VIT_11s0016g03720	1454.1	1377.9	1497.8	1034.7	1205.2	1127.3	865.7	1015.9	976.5	972.2	970.4	923.1	13420.8
1248	VIT_02s0012g01440		F6HT83	AT1G72220.1	RING/U-box superfamily protein	9.28949	-0.370161	-0.416166	6.93403	TRUE	0.00550178		VIT_02s0012g01440	614.4	686.5	700.7	413.1	410.2	529.5	408	494.6	407.5	401.3	386.8	376.6	5829.2
1249	VIT_03s0063g01770		F6HQI1			9.60415	-0.0651304	-0.414986	7.91986	TRUE	0.00516489		VIT_03s0063g01770	735.5	828.6	769.5	689.5	884.4	659.5	520.4	732.6	498.4	584.6	551.3	537.1	7991.4
1250	VIT_08s0040g02100		F6HR11	AT5G03150.1	C2H2-like zinc finger protein	11.1653	-0.452065	-0.414782	4.7861	TRUE	0.00187544		VIT_08s0040g02100	2709.7	1922.2	2244.3	1631.7	1725.7	1689.3	1602.1	1783.1	1793.6	1207.4	1207.4	1355.4	20871.9
1251	VIT_02s0025g00900	TC64094	F6HUQ8	AT1G64190.1	6-phosphogluconate dehydrogenase family protein	11.028	-0.567721	-0.413648	9.66864	TRUE	0.00219068		VIT_02s0025g00900	2398.1	2204.6	2250.8	1333.7	1304.5	1183.6	1276.7	1617.2	1361.5	1086.1	1153.5	1239.4	18409.7
1252	VIT_08s0040g00980	TC56576	A5ATG8	AT5G12250.1	beta-6 tubulin	13.0211	-0.271964	-0.413508	11.1998	TRUE	0.00134143		VIT_08s0040g00980	8862.8	8746.7	8921.4	6663.5	5955.6	6710.6	4478	7234	5810.8	5384.2	5512	5605.1	79884.7
1253	VIT_01s0011g06290	TC56503	D7T8G2	AT1G14700.1	purple acid phosphatase 3	11.2077	0.256112	-0.413371	16.8005	TRUE	0.00186731		VIT_01s0011g06290	2771.3	2419.2	2674.5	2451.7	2249.5	2854.5	1250.9	1640.9	1852.4	2202.4	2312.9	2539.1	27219.3
1254	VIT_08s0058g01370		D7SQY5	AT1G61670.1	Lung seven transmembrane receptor family protein	10.0789	-0.163825	-0.412586	7.94514	TRUE	0.00320842		VIT_08s0058g01370	1029.3	1302.4	1172.2	857	889.9	915	779.2	808.6	650.3	806.2	803.9	744	10758
1255	VIT_15s0048g02220		D7U7G7	AT2G46890.1	Protein of unknown function (DUF1295)	10.2827	-0.285813	-0.412254	5.26383	TRUE	0.00295526		VIT_15s0048g02220	1423.4	1244.4	1307.9	930.9	931.8	1003.8	780.2	957.7	887.7	784.3	798.1	872	11922.2
1256	VIT_03s0038g02100		F6I114	AT2G21070.3	methyltransferases	8.89544	-0.145583	-0.411626	7.69795	TRUE	0.00812727		VIT_03s0038g02100	432.8	603.4	498.9	375	449.9	368.2	334.4	341.6	314.4	341.1	363.3	342.3	4765.3
1257	VIT_05s0020g04500		F6HDW3	AT3G22970.1	Protein of unknown function (DUF506)	10.4529	0.136171	-0.411374	6.379	TRUE	0.00246369		VIT_05s0020g04500	1440.2	1370.1	1340	1553.6	1475.4	1652.5	825.9	1241	1136.9	1229.3	1112.4	1087.3	15464.6
1258	VIT_06s0061g01120	TC54523	D7SN69	AT1G08200.1	UDP-D-apiose/UDP-D-xylose synthase 2	12.8136	-0.575058	-0.411213	8.54247	TRUE	0.00153176		VIT_06s0061g01120	6796.2	8856	7686	4408.1	4463.7	4450.6	4937.7	5459.8	4529.5	3831.1	3966.8	3990	63375.5
1259	VIT_17s0000g06270		F6GT74	AT3G47520.1	malate dehydrogenase	9.45244	-0.296962	-0.411186	9.93809	TRUE	0.0053747		VIT_17s0000g06270	888.4	630.4	760.3	510.7	515	537.1	417	515.4	511.2	437.7	457.3	504.7	6685.2
1260	VIT_01s0150g00280		A5APU6	AT3G23760.1	FUNCTIONS IN: molecular_function unknown; INVOLVED IN: biological_process unknown; LOCATED IN: vacuole; EXPRESSED IN: 20 plant structures; EXPRESSED DURING: 13 growth stages; BEST Arabidopsis thaliana protein match is: transferases, transferring glycosyl groups (TAIR:AT4G14100 1); Has 108 Blast hits to 104 proteins in 19 species: Archae - 0; Bacteria - 0; Metazoa - 8; Fungi - 0; Plants - 90; Viru…	9.29824	-0.296499	-0.41117	2.03433	TRUE	0.00593877		VIT_01s0150g00280	628.3	688.4	615.4	550.8	462	488.4	432.9	462.1	492	383	402.5	398.9	6004.7
1261	VIT_09s0002g06760	TC57844	Q09VU3	AT3G15730.1	phospholipase D alpha 1	13.6289	-0.181843	-0.410655	1.9602	TRUE	0.00135929		VIT_09s0002g06760	12949.2	12955.7	12840.5	10223.8	11123.9	11503.4	8623.6	10300.5	9108.2	8778.5	8587.7	8330.7	125326
1262	VIT_17s0000g02020	TC69551	F6GSP2	AT5G17190.1	FUNCTIONS IN: molecular_function unknown; INVOLVED IN: intracellular protein transport; LOCATED IN: endomembrane system, integral to membrane, endoplasmic reticulum; EXPRESSED IN: 23 plant structures; EXPRESSED DURING: 13 growth stages; CONTAINS InterPro DOMAIN/s: B-cell receptor-associated 31-like (InterPro:IPR008417); BEST Arabidopsis thaliana protein match is: unknown protein (TAIR:AT3G03160 1…	9.25252	-0.507949	-0.410315	11.3724	TRUE	0.00717699		VIT_17s0000g02020	627.3	666.2	709.9	387.4	373.8	397.4	378.1	516.4	346.5	331	351.5	384.1	5469.6
1263	VIT_18s0122g00870	TC65944	F6I6U9	AT1G76410.1	RING/U-box superfamily protein	8.7473	-0.090513	-0.409226	2.83163	TRUE	0.00945405		VIT_18s0122g00870	448.6	450.6	414.6	418.2	369.4	399.6	314.5	355.4	281.3	342	287.9	299.6	4381.7
1264	VIT_00s1291g00020		F6HRZ1	AT5G65520.1	Tetratricopeptide repeat (TPR)-like superfamily protein	8.972	-0.203198	-0.407943	1.76436	TRUE	0.00829261		VIT_00s1291g00020	550.9	453.5	497.1	471.6	413.5	427.7	360.2	390	389.3	321	342.7	319.1	4936.6
1265	VIT_11s0016g01920	TC54965	D7TCM7	AT1G54270.1	eif4a-2	11.8744	-0.0225984	-0.407863	6.95538	TRUE	0.00188126		VIT_11s0016g01920	4609.6	3433.5	4010.8	3535.7	3348.9	3424.1	2707.7	2483.1	2699.5	2925.6	3015	3006.6	39200.1
1266	VIT_01s0026g00280		F6HPM7	AT1G60140.1	trehalose phosphate synthase	11.1812	-0.112734	-0.407645	1.48707	TRUE	0.00219068		VIT_01s0026g00280	2284.9	2426	2293.9	2018.1	2192.1	2197.2	1580.2	1815.7	1826.8	1690.8	1640.2	1553	23518.9
1267	VIT_08s0007g00120	TC51950	D7THQ9	AT3G46460.1	ubiquitin-conjugating enzyme 13	11.6827	0.00395406	-0.407379	3.9422	TRUE	0.0019256		VIT_08s0007g00120	3735.1	2699.6	3193.6	3467.9	3265.1	3391.6	2497.7	2520.6	2595.8	2421.3	2465.6	2391.6	34645.5
1268	VIT_00s0216g00040	TC59266	F6HCQ4	AT3G25160.1	ER lumen protein retaining receptor family protein	9.48977	-0.171849	-0.40716	3.05307	TRUE	0.00537077		VIT_00s0216g00040	750.4	647.8	685.1	711	650.6	619.4	547.3	556.8	579.7	417.7	464.1	511.2	7141.1
1269	VIT_05s0020g01930	TC61898	D7T6J6	AT2G47900.3	tubby like protein 3	10.104	-0.476031	-0.406255	7.06987	TRUE	0.00411705		VIT_05s0020g01930	982.7	1330.5	1212.5	722.3	726.7	759.1	804.1	824.4	689.9	642.9	638.4	636.4	9969.9
1270	VIT_04s0008g06780	TC52412	A5BS87	AT2G25080.1	glutathione peroxidase 1	12.4582	-0.468102	-0.40575	7.41789	TRUE	0.00257021		VIT_04s0008g06780	4924.2	6805.1	5991.9	3967.3	3805.4	3820.4	4526.8	3484.2	4095.3	3379.7	3193.2	3101.3	51094.8
1271	VIT_01s0010g01280		D7TAC9			9.68068	-0.428559	-0.405697	3.8169	TRUE	0.00536637		VIT_01s0010g01280	836.7	836.4	908	596	564.6	577.2	624.9	635.8	504.8	492.5	460.2	498.2	7535.3
1272	VIT_18s0072g00380	TC65921	Q94G23			16.0567	-0.117895	-0.405634	4.08565	TRUE	0.00148503		VIT_18s0072g00380	64934.7	71570.1	69438.9	66960.5	58488.8	61640.7	43121.2	58449.3	51690.7	47640.8	46898.2	48729.8	689564
1273	VIT_12s0057g01350		A5ADW7	AT3G07650.1	CONSTANS-like 9	9.47311	-0.441116	-0.405089	11.1128	TRUE	0.00670516		VIT_12s0057g01350	707.7	847	795.2	443.9	459.8	500.3	429.9	567.7	442.8	437.7	410.3	465.7	6508
1274	VIT_15s0046g02460	TC66298	D7UCB9	AT1G01650.1	SIGNAL PEPTIDE PEPTIDASE-LIKE 4	11.4369	-0.365631	-0.402512	4.01951	TRUE	0.00250623		VIT_15s0046g02460	2964.8	2778.9	2906.5	1857.8	2215.3	2121.4	1972.3	2250.1	1815	1690.8	1630.4	1760.8	25964.1
1275	VIT_03s0097g00600		F6HW60	AT5G64430.1	Octicosapeptide/Phox/Bem1p family protein	9.26204	0.018916	-0.402331	3.41552	TRUE	0.00675786		VIT_03s0097g00600	611.4	575.3	637.4	621.7	599.9	662.7	549.3	436.4	421.4	508	449.5	440.7	6513.7
1276	VIT_01s0026g02490	TC57104	F6HPR0	AT1G14240.1	GDA1/CD39 nucleoside phosphatase family protein	10.5296	-0.185588	-0.401567	2.79825	TRUE	0.00342278		VIT_01s0026g02490	1455.1	1551.9	1502.3	1278.2	1319.9	1234.5	1239.9	1116.6	942.3	1031.4	1001.7	969.4	14643.2
1277	VIT_18s0001g10690		A5AWQ1	AT5G42750.1	BRI1 kinase inhibitor 1	10.492	-0.579731	-0.401245	7.96345	TRUE	0.00390971		VIT_18s0001g10690	1355.9	1697.9	1525.3	906.3	1007.9	799.2	1084.7	1116.6	870.6	798.9	792.2	733.8	12689.3
1278	VIT_15s0046g02750		F6I621	AT1G50180.1	NB-ARC domain-containing disease resistance protein	9.17605	-0.357608	-0.40069	4.02074	TRUE	0.00884649		VIT_15s0046g02750	479.4	630.4	604.4	472.7	459.8	438.6	398	429.5	503.8	351.1	323.1	338.6	5429.4
1279	VIT_19s0090g01490	TC56961	D7T860	AT5G55480.1	SHV3-like 1	12.8647	-0.511154	-0.400339	10.4493	TRUE	0.00216587		VIT_19s0090g01490	6793.2	9435.2	8146.4	4508.8	4878.3	4903.3	5261.2	5333.4	4838.6	4227.9	4290.9	4447.4	67064.6
1280	VIT_19s0014g00860		E0CS58	AT1G29800.1	RING/FYVE/PHD-type zinc finger family protein	9.0408	-0.297051	-0.400232	2.52522	TRUE	0.00982926		VIT_19s0014g00860	482.4	605.3	534.7	413.1	434.5	402.8	420.9	379.1	363.6	338.3	324.1	339.5	5038.3
1281	VIT_07s0005g01330	TC64008	D7U2H1	AT4G02080.1	secretion-associated RAS super family 2	10.9827	-0.40889	-0.398874	2.34621	TRUE	0.00326928		VIT_07s0005g01330	2041.7	2228.7	2109.5	1473.5	1410.3	1452.1	1415.1	1451.3	1500.6	1203.8	1219.1	1225.5	18731.2
1282	VIT_04s0023g03170	TC59262	F6GWP0	AT5G66280.1	GDP-D-mannose 4,6-dehydratase 1	10.9813	-0.292873	-0.398241	4.51388	TRUE	0.00322638		VIT_04s0023g03170	2153.9	2022.8	2044.4	1654.3	1580.2	1587.5	1538.4	1724.8	1218.2	1244.8	1294.5	1315.5	19379.3
1283	VIT_11s0037g01130	TC56797	F6HYN9	AT2G23810.1	tetraspanin8	13.5981	-0.252308	-0.39815	12.0933	TRUE	0.00211204		VIT_11s0037g01130	13197.4	13213.9	13275.3	9609.4	9553.7	9978.7	11185.1	8399	6754.1	8467.6	8663.1	8157.2	120455
1284	VIT_06s0004g06510	TC53676	F6GUS4	AT1G07230.1	non-specific phospholipase C1	10.1671	-0.0905937	-0.397588	6.11407	TRUE	0.0045524		VIT_06s0004g06510	1282.4	1182.5	1197.8	1003.9	991.3	1041.7	937.4	812.6	702.7	943.9	866.6	803.4	11766.2
1285	VIT_06s0004g02330	TC57875	D7SL30	AT5G04590.1	sulfite reductase	11.5161	-0.252303	-0.397471	9.39936	TRUE	0.00290332		VIT_06s0004g02330	2748.5	3575.7	3142.3	2339.7	2245.1	2216.7	1800.2	2341.9	2007.5	2129.4	2006.4	1902.7	28456.1
1286	VIT_17s0000g06230	TC58289	D7SIB2	AT3G47550.3	RING/FYVE/PHD zinc finger superfamily protein	11.3472	-0.517273	-0.397341	3.8466	TRUE	0.00307142		VIT_17s0000g06230	2428.8	3043.8	2654.3	1761.2	1660.6	1818.2	2028	1839.3	1827.8	1373.4	1416.9	1524.2	23376.5
1287	VIT_08s0007g04190	TC63383	A5BT80	AT3G53000.1	phloem protein 2-A15	9.43224	0.0200499	-0.396715	10.4487	TRUE	0.00728663		VIT_08s0007g04190	844.7	691.3	764.9	630.9	583.3	654.1	423.9	505.5	466.3	575.4	616.9	583.5	7340.7
1288	VIT_08s0007g02380		F6HKR6	AT3G52490.1	Double Clp-N motif-containing P-loop nucleoside triphosphate hydrolases superfamily protein	9.0657	-0.176399	-0.39658	3.03263	TRUE	0.0099689		VIT_08s0007g02380	602.5	493.1	554	475.7	428.9	479.7	422.9	408.7	356.2	393.1	345.7	371.1	5331.6
1289	VIT_18s0001g12240	TC51919	F6H1H5	AT3G26618.1	eukaryotic release factor 1-3	11.5708	-0.189331	-0.395359	7.35389	TRUE	0.00307069		VIT_18s0001g12240	3206	3501.2	3255.1	2419.8	2403.9	2443	1940.5	2164.2	2193.6	2175	2178.7	2294.2	30175.2
1290	VIT_19s0085g01030	TC52838	F6H9S5	AT1G79340.1	metacaspase 4	12.2308	-0.554201	-0.393049	10.2421	TRUE	0.00774876		VIT_19s0085g01030	5333.1	4823.9	5108.7	2968.5	3374.2	2897.8	3067.9	4469.5	2795.8	2686.6	2512.7	2721.8	42760.5
1291	VIT_16s0100g01280	TC51733	A5C997	AT3G48890.1	membrane-associated progesterone binding protein 3	11.5742	-0.387304	-0.392742	11.4111	TRUE	0.00351009		VIT_16s0100g01280	2981.7	3450	3311.9	2194.8	2083	2255.6	1808.1	2798	1902.7	1883.2	1879.1	1916.6	28464.7
1292	VIT_01s0026g00170	TC57039	F6HPN4	AT1G70330.1	equilibrative nucleotide transporter 1	9.4239	-0.263083	-0.392466	3.78238	TRUE	0.00868676		VIT_01s0026g00170	731.5	698.1	729.2	556.9	532.6	543.6	563.2	505.5	423.5	456	469	448.1	6657.2
1293	VIT_09s0002g07880	TC68748	D7TZ79	AT1G15690.1	Inorganic H pyrophosphatase family protein	12.3862	-0.353865	-0.392462	5.29824	TRUE	0.00289595		VIT_09s0002g07880	5878.1	5588.8	5803	3951.8	3636.7	4026.1	3580.4	3815.9	3912.4	3302.2	3447.8	3550.3	50493.5
1294	VIT_11s0016g05770	TC65021	F6HHB0	AT5G20250.4	Raffinose synthase family protein	10.1962	0.586836	-0.392283	4.18932	TRUE	0.00440043		VIT_11s0016g05770	1253.6	1141	1220.8	1758.1	1548.2	1837.6	864.8	938.9	803.2	1532.1	1399.3	1205.1	15502.7
1295	VIT_13s0019g03920	TC55313	F6HNI6	AT1G07930.1	GTP binding Elongation factor Tu family protein	12.439	0.113759	-0.391952	12.1573	TRUE	0.00291894		VIT_13s0019g03920	6949.1	5290	6152.5	5638	4999.6	5510.8	3453	3995.6	3919.9	5050.4	4991	5127.3	61077.2
1296	VIT_00s0391g00040	TC54534	D7TG22	AT4G08980.1	F-BOX WITH WD-40 2	10.3249	-0.275671	-0.391878	8.9681	TRUE	0.0050805		VIT_00s0391g00040	1316.2	1306.3	1332.7	1069.7	991.3	1027.7	814	1252.9	781.8	831.7	836.2	823.8	12384.3
1297	VIT_17s0000g09780	TC52944	F6GTP8	AT5G61640.1	peptidemethionine sulfoxide reductase 1	12.2112	-0.318548	-0.391346	7.97792	TRUE	0.0029743		VIT_17s0000g09780	4288.9	5320.9	4934.4	4200.5	3531.9	3416.5	2813.2	3777.4	4010.8	2890.9	3008.1	2994.6	45188.1
1298	VIT_00s0304g00070	TC55062	D7UE33	AT2G22170.1	Lipase/lipooxygenase, PLAT/LH2 family protein	10.5495	0.236254	-0.391284	7.5415	TRUE	0.00421948		VIT_00s0304g00070	1735	1354.6	1510.6	1557.7	1612.1	2004.4	1280.7	1103.8	962.6	1485.6	1306.3	1339.6	17253
1299	VIT_02s0025g01580	TC56340	A5BGY1	AT4G10960.1	UDP-D-glucose/UDP-D-galactose 4-epimerase 5	9.77639	-0.202697	-0.391229	4.93797	TRUE	0.00688929		VIT_02s0025g01580	920.1	923.4	910.8	789.1	750.9	636.7	594.1	735.5	579.7	632	585.6	609.5	8667.4
1300	VIT_11s0016g00400	TC56377	D7TC91	AT3G43230.1	RING/FYVE/PHD-type zinc finger family protein	9.75153	-0.168824	-0.38991	2.30054	TRUE	0.00716256		VIT_11s0016g00400	847.7	959.2	893.3	712.1	754.2	730.9	661.7	631.9	590.4	632	600.3	603	8616.7
1301	VIT_18s0001g12220		E0CQ24	AT5G66730.1	C2H2-like zinc finger protein	9.78661	-0.375665	-0.389584	8.30215	TRUE	0.00769505		VIT_18s0001g12220	1034.3	889.6	933.7	593.9	648.4	635.6	559.3	744.4	556.2	545.4	576.8	564	8281.6
1302	VIT_17s0053g00380	TC67615	F6HVS9	AT1G65730.1	YELLOW STRIPE like 7	9.65494	-0.511302	-0.389497	12.6284	TRUE	0.00902106		VIT_17s0053g00380	827.8	926.3	914.4	534.3	479.7	500.3	679.7	512.4	457.8	462.4	499.4	475	7269.5
1303	VIT_00s0652g00020	TC53474	D7TGA7	AT1G61065.1	Protein of unknown function (DUF1218)	10.6196	-0.258281	-0.389423	3.0081	TRUE	0.0047822		VIT_00s0652g00020	1478	1603.1	1509.7	1374.8	1490.8	1190.1	1321.5	1248.9	1132.6	974	970.4	984.3	15278.2
1304	VIT_03s0063g01080		A5ARZ1	AT4G33950.1	Protein kinase superfamily protein	11.139	-0.337939	-0.388961	6.52927	TRUE	0.0041375		VIT_03s0063g01080	2083.4	2714.1	2337.9	1709.8	1776.4	1570.2	1631	1809.7	1439.6	1466.4	1419.9	1428.6	21387
1305	VIT_18s0001g08010		F6GZK7	AT5G64430.1	Octicosapeptide/Phox/Bem1p family protein	10.7472	-0.233888	-0.388901	5.65811	TRUE	0.00469386		VIT_18s0001g08010	1808.5	1859.4	1827	1324.5	1371.7	1398	1409.1	1188.7	1078.1	1165.5	1243.6	1163.3	16837.4
1306	VIT_06s0004g05810	TC58022	D7SK53	AT5G59010.1	Protein kinase protein with tetratricopeptide repeat domain	9.56721	-0.207581	-0.388733	1.32385	TRUE	0.00841727		VIT_06s0004g05810	796.1	798.7	740.2	645.3	667.1	606.4	585.1	539.1	567.9	490.6	515.1	539.9	7491.5
1307	VIT_19s0014g04730	TC60298	F6H2H3	AT5G54540.1	Uncharacterised conserved protein (UCP012943)	11.7278	-0.136908	-0.388331	2.85942	TRUE	0.00349331		VIT_19s0014g04730	3042.3	3824.1	3469.7	3178.1	3087.5	2841.5	2518.6	2737.8	2393.6	2388.4	2420.6	2374	34276.2
1308	VIT_14s0219g00150		F6GX63	AT5G40650.1	succinate dehydrogenase 2-2	11.1322	0.205513	-0.387912	15.9524	TRUE	0.00691162		VIT_14s0219g00150	2775.3	2146.6	2394.8	2464	2228.5	2400.7	2049.9	1212.4	1434.2	2295.4	2133.7	2019.6	25555.1
1309	VIT_05s0062g01270	TC62918	F6I4A7	AT5G12890.1	UDP-Glycosyltransferase superfamily protein	9.51821	-0.214602	-0.386781	12.3591	TRUE	0.00950165		VIT_05s0062g01270	696.8	903.1	805.3	538.4	577.8	598.8	628.9	454.2	437.4	516.2	542.5	531.6	7231
1310	VIT_04s0008g06890	TC58990	D7SV62	AT4G32140.1	EamA-like transporter family	9.71787	-0.216411	-0.384318	1.95642	TRUE	0.00860024		VIT_04s0008g06890	802	886.7	893.3	657.6	769.7	698.5	658.8	648.7	584	559	585.6	559.4	8303.3
1311	VIT_06s0061g00560	TC59657	D7SNC0	AT2G28110.1	Exostosin family protein	10.2416	-0.429477	-0.383162	2.21476	TRUE	0.00695809		VIT_06s0061g00560	1168.3	1262.8	1140.1	868.3	1010.1	865.2	1022	889.6	920.9	650.2	678.6	703.2	11179.3
1312	VIT_10s0003g02690		D7TJZ2	AT5G46410.2	SCP1-like small phosphatase 4	9.70091	-0.230509	-0.382719	8.13362	TRUE	0.00924875		VIT_10s0003g02690	822.9	948.5	892.4	634	645.1	703.9	719.5	544	519.8	632.9	536.6	575.2	8174.8
1313	VIT_03s0088g00330	TC61232	A5ALY1	AT1G23780.1	F-box family protein	10.0885	-0.237431	-0.381134	4.52158	TRUE	0.00779366		VIT_03s0088g00330	1185.1	1175.8	1146.5	831.3	850.2	881.5	795.1	743.4	780.8	803.4	712.9	771.8	10677.8
1314	VIT_05s0094g01160		A5BNR6	AT5G16990.1	Zinc-binding dehydrogenase family protein	10.0486	-0.325656	-0.380354	4.07033	TRUE	0.0082936		VIT_05s0094g01160	1049.2	1175.8	1162.1	764.5	816	784	722.5	809.6	744.4	680.3	691.3	708.8	10108.5
1315	VIT_04s0023g01430	TC55200	F6GWY3	AT5G66730.1	C2H2-like zinc finger protein	10.7202	-0.213594	-0.379988	3.76105	TRUE	0.00598734		VIT_04s0023g01430	1859.1	1667.9	1761	1333.7	1392.7	1440.2	1232.9	1380.3	1098.4	1216.6	1120.2	1169.8	16672.8
1316	VIT_03s0063g02520	TC53459	F6HQM2	AT3G05675.2	BTB/POZ domain-containing protein	9.74661	-0.0683544	-0.379534	1.75146	TRUE	0.00916831		VIT_03s0063g02520	856.6	877	911.7	836.4	750.9	804.6	614	668.4	644.9	673.9	675.7	590.9	8905
1317	VIT_19s0177g00070	TC51750	A5AEI5	AT4G05320.2	polyubiquitin 10	14.2105	0.0276606	-0.379395	8.28087	TRUE	0.00376835		VIT_19s0177g00070	20786.7	20556.6	20728.3	18974.2	16667.1	17033.7	12620	14321.8	12779.9	17128.5	16138.3	15378.3	203113
1318	VIT_13s0067g02190	TC66905	F6HC94	AT3G10980.1	PLAC8 family protein	11.507	0.105557	-0.377211	7.96173	TRUE	0.00510236		VIT_13s0067g02190	3159.4	3039	3169.8	2673.6	2825.1	3209.7	2388.3	1993.4	1846	2728.6	2629.2	2404.6	32066.7
1319	VIT_06s0061g01310		A5C6X4	AT2G27810.1	nucleobase-ascorbate transporter 12	10.9177	-0.358688	-0.377142	14.1958	TRUE	0.00660753		VIT_06s0061g01310	1851.2	2473.4	2150.8	1263.9	1260.4	1470.5	1367.3	1366.4	1210.7	1315	1327.8	1253.3	18310.7
1320	VIT_11s0016g05190		F6HH83	AT5G25400.1	Nucleotide-sugar transporter family protein	11.5139	-0.214709	-0.376651	10.5949	TRUE	0.00547737		VIT_11s0016g05190	3235.8	3136.7	3281.7	2252.3	2170.1	2373.7	2043	2288.6	1741.2	2248.9	2116.1	2048.3	28936.4
1321	VIT_08s0040g00890	TC64599	A5AMT9	AT3G56680.1	Single-stranded nucleic acid binding R3H protein	12.6815	-0.202351	-0.376288	2.25374	TRUE	0.00445146		VIT_08s0040g00890	6890.5	6752.9	6926.6	5484.9	5339.2	5551.9	4831.3	5132	4551.9	4705.7	4698.2	4372.2	65237.3
1322	VIT_00s0357g00100	TC53227	D7TRB4	AT4G08685.1	Pollen Ole e 1 allergen and extensin family protein	12.3569	-0.655315	-0.374429	4.80778	TRUE	0.00500117		VIT_00s0357g00100	4933.1	5831.5	5532.4	3194.6	3209.9	3229.1	3982.4	4327.4	3395.8	2407.6	2714.4	2863.8	45622
1323	VIT_05s0020g04210	TC67322	A5AV70	AT3G22890.1	ATP sulfurylase 1	9.82871	0.0607937	-0.374357	10.0222	TRUE	0.00972531		VIT_05s0020g04210	972.7	916.6	927.3	934	939.5	879.3	910.5	556.8	566.9	757.8	759.9	749.6	9870.9
1324	VIT_07s0005g01250	TC62959	A5AS62	AT3G62580.1	Late embryogenesis abundant protein (LEA) family protein	10.9449	-0.104874	-0.374034	0.924126	TRUE	0.00640719		VIT_07s0005g01250	1915.7	2050.8	1971	1901.9	1872.4	1702.3	1594.2	1511.6	1438.5	1437.3	1415.9	1407.3	20218.9
1325	VIT_08s0040g00320	TC60352	F6HQS7	AT3G10740.1	alpha-L-arabinofuranosidase 1	11.0628	-0.586906	-0.373862	10.3311	TRUE	0.00733112		VIT_08s0040g00320	2222.4	2340.9	2204.9	1227.9	1389.4	1417.5	1982.3	1473.1	1222.5	1142.7	1134.9	1204.1	18962.6
1326	VIT_19s0090g00420	TC54855	D7T8C6	AT5G54940.1	Translation initiation factor SUI1 family protein	11.2946	-0.226859	-0.373302	25.5381	TRUE	0.00676727		VIT_19s0090g00420	2754.4	3049.6	2829.5	1775.6	1970.5	1748.8	1701.6	2011.1	1249.2	1659.8	2057.3	1987.1	24794.5
1327	VIT_04s0079g00800	TC61979	D7TA50	AT3G02720.1	Class I glutamine amidotransferase-like superfamily protein	10.128	-0.319366	-0.373123	0.717647	TRUE	0.00944894		VIT_04s0079g00800	1028.3	1170	1118	940.2	889.9	893.4	868.7	871.8	883.4	684	689.4	678.1	10715.2
1328	VIT_17s0000g09870		F6GTM6	AT4G24800.1	MA3 domain-containing protein	11.4096	-0.155846	-0.372266	4.37935	TRUE	0.0060159		VIT_17s0000g09870	3127.6	2287.7	2627.7	2464	2486.6	2482	1919.6	2156.3	2322	1858.6	1847.8	1870.2	27450.1
1329	VIT_03s0180g00260	TC60779	D7UBZ3	AT3G19450.1	GroES-like zinc-binding alcohol dehydrogenase family protein	11.1354	-0.215831	-0.372247	5.95983	TRUE	0.00660207		VIT_03s0180g00260	2049.7	2244.2	2086.6	2302.7	2063.1	1764	2043	1681.4	1776.5	1401.7	1430.6	1409.2	22252.7
1330	VIT_15s0046g03240		F6I6J4	AT3G50140.1	Plant protein of unknown function (DUF247)	10.3634	0.0695064	-0.371363	5.40585	TRUE	0.00830412		VIT_15s0046g03240	1406.5	1378.8	1360.2	1309.1	1198.6	1435.9	839.9	1129.5	933.7	1136.3	1101.6	1126.2	14356.3
1331	VIT_14s0060g01280	TC51711	Q9SP03	AT1G15690.1	Inorganic H pyrophosphatase family protein	13.2516	-0.397344	-0.370956	9.26383	TRUE	0.00510399		VIT_14s0060g01280	8897.5	11810.9	10813.6	6724.1	7302	6463.7	7790.7	6487.6	6590.5	6217.8	6194.5	6100.5	91393.4
1332	VIT_15s0046g01280	TC57860	D7UCL7	AT4G03400.1	Auxin-responsive GH3 family protein	10.7483	-0.565962	-0.370847	14.3555	TRUE	0.00863515		VIT_15s0046g01280	1856.1	2009.2	1876.6	1084	1103.8	896.6	1242.9	1325	966.9	1013.2	1019.4	975.9	15369.6
1333	VIT_13s0156g00070		F6HPS1	AT2G42520.1	P-loop containing nucleoside triphosphate hydrolases superfamily protein	10.4965	-0.283844	-0.368662	3.7822	TRUE	0.00918051		VIT_13s0156g00070	1537.5	1528.7	1558.3	1090.2	1086.1	1141.4	1027	1098.9	1002.2	963	959.6	1023.2	14016.1
1334	VIT_11s0016g02180		F6HGW1	AT4G29720.1	polyamine oxidase 5	11.0333	-0.251505	-0.365291	2.8711	TRUE	0.00827444		VIT_11s0016g02180	2134.1	1889.4	2018.7	1908.1	1830.5	1751	1622	1757.4	1694.1	1203.8	1309.2	1424.9	20543.2
1335	VIT_13s0019g01660	TC58823	D7SQ18	AT2G41430.1	dehydration-induced protein (ERD15)	11.1928	-0.307659	-0.36362	3.5709	TRUE	0.00837432		VIT_13s0019g01660	2150.9	2747	2423.2	1830	1789.7	1810.6	1659.8	1820.6	1743.3	1486.5	1557.9	1555.7	22575.2
1336	VIT_12s0028g03800	TC53700	E0CTD1	AT5G56170.1	LORELEI-LIKE-GPI-ANCHORED PROTEIN 1	11.2197	-0.586418	-0.362335	8.82193	TRUE	0.00915053		VIT_12s0028g03800	2363.3	2792.4	2567.2	1399.5	1555.9	1425.1	1763.3	1906.5	1449.2	1257.6	1331.7	1418.4	21230.1
1337	VIT_06s0004g00480	TC55789	F6GUN1	AT5G19770.1	tubulin alpha-3	13.2011	-0.457158	-0.361392	4.14494	TRUE	0.00670516		VIT_06s0004g00480	9480.2	10153.6	9947.8	6820.7	6220.3	6565.5	6351.8	7869.8	6731.7	5286.6	5620.7	5869.5	86918.2
1338	VIT_12s0028g02000	TC66196	F6H507	AT2G42690.1	alpha/beta-Hydrolases superfamily protein	12.1244	-0.396603	-0.353587	1.76459	TRUE	0.00927193		VIT_12s0028g02000	4533.1	4361.8	4354.8	3513.1	3695.1	3077.5	3758.5	3421	3417.2	2714	2569.4	2592.9	42008.4
1339	VIT_05s0077g00280	TC63279	F6HX09	AT3G23920.1	beta-amylase 1	10.4466	1.08883	0.358205	19.1859	TRUE	0.00924875		VIT_05s0077g00280	1691.4	890.5	1265.7	3095.9	3074.3	3442.5	2093.7	1745.6	1959.4	3662.4	3590.8	3260.8	29773
1340	VIT_06s0004g01270	TC70917	F6GUE7	AT5G13000.1	glucan synthase-like 12	11.301	0.441926	0.361667	8.59441	TRUE	0.00748278		VIT_06s0004g01270	2886.4	1903.9	2395.7	3398	3534.1	3869.1	3230.1	3304.5	3682.4	4228.8	4231.2	4089.3	40753.5
1341	VIT_18s0001g14100	TC51726	E0CQ43	AT5G42560.1	Abscisic acid-responsive (TB2/DP1, HVA22) family protein	11.1303	0.074877	0.362293	6.77629	TRUE	0.00805017		VIT_18s0001g14100	2036.8	2032.5	2038.9	2567.8	2554.9	2610.8	3213.2	3202.8	3017.2	2798.8	2865.2	2612.4	31551.3
1342	VIT_13s0064g01360	TC57818	D7T2W9	AT5G48030.1	gametophytic factor 2	10.1212	0.533369	0.363127	2.37255	TRUE	0.00916563		VIT_13s0064g01360	1017.4	1172.9	1036.4	1629.6	1683.8	1686	1360.3	1490.8	1592.5	2013.6	2024	1974.1	18681.4
1343	VIT_01s0244g00030	TC56480	D7TYT3	AT1G54580.1	acyl carrier protein 2	12.9002	-0.12882	0.36479	8.55205	TRUE	0.0059854		VIT_01s0244g00030	6526.2	7834.9	7273.2	7880.1	7706.7	6578.5	8924.2	9913.5	12366	8304.3	8545.6	8631.2	100484
1344	VIT_04s0044g01180	TC56942	F6I0F3	AT5G64580.1	AAA-type ATPase family protein	10.2131	0.0506616	0.365006	5.49987	TRUE	0.00912868		VIT_04s0044g01180	1033.3	1311.1	1127.2	1283.4	1349.7	1147.9	1392.2	1483.9	1824.6	1558.5	1507	1566.9	16585.7
1345	VIT_11s0052g01090	TC60943	F6GXF5	AT1G51680.1	4-coumarate:CoA ligase 1	11.2449	0.489118	0.365154	6.80319	TRUE	0.00680947		VIT_11s0052g01090	2700.8	1926.1	2253.5	3584	3537.4	3656.9	3540.6	3256.1	3094.2	4372.9	4086.2	3987.2	39995.9
1346	VIT_18s0001g11760		A5BPF8	AT1G47530.1	MATE efflux family protein	10.9731	0.0138001	0.365456	12.8527	TRUE	0.00756773		VIT_18s0001g11760	2281	1474.5	1767.4	2422.9	2037.8	2141.9	2680.8	2938.2	2801.1	2529.8	2360.9	2297	27733.3
1347	VIT_10s0003g00530	TC60219	D7TJG0	AT5G46020.1	CONTAINS InterPro DOMAIN/s: Casein kinase substrate, phosphoprotein PP28 (InterPro:IPR019380); Has 30201 Blast hits to 17322 proteins in 780 species: Archae - 12; Bacteria - 1396; Metazoa - 17338; Fungi - 3422; Plants - 5037; Viruses - 0; Other Eukaryotes - 2996 (source: NCBI BLink)	11.5749	0.173498	0.365663	7.51685	TRUE	0.00662333		VIT_10s0003g00530	2426.9	3119.3	2942.3	3722.7	3979.6	3366.7	4005.3	4140.8	4497.4	4068.3	4182.2	4091.1	44542.6
1348	VIT_08s0007g02200	TC65693	A5BH86	AT3G51880.2	high mobility group B1	10.6897	0.0035636	0.368628	8.21598	TRUE	0.0074072		VIT_08s0007g02200	1354.9	1630.2	1545.5	1724.2	1958.4	1712	2537.5	2198.7	2205.4	2038.2	1889.9	1940.7	22735.6
1349	VIT_09s0002g03880	TC69365	F6HYC2	AT3G16290.1	AAA-type ATPase family protein	10.6649	0.107203	0.369066	5.65123	TRUE	0.00714965		VIT_09s0002g03880	1366.8	1697.9	1484.9	1889.6	1864.6	1837.6	2113.6	2128.6	2459.9	2114.8	2153.3	2066	23177.6
1350	VIT_19s0027g01520	TC53041	D7SWQ4	AT5G55310.1	DNA topoisomerase 1 beta	10.6315	0.197217	0.370008	3.39973	TRUE	0.00684676		VIT_19s0027g01520	1385.6	1662.1	1515.2	1765.3	2056.5	1859.3	2173.3	2002.3	2226.8	2289	2228.7	2246.9	23411
1351	VIT_11s0037g00520	TC59526	D7U1D4	AT4G30690.1	Translation initiation factor 3 protein	11.9782	-0.00512274	0.370825	8.55524	TRUE	0.00542354		VIT_11s0037g00520	3268.6	4229.3	3780.6	4397.8	4538.7	3948.2	5118.9	5170.5	6426.8	4803.3	4883.3	4850	55416
1352	VIT_06s0004g01890		A5BWI8	AT5G44790.1	copper-exporting ATPase / responsive-to-antagonist 1 / copper-transporting ATPase (RAN1)	9.74274	0.396661	0.371064	24.9724	TRUE	0.00915591		VIT_06s0004g01890	1007.5	500.9	748.4	1292.6	1194.2	1306	1151.3	1298.3	1276	1295	1339.6	1221.8	13631.6
1353	VIT_19s0015g00980	TC59019	D7UAL8	AT3G13200.1	Cwf15 / Cwc15 cell cycle control family protein	10.6093	0.20771	0.371467	6.61047	TRUE	0.00673807		VIT_19s0015g00980	1323.1	1495.8	1515.2	1832.1	2196.6	1790	2089.7	2159.2	2266.3	2124	2170.9	2187.5	23150.4
1354	VIT_04s0079g00680		A5BDN7	AT5G17230.3	PHYTOENE SYNTHASE	11.3941	0.193349	0.371567	10.7988	TRUE	0.00573163		VIT_04s0079g00680	1966.3	2924	2540.6	3441.2	3320.2	3205.3	3698.8	3565.2	4010.8	3854.9	3690.6	3454.7	39672.6
1355	VIT_08s0007g03200		F6HKL9	AT3G52660.1	RNA-binding (RRM/RBD/RNP motifs) family protein	9.7003	0.0015173	0.374577	17.3622	TRUE	0.00942814		VIT_08s0007g03200	628.3	817	697.1	944.3	980.3	930.2	1152.3	1148.2	1388.3	958.5	898.9	930.5	11473.9
1356	VIT_14s0030g02190	TC60922	D7TUI7	AT3G04340.1	FtsH extracellular protease family	10.6277	0.00109519	0.374604	7.65923	TRUE	0.00612215		VIT_14s0030g02190	1297.3	1831.3	1506.9	1512.5	1730.1	1618.9	1923.6	1885.7	2487.7	1986.3	2044.6	1985.3	21810.2
1357	VIT_16s0098g00290		E0CVI4	AT5G53460.1	NADH-dependent glutamate synthase 1	12.0436	0.5257	0.374845	7.26093	TRUE	0.0045524		VIT_16s0098g00290	3424.4	4960.3	4133.7	5674	6033.9	6736.6	5391.5	5636.5	5585.1	8709.2	7738.7	6923.4	70947.3
1358	VIT_05s0020g04880	TC60263	D7T7A2	AT3G23090.1	TPX2 (targeting protein for Xklp2) protein family	10.0578	0.174858	0.375104	6.15032	TRUE	0.00715631		VIT_05s0020g04880	850.6	1145.8	1009.8	1235.1	1326.5	1263.7	1601.1	1417.8	1373.3	1512.9	1447.3	1446.3	15630.2
1359	VIT_08s0056g01420		F6HMM7	AT3G03710.1	polyribonucleotide nucleotidyltransferase, putative	10.2036	-0.00492434	0.376218	10.4625	TRUE	0.00688033		VIT_08s0056g01420	954.9	1206.7	1098.8	1200.1	1389.4	1213.9	1550.4	1418.8	1979.7	1419	1396.4	1406.4	16234.5
1360	VIT_07s0031g00980		D7SW04	AT2G22250.2	aspartate aminotransferase	10.7642	0.124162	0.376851	12.3425	TRUE	0.00556194		VIT_07s0031g00980	2062.6	1246.4	1531.7	1961.5	2086.3	2051	2485.8	2438.6	2338	2405.8	2189.5	2259.9	25057.1
1361	VIT_01s0127g00420	TC60088	A5B5A4	AT1G60550.1	enoyl-CoA hydratase/isomerase D	11.4462	-0.139155	0.378262	9.20668	TRUE	0.0048264		VIT_01s0127g00420	2165.8	2938.5	2550.7	2743.5	2937.6	2572.9	4024.2	3787.3	3994.7	3040.5	3055.1	2942.6	36753.4
1362	VIT_11s0065g00170	TC63294	F6H9P0	AT5G43270.2	squamosa promoter binding protein-like 2	9.97489	0.545546	0.378845	4.15181	TRUE	0.00615402		VIT_11s0065g00170	896.3	992.1	975.9	1503.3	1485.3	1640.6	1449.9	1313.1	1361.5	1940.7	1900.6	1603.1	17062.4
1363	VIT_10s0003g02880	TC68633	D7TK12	AT4G18240.1	starch synthase 4	10.2102	-0.211845	0.380781	11.9578	TRUE	0.00624431		VIT_10s0003g02880	839.7	1312.1	1133.6	1144.7	1154.5	1003.8	1829	1494.8	1649.2	1253.9	1203.4	1238.5	15257.2
1364	VIT_00s0194g00080		D7T5F3	AT5G47800.1	Phototropic-responsive NPH3 family protein	9.63423	0.0368658	0.381079	8.28033	TRUE	0.00763606		VIT_00s0194g00080	706.7	740.7	720.9	872.4	882.2	913.9	1314.5	1083.1	984	948.4	970.4	983.4	11120.6
1365	VIT_02s0033g01410	TC52953	D7U407	AT3G23640.1	heteroglycan glucosidase 1	9.31705	0.370862	0.383124	3.72253	TRUE	0.00758199		VIT_02s0033g01410	605.5	577.2	645.7	762.4	879.9	941	891.6	908.3	804.3	1057.9	1063.4	967.6	10104.8
1366	VIT_19s0015g00430	TC54902	F6I550	AT5G55660.1	DEK domain-containing chromatin associated protein	11.7157	0.307853	0.384115	5.09413	TRUE	0.00368822		VIT_19s0015g00430	3245.7	3063.2	3087.2	4170.7	4673.2	4504.8	4326.7	4940.5	4804.4	5302.1	5070.3	4814.7	52003.5
1367	VIT_19s0090g00810		F6HEQ3	AT4G26900.1	HIS HF	8.90798	0.234976	0.384126	8.59116	TRUE	0.00994678		VIT_19s0090g00810	456.6	480.6	411.8	648.4	607.6	547.9	532.4	668.4	798.9	657.5	726.6	693	7229.7
1368	VIT_03s0038g00110	TC54248	F6I1A7	AT2G21440.1	RNA-binding (RRM/RBD/RNP motifs) family protein	8.90925	0.321054	0.384386	6.34801	TRUE	0.00962418		VIT_03s0038g00110	422.8	452.5	468.7	615.5	709	598.8	575.2	674.3	759.4	704	724.6	770	7474.8
1369	VIT_00s1569g00010		F6GZH5	AT5G56030.2	heat shock protein 81-2	9.9333	1.0776	0.384616	9.07874	TRUE	0.00478742		VIT_00s1569g00010	1153.4	756.1	977.7	2178.3	1963.9	2143	1100.6	1286.5	1502.7	2564.4	2814.2	2580.8	21021.6
1370	VIT_18s0001g07290	TC66051	E0CRT9	AT4G24610.2	unknown protein; FUNCTIONS IN: molecular_function unknown; INVOLVED IN: biological_process unknown; EXPRESSED IN: 20 plant structures; EXPRESSED DURING: 12 growth stages; BEST Arabidopsis thaliana protein match is: unknown protein (TAIR:AT5G65440 1)	10.2063	0.247169	0.385574	2.51551	TRUE	0.00491317		VIT_18s0001g07290	1079.9	1201.9	1135.5	1420	1394.9	1542	1536.5	1706.1	1551.9	1871.3	1784.1	1646.7	17870.8
1371	VIT_06s0061g00010		D7SNG8	AT1G08520.1	ALBINA 1	11.7212	-0.0977236	0.385872	9.20562	TRUE	0.00362268		VIT_06s0061g00010	2635.3	3628.8	3071.6	3461.7	3569.4	3177.2	4680	4424.1	5162.7	3759.1	3864	3780.3	45214.2
1372	VIT_05s0020g04190		F6HDU2	AT5G43810.1	Stabilizer of iron transporter SufD / Polynucleotidyl transferase	9.94023	0.659849	0.386133	20.4492	TRUE	0.0050805		VIT_05s0020g04190	1185.1	613	892.4	1505.3	1708.1	1843.1	1231	1495.8	1457.8	1819.4	1881.1	1870.2	17502.3
1373	VIT_12s0034g02390	TC55443	F6H905	AT1G22930.1	T-complex protein 11	9.67496	0.809212	0.386543	19.1593	TRUE	0.00625087		VIT_12s0034g02390	761.3	646.9	722.7	1408.7	1703.7	1734.8	1435	993.2	1192.5	1812.1	1630.4	1466.7	15508
1374	VIT_18s0001g14900		F6GZT4	AT4G35890.1	winged-helix DNA-binding transcription factor family protein	9.19758	0.354498	0.387836	0.736798	TRUE	0.00709066		VIT_18s0001g14900	602.5	586	575.1	773.7	773	702.8	739.4	780	782.9	1033.3	968.4	948.1	9265.2
1375	VIT_08s0056g01150	TC56564	D7TL34	AT5G17770.1	NADH:cytochrome B5 reductase 1	10.7979	0.272161	0.388453	12.1754	TRUE	0.0039306		VIT_08s0056g01150	1934.5	1329.5	1551	2442.4	2402.8	2238.3	2438	2683.5	2554.1	2569	2503.8	2548.4	27195.3
1376	VIT_07s0005g04550	TC51981	D7U390	AT1G52930.1	Ribosomal RNA processing Brix domain protein	9.9245	0.340481	0.388655	8.41583	TRUE	0.00493972		VIT_07s0005g04550	986.6	853.8	908.9	1314.2	1338.7	1247.5	1050.8	1400	1581.8	1439.1	1539.3	1585.4	15246.1
1377	VIT_16s0050g00680	TC59467	E0CUZ9	AT3G49055.1	unknown protein; EXPRESSED IN: cotyledon; BEST Arabidopsis thaliana protein match is: unknown protein (TAIR:AT1G24560 1); Has 52205 Blast hits to 29376 proteins in 1994 species: Archae - 873; Bacteria - 6150; Metazoa - 27099; Fungi - 3784; Plants - 3062; Viruses - 130; Other Eukaryotes - 11107 (source: NCBI BLink)	9.55879	0.157738	0.389247	6.97112	TRUE	0.0060635		VIT_16s0050g00680	591.6	742.6	749.3	916.5	934	872.8	1072.7	1087	1034.2	1088.9	1019.4	942.5	11051.5
1378	VIT_08s0007g03160	TC60389	D7TJ83	AT5G03940.1	chloroplast signal recognition particle 54 kDa subunit	12.2704	0.0462281	0.389373	11.2253	TRUE	0.00307069		VIT_08s0007g03160	3799.6	4916.8	4649.2	5847.6	5794.6	5165.3	7032.5	6576.4	7706	5999.8	6029	6055	69571.8
1379	VIT_06s0004g07970		F6GUB7	AT2G40610.1	expansin A8	9.34062	0.623775	0.390445	17.6411	TRUE	0.00662652		VIT_06s0004g07970	518.1	637.2	554	1173.4	1069.6	1108.9	1219	796.8	837.4	1155.5	1102.6	1214.3	11386.8
1380	VIT_14s0036g01060	TC69118	F6H5Y8	AT5G28910.2	unknown protein; FUNCTIONS IN: molecular_function unknown; INVOLVED IN: biological_process unknown; BEST Arabidopsis thaliana protein match is: unknown protein (TAIR:AT5G28960 1); Has 82 Blast hits to 80 proteins in 14 species: Archae - 0; Bacteria - 0; Metazoa - 1; Fungi - 0; Plants - 78; Viruses - 0; Other Eukaryotes - 3 (source: NCBI BLink)	10.3291	-0.0126385	0.390517	13.6672	TRUE	0.00445615		VIT_14s0036g01060	886.4	1374	1218.9	1386.1	1456.7	1361.2	1992.2	1807.8	1751.9	1558.5	1497.2	1471.3	17762.2
1381	VIT_00s0404g00050		F6H862	AT1G11220.1	Protein of unknown function (DUF761)	8.86842	0.498448	0.391511	14.9867	TRUE	0.00793076		VIT_00s0404g00050	459.6	320	465.9	699.7	692.5	804.6	762.3	647.7	630	854.5	739.3	729.2	7805.3
1382	VIT_12s0034g01180		F6H915	AT3G26070.1	Plastid-lipid associated protein PAP / fibrillin family protein	9.96257	-0.0159671	0.391622	10.5898	TRUE	0.00488952		VIT_12s0034g01180	729.5	1110	923.6	1030.6	1126.9	1032	1419	1269.7	1536.9	1203.8	1192.7	1193	13767.7
1383	VIT_14s0219g00070	TC62039	F6GX60	AT5G63280.1	C2H2-like zinc finger protein	8.78023	0.242897	0.391999	5.16076	TRUE	0.00894175		VIT_14s0219g00070	393.1	385.8	428.3	585.7	578.9	527.4	642.8	628.9	602.1	616.5	638.4	627.1	6655
1384	VIT_14s0108g01680		D7SXK2	AT5G15540.1	PHD finger family protein	9.73618	0.202038	0.393262	2.73569	TRUE	0.00478888		VIT_14s0108g01680	754.4	963	802.5	925.8	1039.8	1022.2	1132.4	1116.6	1161.5	1233	1329.8	1245.9	12726.9
1385	VIT_19s0014g03330	TC56333	F6H278	AT3G15520.1	Cyclophilin-like peptidyl-prolyl cis-trans isomerase family protein	10.1412	-0.159821	0.393312	13.3508	TRUE	0.00446982		VIT_19s0014g03330	797	1294.7	1021.7	1086.1	1205.2	989.8	1553.4	1547.1	1705.9	1148.2	1242.6	1272.8	14864.5
1386	VIT_06s0080g01230	TC53596	A5ALT5	AT3G44110.1	DNAJ homologue 3	11.9005	0.513547	0.39494	2.90336	TRUE	0.00247755		VIT_06s0080g01230	3518.7	3984.7	3993.4	5509.6	5404.3	5418.7	5676.1	4827.9	4539.1	6816.9	7679.9	7083.8	64453.1
1387	VIT_06s0061g01510		D7SN35	AT3G44680.1	histone deacetylase 9	8.73021	0.0314635	0.395164	8.79193	TRUE	0.00933788		VIT_06s0061g01510	317.6	443.8	391.6	474.7	497.3	454.8	623.9	571.6	635.3	503.4	525.8	526	5965.8
1388	VIT_19s0014g05070		A5AP36	AT4G27180.1	kinesin 2	9.62016	0.451756	0.395757	19.8377	TRUE	0.00461366		VIT_19s0014g05070	976.7	470.9	738.3	1175.5	1146.8	1143.5	1005.1	1121.6	1207.5	1365.2	1345.4	1232	12928.5
1389	VIT_00s0125g00270		F6H2R2	AT5G45190.2	Cyclin family protein	8.80648	0.133244	0.395907	4.12261	TRUE	0.00811766		VIT_00s0125g00270	370.2	467	434.7	510.7	537	503.5	665.7	614.1	578.6	578.2	650.2	611.3	6521.2
1390	VIT_04s0023g01830		F6GWW2	AT1G63810.1	CONTAINS InterPro DOMAIN/s: Nrap protein (InterPro:IPR005554); Has 396 Blast hits to 382 proteins in 182 species: Archae - 3; Bacteria - 2; Metazoa - 142; Fungi - 146; Plants - 43; Viruses - 0; Other Eukaryotes - 60 (source: NCBI BLink)	9.28358	0.444375	0.395982	4.7391	TRUE	0.00525553		VIT_04s0023g01830	634.3	592.7	575.1	802.5	932.9	899.9	706.5	870.8	971.1	1092.5	1076.2	1062.2	10216.7
1391	VIT_13s0139g00110		F6HVE5	AT3G61490.1	Pectin lyase-like superfamily protein	9.72505	0.0356404	0.396387	14.652	TRUE	0.00478231		VIT_13s0139g00110	593.6	946.6	758.5	840.5	1026.6	983.3	1346.4	1141.3	1165.8	1057	988	1062.2	11909.8
1392	VIT_13s0019g04190	TC53293	D7TMA3	AT1G48850.1	chorismate synthase, putative / 5-enolpyruvylshikimate-3-phosphate phospholyase, putative	11.3839	0.15491	0.396602	9.08873	TRUE	0.00277043		VIT_13s0019g04190	2506.3	2253.9	2437.9	3374.4	3383	3080.8	3987.4	3728.1	3912.4	3700.7	3478.2	3379.6	39222.7
1393	VIT_07s0151g00310		F6HI67	AT1G54510.1	NIMA-related serine/threonine kinase 1	9.11002	0.331881	0.397525	15.7009	TRUE	0.00597748		VIT_07s0151g00310	616.4	383.9	506.3	735.7	764.2	775.3	624.9	902.4	852.4	871.8	801	834	8668.3
1394	VIT_03s0091g01060		D7SXN5	AT1G70210.1	CYCLIN D1;1	9.70447	0.39097	0.398055	18.3562	TRUE	0.0041655		VIT_03s0091g01060	992.6	520.2	788.8	1209.4	1136.9	1197.7	1043.9	1347.7	1169	1353.4	1288.6	1344.2	13392.4
1395	VIT_05s0077g00950	TC55793	D7SYK8	AT5G49460.1	ATP citrate lyase subunit B 2	12.8881	0.1513	0.398139	7.39695	TRUE	0.00213049		VIT_05s0077g00950	8054.8	6098.3	6997.2	8968.2	9152.3	8903.4	11722.4	10259.1	10081.5	10601.5	10387.4	9970.8	111197
1396	VIT_01s0011g02430		A5C8V3	AT1G26160.1	Metal-dependent phosphohydrolase	9.29739	0.127271	0.398761	4.68714	TRUE	0.00533375		VIT_01s0011g02430	574.7	619.8	594.3	716.2	746.5	707.1	1008	744.4	864.2	864.5	880.3	834.9	9154.9
1397	VIT_13s0074g00450		F6I5V6	AT5G04560.2	HhH-GPD base excision DNA repair family protein	10.482	0.272026	0.3991	4.62004	TRUE	0.00301767		VIT_13s0074g00450	1420.4	1343	1268.5	1626.6	1897.7	1968.7	2067.8	2027.9	1900.6	2203.3	2150.3	2072.5	21947.3
1398	VIT_05s0077g01370	TC58933	F6H745	AT5G26910.1	unknown protein; BEST Arabidopsis thaliana protein match is: unknown protein (TAIR:AT3G58650 1); Has 1322 Blast hits to 684 proteins in 162 species: Archae - 4; Bacteria - 497; Metazoa - 157; Fungi - 101; Plants - 155; Viruses - 0; Other Eukaryotes - 408 (source: NCBI BLink)	9.16442	0.515972	0.39952	17.4327	TRUE	0.00514362		VIT_05s0077g01370	682.9	354.9	529.2	879.6	859	939.9	782.2	857	832.1	1055.1	962.6	950	9684.5
1399	VIT_05s0029g01370	TC52877	D7SNI5	AT1G04850.1	ubiquitin-associated (UBA)/TS-N domain-containing protein	10.8584	0.0886213	0.399794	5.33722	TRUE	0.00274452		VIT_05s0029g01370	1604	1808.1	1777.5	2053	2310.1	1964.3	2448	2649.9	2748.7	2386.6	2492.1	2407.4	26649.7
1400	VIT_05s0020g01790		F6HDH0	AT5G18640.1	alpha/beta-Hydrolases superfamily protein	9.56262	0.418719	0.400516	5.83305	TRUE	0.00411203		VIT_05s0020g01790	669	732	690.6	1051.2	1129.2	1086.1	1191.1	1052.5	980.8	1275.8	1248.5	1176.3	12283.1
1401	VIT_19s0014g00300	TC63406	F6H2K5	AT1G78580.1	trehalose-6-phosphate synthase	9.2855	0.247717	0.400785	4.28571	TRUE	0.00490221		VIT_19s0014g00300	696.8	531.8	556.7	792.2	731.1	802.4	833.9	857	894.1	901.9	944	956.4	9498.3
1402	VIT_05s0094g01240		D7T2L0	AT3G50360.1	centrin2	10.2824	0.151331	0.400837	4.90287	TRUE	0.00311871		VIT_05s0094g01240	1061.1	1276.3	1174.9	1465.2	1582.4	1350.3	1627	1763.3	1835.3	1669.8	1713.6	1771.9	18291.1
1403	VIT_17s0000g05840		F6GT98	AT1G74690.1	IQ-domain 31	9.99458	0.184033	0.400867	3.25096	TRUE	0.00345269		VIT_17s0000g05840	930	998.8	978.6	1215.6	1236.1	1198.7	1500.6	1487.9	1251.4	1494.7	1457.1	1413.8	15163.3
1404	VIT_19s0015g00840		F6I573	AT4G26600.1	S-adenosyl-L-methionine-dependent methyltransferases superfamily protein	9.94809	0.280681	0.400993	9.62141	TRUE	0.00350239		VIT_19s0015g00840	813.9	1029.8	891.5	1296.7	1367.3	1211.7	1149.4	1477	1585.1	1440.9	1443.4	1511.2	15217.9
1405	VIT_17s0000g08990	TC63874	D7SHL6	AT4G24670.1	tryptophan aminotransferase related 2	8.58609	0.262839	0.401273	13.4861	TRUE	0.00827444		VIT_17s0000g08990	408.9	257.2	357.7	504.5	509.4	523	617	537.1	534.8	539	549.3	543.6	5881.5
1406	VIT_09s0018g02130	TC62545	F6HC00	AT3G21180.1	autoinhibited Ca(2+)-ATPase 9	11.0156	0.065904	0.401473	6.11575	TRUE	0.00252048		VIT_09s0018g02130	1910.7	1909.7	1919.7	2247.2	2256.1	2491.7	3284.9	2710.1	2826.8	2685.7	2690.9	2565.1	29498.6
1407	VIT_18s0122g01020		D7UDC4	AT1G42480.1	unknown protein; FUNCTIONS IN: molecular_function unknown; INVOLVED IN: biological_process unknown; LOCATED IN: endomembrane system; EXPRESSED IN: 24 plant structures; EXPRESSED DURING: 13 growth stages; CONTAINS InterPro DOMAIN/s: Protein of unknown function DUF3456 (InterPro:IPR021852); Has 177 Blast hits to 177 proteins in 59 species: Archae - 0; Bacteria - 0; Metazoa - 140; Fungi - 0; Plants …	8.44546	0.208248	0.401755	3.54877	TRUE	0.00911426		VIT_18s0122g01020	336.5	336.5	311.8	436.7	446.6	395.3	467.7	456.1	536.9	525.3	503.3	478.7	5231.4
1408	VIT_17s0000g08940		D7SHM0	AT3G54170.1	FKBP12 interacting protein 37	9.20076	0.323978	0.40182	4.29693	TRUE	0.00492288		VIT_17s0000g08940	582.6	527.9	550.3	789.1	820.4	729.9	723.4	855	889.9	929.3	894	929.5	9221.3
1409	VIT_04s0023g00800	TC70385	D7SPM7	AT5G17440.1	LUC7 related protein	10.3939	0.301491	0.401996	6.88705	TRUE	0.00287905		VIT_04s0023g00800	1099.8	1366.3	1247.4	1782.8	1903.2	1685	1827	1897.6	2032.1	2039.1	2033.8	1983.4	20897.5
1410	VIT_12s0035g01860	TC65895	F6HJZ7	AT5G49840.1	ATP-dependent Clp protease	8.58259	0.0653448	0.402079	5.02703	TRUE	0.00863515		VIT_12s0035g01860	320.6	354.9	379.7	455.2	422.3	425.6	525.4	567.7	548.7	485.2	497.4	481.5	5464.2
1411	VIT_18s0001g03130		E0CR81	AT4G08310.1	FUNCTIONS IN: molecular_function unknown; INVOLVED IN: biological_process unknown; LOCATED IN: cellular_component unknown; EXPRESSED IN: 25 plant structures; EXPRESSED DURING: 13 growth stages; CONTAINS InterPro DOMAIN/s: Histone chaperone domain CHZ (InterPro:IPR019098); BEST Arabidopsis thaliana protein match is: unknown protein (TAIR:AT1G44780 2); Has 53711 Blast hits to 33687 proteins in 1618…	9.21509	0.301147	0.402204	6.04671	TRUE	0.00493972		VIT_18s0001g03130	540	587.9	500.8	809.7	799.4	776.4	814	837.2	905.9	860	896	904.5	9231.8
1412	VIT_16s0050g02430		F6H6G3	AT4G23740.1	Leucine-rich repeat protein kinase family protein	8.82663	-0.204096	0.402628	8.02599	TRUE	0.00766483		VIT_16s0050g02430	370.2	481.5	419.2	422.3	431.2	410.4	741.4	658.5	517.7	492.5	497.4	470.3	5912.6
1413	VIT_00s0181g00120	TC54823	F6H7T4	AT4G21520.1	Transducin/WD40 repeat-like superfamily protein	8.28943	0.567223	0.40264	6.35095	TRUE	0.00864388		VIT_00s0181g00120	341.4	257.2	291.7	465.5	449.9	544.7	498.6	412.7	391.5	581.8	613	555.7	5403.7
1414	VIT_08s0007g01750		F6HKX6	AT2G38040.1	acetyl Co-enzyme a carboxylase carboxyltransferase alpha subunit	10.643	-0.0131262	0.402684	6.27437	TRUE	0.00264167		VIT_08s0007g01750	1291.3	1910.6	1505.1	1621.4	1579	1642.7	2357.4	2155.3	1946.6	2085.7	2063.2	2018.7	22177
1415	VIT_02s0025g03480	TC52938	F6HUC5	AT1G63640.1	P-loop nucleoside triphosphate hydrolases superfamily protein with CH (Calponin Homology) domain	10.1736	0.471456	0.402865	7.38139	TRUE	0.00288296		VIT_02s0025g03480	1175.2	1020.1	1074	1465.2	1746.7	1861.5	1370.3	1828.5	1638.5	2072	1981.9	1947.2	19181.1
1416	VIT_12s0142g00330		D7TR35	AT4G33520.2	P-type ATP-ase 1	8.7675	0.45009	0.404099	13.0874	TRUE	0.00632817		VIT_12s0142g00330	387.1	346.2	391.6	696.7	679.3	654.1	644.8	636.8	684.5	732.3	673.7	644.7	7171.8
1417	VIT_07s0031g03050		D7SWK1	AT5G08650.1	Small GTP-binding protein	10.486	-0.0862117	0.404252	14.2041	TRUE	0.00378178		VIT_07s0031g03050	964.8	1664.1	1364.8	1375.9	1622.1	1348.2	2208.2	1832.4	2058.9	1652.5	1682.3	1647.6	19421.8
1418	VIT_06s0004g03030		D7SKW8	AT1G07980.1	nuclear factor Y, subunit C10	8.41328	0.126561	0.404469	8.09272	TRUE	0.00924512		VIT_06s0004g03030	351.4	278.5	297.2	395.6	416.8	409.3	426.9	521.3	529.4	452.3	468.1	424.9	4971.7
1419	VIT_02s0025g01650		F6HU30	AT4G10930.1	unknown protein; LOCATED IN: cellular_component unknown; EXPRESSED IN: 23 plant structures; EXPRESSED DURING: 14 growth stages; Has 30201 Blast hits to 17322 proteins in 780 species: Archae - 12; Bacteria - 1396; Metazoa - 17338; Fungi - 3422; Plants - 5037; Viruses - 0; Other Eukaryotes - 2996 (source: NCBI BLink)	8.89303	0.24789	0.404736	7.31088	TRUE	0.00584731		VIT_02s0025g01650	406	492.2	399.9	560	664.9	620.5	707.5	677.3	669.5	682.1	682.5	683.7	7246.1
1420	VIT_07s0005g02610	TC67591	F6HZF9	AT4G01800.2	Albino or Glassy Yellow 1	11.2415	-0.0231391	0.404993	13.405	TRUE	0.00402286		VIT_07s0005g02610	1634.8	2949.1	2278.3	2484.5	2771.1	2288.1	3528.7	3118.9	3498.5	2925.6	3078.6	2940.8	33497
1421	VIT_07s0129g00040	TC67101	D7TT60	AT5G67530.1	plant U-box 49	8.56869	0.280956	0.405517	6.33498	TRUE	0.00715841		VIT_07s0129g00040	298.8	411.9	357.7	507.6	516.1	445.1	481.6	542	576.5	558.1	585.6	581.7	5862.7
1422	VIT_02s0012g01800		D7TTT5	AT2G35500.1	shikimate kinase like 2	9.89196	-0.131687	0.405776	13.1631	TRUE	0.00351855		VIT_02s0012g01800	725.6	951.4	875.9	964.8	1048.7	863.1	1330.5	1230.2	1605.4	1005	1060.5	1026	12687.1
1423	VIT_05s0020g03440	TC54245	D7T6Y0	AT1G05385.1	photosystem II 11 kDa protein-related	9.69017	-0.00652924	0.405874	10.4899	TRUE	0.00366265		VIT_05s0020g03440	644.2	918.6	733.7	899.1	927.4	823	1036.9	1112.7	1372.2	975.8	1054.6	1002.8	11501
1424	VIT_16s0098g01720	TC64797	F6H798	AT3G49290.1	ABL interactor-like protein 2	8.97245	0.290131	0.406215	3.62347	TRUE	0.00511325		VIT_16s0098g01720	473.5	481.5	461.3	658.6	652.8	641.1	623.9	757.3	733.7	790.7	772.6	737.5	7784.5
1425	VIT_08s0007g03640	TC59963	D7TJ43	AT1G19490.1	Basic-leucine zipper (bZIP) transcription factor family protein	8.15412	0.71969	0.406896	8.7733	TRUE	0.0082936		VIT_08s0007g03640	270	245.6	262.3	469.6	542.5	515.4	456.8	337.7	437.4	638.4	551.3	523.2	5250.2
1426	VIT_17s0000g03710	TC62302	D7SIY9	AT1G50910.1	unknown protein; Has 1105 Blast hits to 802 proteins in 217 species: Archae - 2; Bacteria - 177; Metazoa - 445; Fungi - 210; Plants - 58; Viruses - 6; Other Eukaryotes - 207 (source: NCBI BLink)	8.39531	0.249263	0.407418	4.36339	TRUE	0.00818048		VIT_17s0000g03710	323.6	298.8	303.6	434.6	421.2	444	469.7	486.7	492	501.6	495.5	469.4	5140.7
1427	VIT_11s0052g01850	TC65484	D7SQ27	AT1G03280.1	Transcription factor TFIIE, alpha subunit	9.042	0.128001	0.4088	5.13492	TRUE	0.00481862		VIT_11s0052g01850	455.6	574.3	457.7	588.8	677.1	565.3	748.3	739.5	733.7	725.9	729.5	706.9	7702.6
1428	VIT_05s0020g03880	TC54114	F6HDS9	AT4G14770.1	TESMIN/TSO1-like CXC 2	10.8249	0.218363	0.409183	13.8123	TRUE	0.00204659		VIT_05s0020g03880	2053.7	1309.2	1633.5	2285.2	2214.2	2349.8	2212.1	2816.8	2786.1	2662	2617.4	2447.2	27387.2
1429	VIT_06s0004g01530	TC53807	D7SLA7	AT3G20780.1	topoisomerase 6 subunit B	8.93202	0.375786	0.409431	7.13185	TRUE	0.00473154		VIT_06s0004g01530	467.5	472.8	418.2	636	723.4	679	571.2	744.4	770.1	761.5	783.4	804.3	7831.8
1430	VIT_07s0129g00620	TC57560	F6HSW1	AT2G23150.1	natural resistance-associated macrophage protein 3	11.3605	0.114744	0.409562	5.93727	TRUE	0.00174666		VIT_07s0129g00620	2605.5	2305.1	2762.6	2894.5	2879.1	2999.6	3197.3	3474.3	4089.9	3170	3738.6	4130.1	38246.6
1431	VIT_12s0035g00950		F6HK44	AT1G58025.2	DNA-binding bromodomain-containing protein	9.17297	0.0642175	0.41076	10.916	TRUE	0.00437972		VIT_12s0035g00950	438.7	624.6	498.9	652.5	719	617.2	865.7	787.9	869.5	697.7	770.6	709.7	8252
1432	VIT_08s0007g03370		A5AR19	AT3G52740.1	unknown protein; BEST Arabidopsis thaliana protein match is: unknown protein (TAIR:AT3G44450 1); Has 65 Blast hits to 65 proteins in 13 species: Archae - 0; Bacteria - 0; Metazoa - 0; Fungi - 0; Plants - 65; Viruses - 0; Other Eukaryotes - 0 (source: NCBI BLink)	8.44776	0.786113	0.410862	7.24745	TRUE	0.00545358		VIT_08s0007g03370	267	399.3	342.1	590.8	623	656.2	529.4	480.8	432.1	857.2	761.8	700.4	6640.1
1433	VIT_14s0006g00520		D7TSK7	AT1G66250.1	O-Glycosyl hydrolases family 17 protein	9.92768	0.631564	0.411311	19.045	TRUE	0.00844756		VIT_14s0006g00520	1281.4	562.7	923.6	1553.6	1479.8	1729.4	1193.1	1411.8	1484.5	1939.7	1948.6	1821.1	17329.3
1434	VIT_18s0001g15550		E0CQN9	AT5G42240.1	serine carboxypeptidase-like 42	10.5985	0.0293622	0.411678	5.67709	TRUE	0.00206489		VIT_18s0001g15550	1525.6	1361.4	1428.1	1767.3	1720.2	1603.7	2060.9	2452.5	2117.7	1973.5	1981.9	1907.3	21900.1
1435	VIT_18s0001g00110	TC59703	F6H0B2	AT1G42430.1	unknown protein; BEST Arabidopsis thaliana protein match is: unknown protein (TAIR:AT3G55760 3); Has 186 Blast hits to 143 proteins in 47 species: Archae - 0; Bacteria - 23; Metazoa - 14; Fungi - 6; Plants - 87; Viruses - 0; Other Eukaryotes - 56 (source: NCBI BLink)	9.84029	0.222006	0.411689	17.7315	TRUE	0.00291197		VIT_18s0001g00110	870.5	716.5	777.8	1240.2	1322.1	1093.7	1325.5	1253.9	1586.1	1216.6	1248.5	1217.1	13868.5
1436	VIT_09s0002g04340	TC70239	D7U0I3	AT1G79840.2	HD-ZIP IV family of homeobox-leucine zipper protein with lipid-binding START domain	10.4262	0.444014	0.411739	8.36341	TRUE	0.00204273		VIT_09s0002g04340	1440.2	1057.8	1311.6	2023.2	1979.3	2042.3	2043	2042.7	1824.6	2430.4	2339.3	2135.5	22669.9
1437	VIT_18s0001g10090		A5B6X6	AT5G47820.1	P-loop containing nucleoside triphosphate hydrolases superfamily protein	10.7133	0.022441	0.412126	9.33919	TRUE	0.00402652		VIT_18s0001g10090	1268.5	2018	1594.1	1740.6	1796.3	1738	2719.6	2127.6	2061	2239.8	2278.6	2079.9	23662
1438	VIT_16s0050g01780		A5BKH8	AT1G64080.1	unknown protein; FUNCTIONS IN: molecular_function unknown; INVOLVED IN: biological_process unknown; LOCATED IN: plasma membrane; BEST Arabidopsis thaliana protein match is: unknown protein (TAIR:AT5G52870 1); Has 1546 Blast hits to 738 proteins in 176 species: Archae - 0; Bacteria - 143; Metazoa - 278; Fungi - 131; Plants - 95; Viruses - 4; Other Eukaryotes - 895 (source: NCBI BLink)	9.07134	0.621296	0.412218	10.5378	TRUE	0.00359262		VIT_16s0050g01780	601.5	411.9	510	926.8	835.8	855.5	891.6	768.1	605.4	1045.1	1085	997.3	9534
1439	VIT_16s0050g00620		F6H6L4	AT3G49050.1	alpha/beta-Hydrolases superfamily protein	8.25379	-0.0191579	0.412767	2.82499	TRUE	0.00916347		VIT_16s0050g00620	254.1	329.7	295.3	322.6	317.6	300	411	415.7	439.6	369.3	387.8	399.8	4242.5
1440	VIT_14s0030g01270	TC52219	F6HTW5	AT3G05060.1	NOP56-like pre RNA processing ribonucleoprotein	11.3935	0.598572	0.412987	9.09648	TRUE	0.00147822		VIT_14s0030g01270	2755.4	2461.8	2655.2	4054.6	4424	4041.3	2800.2	3607.6	4602.2	5434.4	5263.2	5178.4	47278.3
1441	VIT_18s0001g10210		F6H1B3	AT1G49760.1	poly(A) binding protein 8	10.0657	0.317357	0.41306	8.6797	TRUE	0.00233958		VIT_18s0001g10210	975.7	955.3	967.6	1453.9	1565.8	1378.5	1404.1	1582.6	1711.3	1568.6	1668.6	1583.6	16815.6
1442	VIT_08s0007g00440	TC60639	A5BPE2	AT2G28950.1	expansin A6	10.5554	0.663746	0.413732	21.59	TRUE	0.005553		VIT_08s0007g00440	1883.9	890.5	1350.1	2568.8	2433.6	2762.4	1806.1	2442.6	2282.4	3004	2781	2932.4	27137.8
1443	VIT_05s0020g00790		D7T690	AT3G17450.1	hAT dimerisation domain-containing protein	8.39065	0.38343	0.414578	3.96285	TRUE	0.00633042		VIT_05s0020g00790	296.8	316.2	318.3	439.8	486.3	484	494.6	493.7	451.3	546.3	551.3	529.7	5408.3
1444	VIT_01s0010g03540		D7TAX4	AT1G27920.1	microtubule-associated protein 65-8	8.88168	0.189421	0.414872	4.51376	TRUE	0.00451309		VIT_01s0010g03540	418.9	473.8	426.5	578.5	582.2	562	665.7	731.6	613.9	715	648.2	647.5	7063.8
1445	VIT_06s0009g03190		F6HA53	AT5G12170.2	CRT (chloroquine-resistance transporter)-like transporter 3	8.49757	0.368177	0.415532	16.1751	TRUE	0.00602226		VIT_06s0009g03190	364.3	262	299	544.6	535.9	520.9	546.3	528.2	578.6	586.4	512.1	509.3	5787.6
1446	VIT_11s0065g00360		F6H9P9	AT5G35360.3	acetyl Co-enzyme a carboxylase biotin carboxylase subunit	11.5293	-0.028709	0.415788	7.44354	TRUE	0.00142134		VIT_11s0065g00360	2370.3	3219.8	2762.6	3150.4	3259.5	2788.4	4144.6	3847.5	4520.9	3459.1	3702.4	3765.5	40991
1447	VIT_18s0001g11980		E0CQ01	AT3G17730.1	NAC domain containing protein 57	10.8591	0.145419	0.417196	5.44571	TRUE	0.0015485		VIT_18s0001g11980	1731.1	1757.9	1788.5	2300.6	2197.7	1991.4	3056	2419.9	2356.2	2652	2599.8	2547.4	27398.5
1448	VIT_00s0531g00010	TC62219	F6HRX0	AT5G47690.3	binding	10.4663	0.266167	0.417415	9.59044	TRUE	0.00175533		VIT_00s0531g00010	1113.7	1405.9	1358.3	1701.6	2107.2	1734.8	1953.4	2083.2	2116.6	1976.2	2197.3	2065	21813.2
1449	VIT_04s0023g00750		F6GX16	AT3G24080.1	KRR1 family protein	8.2452	0.55881	0.41751	5.17864	TRUE	0.00609982		VIT_04s0023g00750	268	315.2	278.8	456.2	501.7	451.6	351.3	448.2	479.2	582.7	559.1	561.3	5253.3
1450	VIT_07s0005g01740		F6HZB5	AT3G62330.1	Zinc knuckle (CCHC-type) family protein	9.6662	0.401817	0.417828	2.26179	TRUE	0.00229132		VIT_07s0005g01740	754.4	793.8	763.1	1179.6	1126.9	1078.5	1130.4	1115.7	1176.5	1347.9	1351.3	1386.9	13205
1451	VIT_02s0087g00460		A5B3V2	AT1G31600.1	RNA-binding (RRM/RBD/RNP motifs) family protein	10.263	0.323232	0.417836	4.62924	TRUE	0.00179977		VIT_02s0087g00460	1311.2	1033.6	1136.4	1660.5	1560.3	1647.1	1792.2	1788	1616.1	2007.2	1886.9	1930.5	19370
1452	VIT_12s0142g00180		F6HNZ3	AT1G06530.1	Tropomyosin-related	9.29611	0.153902	0.417893	5.91157	TRUE	0.00303446		VIT_12s0142g00180	529	683.6	642	648.4	855.7	629.2	807	882.6	870.6	874.6	913.6	970.4	9306.7
1453	VIT_13s0019g00320		D7TLZ2	AT2G39470.1	PsbP-like protein 2	9.4379	-0.0845903	0.418003	12.494	TRUE	0.00453404		VIT_13s0019g00320	458.6	837.3	674.1	696.7	722.3	648.6	982.2	886.6	1056.7	809.8	787.3	887.8	9448
1454	VIT_16s0039g00160		F6HE74			8.85571	-0.0495035	0.418006	9.4433	TRUE	0.0047822		VIT_16s0039g00160	362.3	461.2	424.7	492.2	545.8	444	673.7	650.6	717.7	519.8	567	529.7	6388.7
1455	VIT_11s0103g00420		F6I5P4	AT1G15910.1	XH/XS domain-containing protein	8.77219	0.376475	0.418245	4.55435	TRUE	0.00414026		VIT_11s0103g00420	412.9	397.4	415.5	550.8	623	638.9	561.2	614.1	689.9	693.1	706	734.7	7037.5
1456	VIT_01s0026g00030	TC61292	F6HPP3	AT1G23790.1	Plant protein of unknown function (DUF936)	8.98279	0.629696	0.418615	19.3781	TRUE	0.00607757		VIT_01s0026g00030	647.2	292	471.4	834.3	780.7	895.5	653.8	762.2	754	1069.7	951.8	905.4	9018
1457	VIT_07s0130g00190	TC52401	F6HGJ1	AT5G23570.1	XS domain-containing protein / XS zinc finger domain-containing protein-related	10.5767	0.35264	0.419304	3.15065	TRUE	0.00152977		VIT_07s0130g00190	1347.9	1518.1	1456.5	2036.5	2067.5	2075.9	2055.9	2205.6	2209.7	2415.8	2562.6	2410.1	24362.1
1458	VIT_19s0090g00850	TC57195	F6HEQ6	AT5G55100.2	SWAP (Suppressor-of-White-APricot)/surp domain-containing protein	9.78048	0.316611	0.419466	8.25526	TRUE	0.00211204		VIT_19s0090g00850	671	957.2	852.1	1012.1	1296.8	1172.8	1214	1300.3	1222.5	1431.8	1354.2	1352.6	13837.4
1459	VIT_15s0046g00170	TC54724	Q2MV91	AT5G49330.1	myb domain protein 111	11.4121	0.701423	0.419752	16.7942	TRUE	0.0054273		VIT_15s0046g00170	3336.1	1775.3	2492	4470.7	4787.9	4961.7	4369.5	4138.8	3190.4	6077.3	5537.4	4935.3	50072.4
1460	VIT_02s0025g03760	TC55753	F6HUE1	AT5G41140.1	Myosin heavy chain-related protein	10.3769	0.259843	0.420459	8.36217	TRUE	0.00160088		VIT_02s0025g03760	1089.9	1428.1	1249.2	1595.7	1687.1	1758.6	2217.1	1806.8	1608.6	2113.9	2035.8	1893.4	20484.2
1461	VIT_15s0046g02560	TC61713	F6I629	AT1G63650.1	basic helix-loop-helix (bHLH) DNA-binding superfamily protein	10.9173	0.138272	0.420609	7.41901	TRUE	0.00141895		VIT_15s0046g02560	1891.9	1606	1764.7	2344.8	2346.5	2288.1	2790.3	2866.1	2826.8	2660.2	2588	2512.2	28485.6
1462	VIT_19s0090g01210	TC56395	D7T838	AT5G55220.1	trigger factor type chaperone family protein	11.4856	-0.0167113	0.420826	13.1105	TRUE	0.00122687		VIT_19s0090g01210	2075.5	3196.6	2723.1	3026.1	3364.3	2714.8	3934.7	3704.4	4686.7	3463.6	3621.1	3500.2	40011.1
1463	VIT_07s0031g00020		F6H4F6	AT3G19420.1	PTEN 2	7.79065	0.356044	0.422232	8.06748	TRUE	0.0099689		VIT_07s0031g00020	220.4	183.7	195.4	333.9	268	329.2	281.6	355.4	336.9	340.2	348.6	347.9	3541.2
1464	VIT_08s0056g00010	TC70542	D7TKV1	AT1G11870.2	Seryl-tRNA synthetase	9.92686	0.0657998	0.423632	5.39267	TRUE	0.00186731		VIT_08s0056g00010	799	970.8	938.3	1095.3	1113.7	1069.9	1318.5	1400	1479.2	1261.2	1299.4	1246.8	13992.1
1465	VIT_04s0023g03650		F6GWL5	AT3G26720.1	Glycosyl hydrolase family 38 protein	10.4117	0.0873125	0.424045	11.433	TRUE	0.00155316		VIT_04s0023g03650	1258.6	1129.4	1218.9	1580.3	1607.7	1664.4	1883.7	2241.2	1995.8	1727.3	1706.8	1716.2	19730.3
1466	VIT_08s0040g03320		D7TQ89	AT2G37500.1	arginine biosynthesis protein ArgJ family	9.17146	0.257991	0.424336	7.91731	TRUE	0.00276066		VIT_08s0040g03320	563.8	495.1	506.3	790.2	746.5	727.7	773.2	822.4	943.3	831.7	876.4	812.7	8889.3
1467	VIT_13s0067g01130		F6HCC0	AT5G05570.1	transducin family protein / WD-40 repeat family protein	8.74454	0.199534	0.424631	8.8485	TRUE	0.00381429		VIT_13s0067g01130	339.5	444.8	415.5	479.9	566.8	530.6	743.3	543	554	617.4	602.2	635.5	6472.5
1468	VIT_18s0001g07760		E0CNR0	AT4G24460.1	CRT (chloroquine-resistance transporter)-like transporter 2	8.29671	0.117831	0.425039	5.79233	TRUE	0.00600941		VIT_18s0001g07760	256.1	342.3	277.9	348.3	377.1	371.4	434.9	486.7	432.1	433.2	445.5	402.6	4608.1
1469	VIT_11s0016g01740		F6HGV5	AT2G19385.1	zinc ion binding	8.36901	0.752624	0.425941	9.80335	TRUE	0.00688033		VIT_11s0016g01740	384.1	287.2	303.6	619.6	577.8	501.4	334.4	488.7	532.6	673	712.9	822.9	6238.2
1470	VIT_13s0019g01490	TC54028	D7TLT1	AT3G55470.1	Calcium-dependent lipid-binding (CaLB domain) family protein	8.03153	0.24844	0.426074	15.7643	TRUE	0.00748401		VIT_13s0019g01490	294.8	173.1	224.7	327.8	384.8	329.2	437.8	388	348.7	347.5	381.9	385	4023.3
1471	VIT_06s0004g02720		D7SKZ7	AT2G28320.1	Pleckstrin homology (PH) and lipid-binding START domains-containing protein	8.11812	0.556214	0.426485	10.0513	TRUE	0.00559908		VIT_06s0004g02720	257.1	224.3	269.7	379.2	459.8	503.5	392.1	470.9	363.6	497.9	523.9	475.9	4817.9
1472	VIT_18s0122g00680		A5AT54	AT1G76450.1	Photosystem II reaction center PsbP family protein	10.6117	-0.236705	0.427672	13.2198	TRUE	0.00271436		VIT_18s0122g00680	1041.2	1918.4	1455.6	1434.4	1518.4	1270.2	2282.8	2179	2224.6	1706.3	1686.2	1649.4	20366.5
1473	VIT_08s0007g03220		F6HKL7	AT5G03870.1	Glutaredoxin family protein	7.64968	0.458638	0.428262	18.4765	TRUE	0.00950165		VIT_08s0007g03220	254.1	109.3	187.1	310.3	285.6	301	308.5	290.3	279.1	375.7	337.8	312.6	3351.4
1474	VIT_07s0005g03440	TC65126	F6HZK4	AT3G54670.3	Structural maintenance of chromosomes (SMC) family protein	10.4676	0.142457	0.428363	10.2278	TRUE	0.0012818		VIT_07s0005g03440	1147.4	1427.2	1246.4	1601.9	1879	1679.5	2114.6	1961.8	2209.7	1953.4	1904.6	1826.6	20952.1
1475	VIT_05s0020g00170		F6HDZ7	AT5G49930.1	zinc knuckle (CCHC-type) family protein	9.33046	0.280031	0.428673	7.2481	TRUE	0.00210143		VIT_05s0020g00170	501.3	672	631.9	784	909.7	803.5	866.7	868.8	1031	1005	966.5	986.1	10026.5
1476	VIT_07s0031g03190		D7SWL6	AT5G63640.1	ENTH/VHS/GAT family protein	9.4225	0.36005	0.428743	4.53775	TRUE	0.00190428		VIT_07s0031g03190	623.3	646.9	697.1	892.9	992.4	872.8	1121.5	861.9	908	1160	1134.9	1109.5	11021.2
1477	VIT_18s0089g01240	TC59112	F6GVW6	AT5G53350.1	CLP protease regulatory subunit X	10.0838	0.0404116	0.428989	6.28088	TRUE	0.00144056		VIT_18s0089g01240	863.5	1234.8	996.1	1144.7	1248.2	1121.9	1458.8	1582.6	1556.2	1382.5	1461	1444.4	15494.7
1478	VIT_15s0046g02000	TC52273	F6I658	AT3G61490.1	Pectin lyase-like superfamily protein	10.6485	0.172807	0.429188	5.60306	TRUE	0.00110958		VIT_15s0046g02000	1720.1	1380.8	1477.6	2041.7	1788.6	1864.7	2466.9	1975.6	2358.3	2323.7	2286.5	2343.3	24027.8
1479	VIT_05s0020g03770		F6HDS0	AT1G05470.1	DNAse I-like superfamily protein	8.11681	0.739007	0.429508	7.66396	TRUE	0.00458834		VIT_05s0020g03770	338.5	207.9	254.1	445.9	463.1	532.8	384.1	408.7	371.1	618.3	582.6	603.9	5211
1480	VIT_06s0080g01150	TC57913	A5ACY7	AT2G27285.1	Coiled-coil domain-containing protein 55 (DUF2040)	8.73713	0.219726	0.429772	5.26315	TRUE	0.00330306		VIT_06s0080g01150	350.4	442.8	396.2	514.8	562.4	518.7	564.2	654.6	624.6	616.5	626.7	629	6500.9
1481	VIT_01s0137g00450		F6GVN8	AT1G13120.1	embryo defective 1745	7.69317	0.279557	0.430222	11.7248	TRUE	0.00987823		VIT_01s0137g00450	156.8	216.6	168.8	258.9	296.6	292.4	285.6	344.6	308	294.6	320.2	282	3225.1
1482	VIT_09s0002g01150	TC66308	F6HXV9	AT1G54130.1	RELA/SPOT homolog 3	11.0421	0.257559	0.430307	6.86593	TRUE	0.000925538		VIT_09s0002g01150	2201.5	2031.5	2179.2	2680.8	2482.2	2295.7	2196.2	3218.6	2993.6	3143.5	3555.5	3629.1	32607.4
1483	VIT_14s0060g02330		F6I4L6	AT3G05470.1	Actin-binding FH2 (formin homology 2) family protein	8.29851	0.404732	0.430528	11.9588	TRUE	0.00454941		VIT_14s0060g02330	368.2	211.8	279.7	457.2	431.2	472.1	451.8	464	468.5	510.7	530.7	501.9	5147.8
1484	VIT_01s0011g02600		D7T9C6			7.6216	0.605801	0.430537	4.00343	TRUE	0.00834089		VIT_01s0011g02600	180.6	201.1	184.4	310.3	270.2	354.1	308.5	276.4	242.8	400.4	383.8	382.2	3494.8
1485	VIT_06s0009g01640		A5B7J2	AT2G27060.1	Leucine-rich repeat protein kinase family protein	9.10764	0.175311	0.431085	13.744	TRUE	0.00255411		VIT_06s0009g01640	537	434.1	462.3	687.4	734.4	697.4	918.5	818.5	787.2	754.2	724.6	714.3	8269.9
1486	VIT_19s0014g02350		E0CSH2	AT1G53160.2	squamosa promoter binding protein-like 4	8.50664	0.530006	0.431442	22.007	TRUE	0.00525757		VIT_19s0014g02350	433.8	208.9	324.7	607.3	540.3	602.1	459.7	637.8	536.9	609.2	632.6	655.9	6249.2
1487	VIT_18s0001g02700	TC53335	F6H0L1	AT1G44446.1	Pheophorbide a oxygenase family protein with Rieske [2Fe-2S] domain	11.4063	0.204002	0.431679	9.17527	TRUE	0.000848902		VIT_18s0001g02700	2516.2	2377.6	2593.8	3519.3	3350	3263.8	4283	3200.8	4378.7	3949.7	3927.6	3764.6	41125.1
1488	VIT_03s0038g00380		F6I198	AT2G21370.1	xylulose kinase-1	10.5517	-0.164853	0.43262	13.408	TRUE	0.00112978		VIT_03s0038g00380	1073	1621.5	1404.2	1471.4	1592.3	1316.8	2294.7	1957.8	2365.8	1673.4	1632.3	1632.7	20035.9
1489	VIT_10s0116g00970		A5B5H7	AT4G04350.1	tRNA synthetase class I (I, L, M and V) family protein	10.5851	-0.0952285	0.43454	11.475	TRUE	0.00201591		VIT_10s0116g00970	1070	1919.3	1453.7	1471.4	1619.8	1378.5	2243	1972.6	2234.3	1893.2	1917.3	1812.7	20985.8
1490	VIT_07s0005g02650		F6HZG1	AT3G62140.1	CONTAINS InterPro DOMAIN/s: NEFA-interacting nuclear protein NIP30, N-terminal (InterPro:IPR019331); Has 398 Blast hits to 395 proteins in 139 species: Archae - 0; Bacteria - 6; Metazoa - 193; Fungi - 83; Plants - 36; Viruses - 0; Other Eukaryotes - 80 (source: NCBI BLink)	7.9507	0.236021	0.434627	16.2884	TRUE	0.00683176		VIT_07s0005g02650	199.5	226.3	208.2	325.7	377.1	297.8	306.5	418.6	419.3	374.8	332	313.6	3799.4
1491	VIT_16s0013g00260		D7U742	AT5G51100.1	Fe superoxide dismutase 2	11.5367	0.057563	0.434858	7.46169	TRUE	0.00982908		VIT_16s0013g00260	2698.8	2987.8	2718.5	3343.6	3497.7	2963.8	3448.1	3873.2	5412.9	3740.9	3909	4177.4	42771.7
1492	VIT_05s0020g01740		D7T6H8	AT5G18590.1	Galactose oxidase/kelch repeat superfamily protein	9.76597	0.375804	0.434987	8.20126	TRUE	0.00134176		VIT_05s0020g01740	795.1	782.2	768.6	1233	1222.9	1275.6	1244.9	1302.3	1339.1	1437.3	1441.4	1249.6	14092
1493	VIT_08s0007g06820	TC64071	D7TIB4	AT5G06670.1	P-loop containing nucleoside triphosphate hydrolases superfamily protein	10.4469	0.240061	0.436488	6.69372	TRUE	0.000954332		VIT_08s0007g06820	1192.1	1340.1	1283.1	1777.6	1820.5	1785.7	2140.5	1971.6	2053.5	2138.5	1932	2037.2	21472.4
1494	VIT_01s0011g02470		D7T9D9	AT3G25600.1	Calcium-binding EF-hand family protein	8.88296	0.224569	0.436653	7.36628	TRUE	0.00241331		VIT_01s0011g02470	465.5	424.5	406.3	638.1	528.2	628.1	758.3	685.2	632.1	724.1	689.4	643.8	7223.6
1495	VIT_01s0137g00750	TC59733	F6GVM0	AT1G67820.1	Protein phosphatase 2C family protein	8.55599	0.316568	0.437079	16.1541	TRUE	0.00307949		VIT_01s0137g00750	449.6	251.4	321.9	549.7	455.4	531.7	526.4	601.3	541.2	643.8	553.3	536.2	5961.9
1496	VIT_08s0007g08660		F6HKW4	AT4G23540.1	ARM repeat superfamily protein	8.69045	0.32808	0.437137	10.7552	TRUE	0.00894175		VIT_08s0007g08660	320.6	414.8	411.8	530.2	648.4	491.6	458.7	609.2	732.6	653	640.4	663.3	6574.6
1497	VIT_12s0035g01810		F6HK02	AT5G49880.1	mitotic checkpoint family protein	9.05413	0.48924	0.437694	4.93874	TRUE	0.00179977		VIT_12s0035g01810	559.8	453.5	485.2	761.4	766.4	843.6	688.6	803.7	795.7	937.5	995.9	924	9015.3
1498	VIT_15s0048g02740	TC61968	C4P7W1	AT1G01140.3	CBL-interacting protein kinase 9	10.6047	0.247177	0.437872	9.5719	TRUE	0.00130371		VIT_15s0048g02740	1532.5	1404.9	1436.3	1871.1	2009.1	2017.4	2753.5	1723.8	2251.4	2369.3	2328.6	2340.6	24038.5
1499	VIT_02s0012g00850		D7TU07	AT1G31870.1	unknown protein; FUNCTIONS IN: molecular_function unknown; INVOLVED IN: biological_process unknown; LOCATED IN: cytosol, nucleus; EXPRESSED IN: 25 plant structures; EXPRESSED DURING: 15 growth stages; CONTAINS InterPro DOMAIN/s: Protein of unknown function DUF2050, pre-mRNA-splicing factor (InterPro:IPR018609); Has 13303 Blast hits to 9618 proteins in 489 species: Archae - 8; Bacteria - 444; Meta…	9.57716	0.294657	0.438186	2.99766	TRUE	0.00132815		VIT_02s0012g00850	720.6	729.1	704.4	986.4	1002.3	989.8	1026	1110.7	1151.9	1153.6	1226.9	1206	12007.7
1500	VIT_18s0001g01850		E0CR17	AT2G01170.1	bidirectional amino acid transporter 1	8.23858	0.0475656	0.438188	11.2955	TRUE	0.00480043		VIT_18s0001g01850	223.3	327.8	270.6	338.1	367.2	319.4	419.9	394.9	524.1	351.1	403.4	401.7	4341.5
1501	VIT_16s0039g02400		A5B7L8	AT1G50240.2	Protein kinase family protein with ARM repeat domain	8.85796	0.280186	0.438192	16.5964	TRUE	0.00759022		VIT_16s0039g02400	564.8	293	400.8	601.1	599.9	650.8	583.1	749.4	731.6	761.5	705	611.3	7252.3
1502	VIT_05s0049g01850		D7SZN6	AT2G05590.2	TLD-domain containing nucleolar protein	8.32112	0.259	0.439479	9.89476	TRUE	0.0037594		VIT_05s0049g01850	312.7	238.8	317.3	469.6	378.2	407.2	507.5	475.9	436.4	478.8	513.1	426.7	4962.2
1503	VIT_13s0047g00510		F6HIV0	AT3G10690.1	DNA GYRASE A	10.5749	0.226975	0.439934	7.44219	TRUE	0.000789415		VIT_13s0047g00510	1383.7	1477.4	1434.5	1937.9	1974.9	1770.5	1869.8	2061.5	2654.6	2276.3	2310.9	2239.4	23391.4
1504	VIT_08s0007g08580		F6HKW7	AT2G41710.3	Integrase-type DNA-binding superfamily protein	7.81345	0.470238	0.440106	4.90083	TRUE	0.00572715		VIT_08s0007g08580	200.5	206	219.2	336	334.1	330.3	299.5	350.5	329.4	428.6	417.1	338.6	3789.8
1505	VIT_06s0004g08290		D7SJG9	AT3G08620.1	RNA-binding KH domain-containing protein	8.99872	0.288149	0.440265	7.71889	TRUE	0.00193154		VIT_06s0004g08290	534	411.9	444.8	678.2	690.3	680	731.4	797.7	744.4	773.3	779.5	760.7	8026.2
1506	VIT_16s0050g00490	TC62798	F6H6M8	AT4G20850.1	tripeptidyl peptidase ii	10.9506	0.0186136	0.44046	7.90419	TRUE	0.000713557		VIT_16s0050g00490	1548.4	2162	1812.4	2133.1	2197.7	2104	3065.9	2642	2907	2477.8	2528.3	2591	28169.6
1507	VIT_12s0034g00080		F6H995	AT3G21760.1	UDP-Glycosyltransferase superfamily protein	7.74949	0.0191186	0.441485	15.5425	TRUE	0.00847468		VIT_12s0034g00080	154.8	192.4	202.7	273.3	265.7	213.3	376.2	293.2	331.6	269.9	260.5	233.8	3067.4
1508	VIT_17s0000g05890		D7SID9	AT2G02800.1	protein kinase 2B	7.79021	0.24287	0.441716	11.1196	TRUE	0.00677348		VIT_17s0000g05890	212.4	173.1	196.3	289.8	317.6	275.1	315.5	393.9	299.5	328.3	319.2	296.9	3417.6
1509	VIT_06s0009g00210		F6HAF1	AT3G22190.1	IQ-domain 5	9.63627	0.293084	0.442294	2.129	TRUE	0.00111729		VIT_06s0009g00210	751.4	763.9	750.3	1004.9	1055.3	1013.6	1196.1	1102.8	1108	1264	1239.7	1273.7	12523.7
1510	VIT_08s0040g00780		F6HQQ2	AT2G40890.1	cytochrome P450, family 98, subfamily A, polypeptide 3	11.2108	0.658965	0.442332	11.1663	TRUE	0.000582838		VIT_08s0040g00780	2619.4	1777.2	2121.4	4102.9	3894.7	4158.3	3216.2	3799.1	3447.1	4632.8	4826.5	4542	43137.6
1511	VIT_09s0002g05990	TC68544	D7U0W1	AT3G15620.1	DNA photolyase family protein	8.26301	0.689488	0.442803	6.00646	TRUE	0.00281776		VIT_09s0002g05990	325.6	262	293.5	472.7	541.4	534.9	427.9	362.3	516.6	623.8	658	656.8	5675.5
1512	VIT_11s0016g00460		F6HGZ8	AT3G43210.1	ATP binding microtubule motor family protein	8.39955	0.473897	0.443346	23.8743	TRUE	0.00455014		VIT_11s0016g00460	412.9	182.7	296.2	540.5	484.1	546.9	457.8	548.9	531.6	611.9	572.8	513	5699.3
1513	VIT_19s0014g03640		E0CSS7	AT5G54280.2	myosin 2	9.51375	0.275067	0.443787	4.8605	TRUE	0.00114687		VIT_19s0014g03640	607.5	775.5	719.1	862.1	936.2	964.8	1132.4	1009	962.6	1247.6	1158.4	1058.5	11433.7
1514	VIT_04s0008g06790	TC63978	D7SV54	AT5G10820.1	Major facilitator superfamily protein	9.36495	0.0893338	0.444247	7.08852	TRUE	0.00136254		VIT_04s0008g06790	507.2	685.5	645.7	702.8	786.2	764.5	909.5	1040.6	927.3	878.2	865.6	923.1	9636.2
1515	VIT_12s0028g02630	TC58827	E0CTM2	AT1G75840.1	RAC-like GTP binding protein 5	9.41655	0.165342	0.444383	15.7151	TRUE	0.00135929		VIT_12s0028g02630	717.6	538.6	532.9	842.6	904.2	845.7	1174.2	1013	951.9	922	884.2	934.2	10261.1
1516	VIT_19s0085g00490		F6H9V4	AT1G79560.1	FTSH protease 12	9.45124	0.0566235	0.444726	8.52308	TRUE	0.00164326		VIT_19s0085g00490	578.7	790	631	780.9	759.8	748.3	878.7	893.5	1221.4	960.3	889.1	984.3	10116
1517	VIT_18s0041g01220		A5AT20	AT1G72030.1	Acyl-CoA N-acyltransferases (NAT) superfamily protein	10.023	0.783279	0.444939	16.2113	TRUE	0.000789415		VIT_18s0041g01220	929.1	861.5	965.8	2062.2	1866.9	2058.6	1793.2	1227.2	1719.8	2304.5	2195.4	1985.3	19969.5
1518	VIT_19s0090g01820		F6HER9	AT3G13070.1	CBS domain-containing protein / transporter associated domain-containing protein	9.39962	0.0172899	0.444959	7.45723	TRUE	0.00136352		VIT_19s0090g01820	556.8	673	606.3	764.5	771.9	708.2	984.2	966.6	1062.1	816.2	854.8	864.6	9629.2
1519	VIT_17s0000g08360		F6GSQ6	AT3G48190.1	ataxia-telangiectasia mutated	7.46357	0.26507	0.445411	5.55551	TRUE	0.0090493		VIT_17s0000g08360	162.8	198.2	137.6	199.3	239.3	235	269.7	245.8	246	266.3	294.7	258.8	2753.5
1520	VIT_13s0156g00540	TC65596	F6HPV0	AT3G14470.1	NB-ARC domain-containing disease resistance protein	9.11679	0.161815	0.445991	4.91381	TRUE	0.00153588		VIT_13s0156g00540	489.3	545.3	497.1	657.6	696.9	658.4	820	801.7	825.7	785.2	816.7	739.4	8333.3
1521	VIT_02s0025g02830	TC64597	D7TVT8	AT1G32930.1	Galactosyltransferase family protein	8.82683	0.346585	0.446158	6.72564	TRUE	0.00182353		VIT_02s0025g02830	435.7	388.7	415.5	698.7	588.8	597.7	654.8	691.1	672.7	744.2	743.2	670.7	7301.8
1522	VIT_01s0010g00580		D7TA79	AT2G03780.1	Translin family protein	9.08888	0.365053	0.446535	11.7156	TRUE	0.00142597		VIT_01s0010g00580	499.3	531.8	467.8	763.4	808.3	703.9	595.1	914.2	897.3	915.6	884.2	840.5	8821.4
1523	VIT_06s0004g00240	TC55206	D7SLM9	AT1G55490.1	chaperonin 60 beta	14.3163	0.270442	0.446983	7.71719	TRUE	0.00383942		VIT_06s0004g00240	18982.1	20144.7	19271.8	27056.7	27201.1	22939.7	25749.5	24133.6	37363.2	30499.6	33268.6	32257.7	318868
1524	VIT_13s0067g03850	TC67560	D7T473	AT5G13560.1	unknown protein; BEST Arabidopsis thaliana protein match is: unknown protein (TAIR:AT2G37370 1); Has 12055 Blast hits to 8846 proteins in 811 species: Archae - 217; Bacteria - 1046; Metazoa - 6104; Fungi - 1115; Plants - 528; Viruses - 14; Other Eukaryotes - 3031 (source: NCBI BLink)	9.81016	0.112894	0.447076	8.95915	TRUE	0.000924361		VIT_13s0067g03850	692.8	1001.7	808	990.5	1126.9	1001.7	1428	1298.3	1201.1	1257.6	1213.2	1224.6	13244.4
1525	VIT_18s0001g03610	TC65054	E0CRB1	AT1G38131.1	O-fucosyltransferase family protein	9.52143	0.163896	0.447241	5.60616	TRUE	0.00105921		VIT_18s0001g03610	748.4	717.5	689.7	788.1	867.8	869.6	1253.8	970.5	847.1	1108.9	1124.1	1061.3	11046.8
1526	VIT_15s0046g00180		D7UCW2	AT2G46580.1	Pyridoxamine 5'-phosphate oxidase family protein	8.53847	0.304138	0.447562	7.48231	TRUE	0.00232968		VIT_15s0046g00180	292.8	365.5	358.6	462.4	528.2	506.8	505.5	585.5	560.4	615.6	567	539	5887.3
1527	VIT_12s0028g03570	TC56438	F6H5D9	AT3G15354.1	SPA1-related 3	9.19849	0.431166	0.447609	9.26535	TRUE	0.00124492		VIT_12s0028g03570	525.1	533.7	546.6	842.6	850.2	892.3	1014	708.9	890.9	1044.2	983.1	937	9768.6
1528	VIT_03s0017g00650	TC67479	F6HTH9	AT5G64300.1	GTP cyclohydrolase II	10.2236	0.145149	0.448997	3.42191	TRUE	0.000666731		VIT_03s0017g00650	1160.3	1252.2	1078.6	1404.6	1319.9	1348.2	1924.5	1490.8	1610.7	1773.8	1765.5	1732.9	17862
1529	VIT_07s0104g00090		F6HQ81	AT4G09820.1	basic helix-loop-helix (bHLH) DNA-binding superfamily protein	10.935	0.380672	0.450173	15.688	TRUE	0.000511188		VIT_07s0104g00090	2020.9	1373	1807.8	2794.9	2847.1	2876.1	2905.7	3274.9	2755.1	3185.5	3088.4	2994.6	31924
1530	VIT_08s0007g00500		D7THM6	AT3G12560.1	TRF-like 9	8.63469	0.320947	0.450302	5.63003	TRUE	0.00190644		VIT_08s0007g00500	324.6	403.2	389.8	470.6	551.3	559.8	526.4	605.2	596.8	684	603.2	627.1	6342
1531	VIT_01s0011g01320	TC53267	D7T9P1	AT4G15130.1	phosphorylcholine cytidylyltransferase2	8.91872	0.282646	0.450444	12.6363	TRUE	0.00154519		VIT_01s0011g01320	353.4	525	416.4	633	681.5	641.1	807	721.7	664.2	719.5	715.8	728.2	7606.8
1532	VIT_05s0020g01600	TC67592	A5AVL6	AT5G18540.1	unknown protein; Has 2026 Blast hits to 792 proteins in 129 species: Archae - 2; Bacteria - 12; Metazoa - 1126; Fungi - 267; Plants - 292; Viruses - 0; Other Eukaryotes - 327 (source: NCBI BLink)	7.32721	0.390636	0.45049	3.2774	TRUE	0.00884649		VIT_05s0020g01600	140.9	150.8	165.1	193.2	244.8	225.2	220.9	231	238.5	271.8	295.7	256	2633.9
1533	VIT_07s0031g02720	TC54231	F6H4F3	AT3G05270.1	Plant protein of unknown function (DUF869)	8.78548	0.0154267	0.450579	9.67542	TRUE	0.00192611		VIT_07s0031g02720	341.4	491.2	382.5	476.8	545.8	426.7	632.9	681.2	639.6	593.7	555.2	534.4	6301.4
1534	VIT_07s0005g03990		F6HZN9	AT1G04030.1	unknown protein; BEST Arabidopsis thaliana protein match is: unknown protein (TAIR:AT5G44040 1); Has 1835 Blast hits to 1511 proteins in 238 species: Archae - 7; Bacteria - 164; Metazoa - 377; Fungi - 135; Plants - 187; Viruses - 22; Other Eukaryotes - 943 (source: NCBI BLink)	8.96177	0.39155	0.451252	17.6122	TRUE	0.00331602		VIT_07s0005g03990	637.2	285.2	487	721.3	621.9	730.9	733.4	692.1	735.8	912.9	829.4	791.3	8178.4
1535	VIT_07s0031g00260		D7SVU3	AT4G34090.3	unknown protein; FUNCTIONS IN: molecular_function unknown; INVOLVED IN: biological_process unknown; EXPRESSED IN: 22 plant structures; EXPRESSED DURING: 13 growth stages; BEST Arabidopsis thaliana protein match is: unknown protein (TAIR:AT2G23370 1)	7.29128	0.290108	0.451366	9.71641	TRUE	0.00998634		VIT_07s0031g00260	154.8	122.8	145.8	193.2	236	201.4	185.1	235	283.4	232.6	234	248.6	2472.7
1536	VIT_00s0225g00150	TC67210	D7SYR9	AT1G70570.2	anthranilate phosphoribosyltransferase, putative	9.023	0.15636	0.451455	7.31504	TRUE	0.00141359		VIT_00s0225g00150	457.6	503.8	469.6	571.3	696.9	616.2	866.7	719.7	720.9	775.2	712.9	699.5	7810.3
1537	VIT_07s0005g00360		F6HZ45	AT4G27830.1	beta glucosidase 10	8.19138	0.452187	0.451495	12.2715	TRUE	0.00278712		VIT_07s0005g00360	237.2	319.1	243.1	443.9	510.5	348.7	484.6	399.9	417.1	548.1	502.3	455.5	4910
1538	VIT_05s0049g02130		F6H8T7	AT1G48520.1	GLU-ADT subunit B	9.15654	0.0766104	0.451626	13.1576	TRUE	0.00133671		VIT_05s0049g02130	422.8	582.1	518.2	680.2	711.2	614	758.3	859.9	976.5	710.4	721.7	772.8	8328.1
1539	VIT_12s0028g00510		F6H5A3	AT5G50890.1	alpha/beta-Hydrolases superfamily protein	7.92288	0.521582	0.451732	8.392	TRUE	0.00362628		VIT_12s0028g00510	249.1	181.8	230.2	375	363.9	398.5	338.3	388	357.2	486.1	431.8	391.5	4191.4
1540	VIT_12s0028g03350	TC59257	E0CTG4	AT1G53160.2	squamosa promoter binding protein-like 4	9.73831	0.318581	0.452052	9.74413	TRUE	0.000805867		VIT_12s0028g03350	804	711.6	752.1	1232	1162.2	1166.3	1293.6	1331.9	1277	1292.2	1308.2	1282.1	13613.2
1541	VIT_01s0011g02660		D7T9C2			7.80492	0.225862	0.452072	14.7312	TRUE	0.00516489		VIT_01s0011g02660	218.4	156.6	213.7	271.3	313.2	295.6	397	362.3	265.2	300.9	336.8	313.6	3444.6
1542	VIT_00s0302g00010		F6I2D6	AT4G35730.1	Regulator of Vps4 activity in the MVB pathway protein	8.46317	0.275325	0.45254	8.98283	TRUE	0.00219817		VIT_00s0302g00010	390.1	283.3	299.9	456.2	413.5	514.4	487.6	534.1	541.2	555.4	576.8	487	5539.5
1543	VIT_18s0001g08680	TC70388	F6H177	AT1G44910.1	pre-mRNA-processing protein 40A	9.77296	0.303099	0.452922	4.82199	TRUE	0.000718199		VIT_18s0001g08680	713.7	892.5	894.3	1002.9	1210.8	1177.1	1253.8	1217.3	1288.8	1461.9	1387.5	1379.5	13880.1
1544	VIT_06s0004g03810	TC61690	D7SKP1	AT3G45850.1	P-loop containing nucleoside triphosphate hydrolases superfamily protein	10.933	0.0680484	0.453007	7.30068	TRUE	0.000454499		VIT_06s0004g03810	1603	2038.3	1834.4	2189.6	2159.1	2209.1	3159.5	2869.1	2529.5	2807	2632.1	2424.1	28454.8
1545	VIT_06s0009g00270		D7T1Q4	AT5G22080.1	Chaperone DnaJ-domain superfamily protein	8.86816	0.233078	0.453772	8.56559	TRUE	0.00144056		VIT_06s0009g00270	355.3	497	454.9	577.5	678.2	502.5	673.7	650.6	721.9	718.6	708.9	683.7	7222.8
1546	VIT_06s0009g02670		D7T198	AT2G26810.1	Putative methyltransferase family protein	8.70879	0.0697766	0.454096	18.1113	TRUE	0.00194569		VIT_06s0009g02670	308.7	428.3	341.2	542.5	490.7	471.1	552.3	672.4	731.6	477.9	554.2	527.9	6098.8
1547	VIT_04s0008g03840	TC56407	A5BLD3	AT1G34050.1	Ankyrin repeat family protein	8.29968	0.215967	0.454337	13.7959	TRUE	0.00266506		VIT_04s0008g03840	320.6	205	314.6	411	380.4	427.7	520.4	442.3	471.7	457.8	419.1	469.4	4840
1548	VIT_13s0019g01440	TC67492				10.2183	0.744092	0.454954	7.50676	TRUE	0.000488881		VIT_13s0019g01440	1218.9	995.9	1103.4	2215.3	1922	2269.7	1608.1	1795.9	1841.7	2708.5	2638	2287.7	22605.1
1549	VIT_02s0109g00260		F6H7P8	AT1G48580.1	unknown protein; Has 91 Blast hits to 91 proteins in 40 species: Archae - 0; Bacteria - 0; Metazoa - 49; Fungi - 0; Plants - 28; Viruses - 0; Other Eukaryotes - 14 (source: NCBI BLink)	8.04829	0.12383	0.455257	3.01375	TRUE	0.00359262		VIT_02s0109g00260	251.1	230.1	259.6	307.2	312.1	304.3	389.1	386	384	390.3	372.1	348.8	3934.7
1550	VIT_17s0000g04820		A5AMH9	AT1G69030.1	BSD domain-containing protein	9.30991	0.166766	0.4556	8.58629	TRUE	0.000982147		VIT_17s0000g04820	484.4	656.5	590.7	806.6	802.8	721.2	987.2	951.8	903.8	887.3	898.9	887.8	9579
1551	VIT_08s0007g05490		F6HLQ8	AT3G52990.1	Pyruvate kinase family protein	10.6414	0.078242	0.455974	14.6811	TRUE	0.000493195		VIT_08s0007g05490	1578.2	1231.8	1384.9	1945.1	1982.6	1762.9	2663.9	2412	2309.1	2123	2004.4	1957.4	23355.3
1552	VIT_17s0000g07270	TC53162	F6GSZ4			7.35306	0.829914	0.456249	7.54712	TRUE	0.00536637		VIT_17s0000g07270	158.8	127.6	172.4	267.2	288.9	367.1	204	244.9	265.2	376.6	374.1	379.4	3226.2
1553	VIT_16s0039g01410	TC55422	F6HEC5	AT1G64970.1	gamma-tocopherol methyltransferase	11.2433	0.0552671	0.457078	1.52891	TRUE	0.000345173		VIT_16s0039g01410	2315.7	2388.3	2325.1	2754.8	2632.1	2423.5	3481.9	3359.8	3474.9	3409.8	3363.6	3255.3	35184.8
1554	VIT_04s0008g03800	TC61578	F6H2Y4	AT4G32720.1	La protein 1	9.82547	0.35481	0.457131	10.8857	TRUE	0.00060667		VIT_04s0008g03800	734.5	945.6	843.8	1229.9	1361.8	1140.3	1054.8	1459.2	1490.9	1452.8	1443.4	1544.6	14701.6
1555	VIT_10s0003g00270		F6HM36	AT5G44180.1	Homeodomain-like transcriptional regulator	8.93522	0.282962	0.457771	8.03343	TRUE	0.00114707		VIT_10s0003g00270	382.1	573.4	457.7	551.8	685.9	616.2	786.1	672.4	632.1	820.8	781.4	763.5	7723.4
1556	VIT_08s0058g00540		F6GXT3	AT3G51740.1	inflorescence meristem receptor-like kinase 2	9.95464	0.404817	0.457836	14.9953	TRUE	0.00756337		VIT_08s0058g00540	1287.4	609.2	897.9	1441.6	1229.5	1510.6	1498.6	1511.6	1327.3	1889.6	1709.7	1487.1	16400.1
1557	VIT_04s0043g00850	TC56295	D7TDU8	AT5G18310.2	unknown protein; FUNCTIONS IN: molecular_function unknown; INVOLVED IN: biological_process unknown; LOCATED IN: plasma membrane; EXPRESSED IN: 22 plant structures; EXPRESSED DURING: 13 growth stages; Has 60 Blast hits to 60 proteins in 14 species: Archae - 0; Bacteria - 0; Metazoa - 7; Fungi - 0; Plants - 53; Viruses - 0; Other Eukaryotes - 0 (source: NCBI BLink)	8.02159	0.643141	0.457887	6.04915	TRUE	0.00250864		VIT_04s0043g00850	261	212.7	243.1	425.4	404.7	480.8	391.1	399.9	362.6	565.4	493.5	490.7	4730.9
1558	VIT_13s0067g01420		A5AEK5	AT5G06150.1	Cyclin family protein	8.55022	0.553726	0.458127	20.7112	TRUE	0.00878181		VIT_13s0067g01420	487.4	212.7	301.8	652.5	538.1	636.7	494.6	615.1	601.1	739.6	659	632.7	6571.3
1559	VIT_16s0050g00100		F6H6Q0	AT5G52280.1	Myosin heavy chain-related protein	8.75637	-0.000296976	0.458483	10.9643	TRUE	0.0048211		VIT_16s0050g00100	296.8	555	399.9	420.3	502.8	420.2	696.6	572.6	574.3	577.3	591.4	552.9	6160.1
1560	VIT_00s2569g00010		F6HJX0	AT5G57700.3	BNR/Asp-box repeat family protein	7.93888	0.119493	0.458982	9.97184	TRUE	0.00392197		VIT_00s2569g00010	205.5	204	232	328.8	286.7	287	403	361.4	372.2	339.2	319.2	308	3647
1561	VIT_15s0046g02920	TC64278	D7UC80	AT2G45860.1	unknown protein; Has 32 Blast hits to 32 proteins in 13 species: Archae - 0; Bacteria - 0; Metazoa - 0; Fungi - 0; Plants - 32; Viruses - 0; Other Eukaryotes - 0 (source: NCBI BLink)	9.42845	0.324129	0.459359	5.38651	TRUE	0.000726968		VIT_15s0046g02920	615.4	662.3	664	902.2	984.7	856.6	874.7	999.2	1138	1074.3	1165.3	1110.4	11047.1
1562	VIT_00s1365g00010		F6I2G4	AT5G48460.1	Actin binding Calponin homology (CH) domain-containing protein	8.78244	0.293487	0.460044	10.2679	TRUE	0.00127476		VIT_00s1365g00010	488.4	308.4	411.8	611.4	573.4	570.7	665.7	632.9	669.5	705.9	646.3	693.9	6978.3
1563	VIT_17s0000g00960	TC54569	F6GSZ6	AT5G63550.2	DEK domain-containing chromatin associated protein	9.7191	0.485155	0.460295	13.1014	TRUE	0.0060965		VIT_17s0000g00960	898.3	643	753.9	1142.6	1417	1303.8	918.5	1326.9	1551.9	1516.6	1433.6	1479.7	14385.8
1564	VIT_06s0009g02840	TC51695	A5AUR1	AT5G07990.1	Cytochrome P450 superfamily protein	10.1034	0.434212	0.46038	18.3937	TRUE	0.00559866		VIT_06s0009g02840	1218.9	716.5	945.6	1695.4	1714.7	1612.4	2104.7	1651.8	1356.2	1926.1	1763.6	1679.1	18385
1565	VIT_12s0028g03790	TC59361	E0CTD2	AT5G42110.1	unknown protein; FUNCTIONS IN: molecular_function unknown; INVOLVED IN: biological_process unknown; LOCATED IN: endomembrane system; EXPRESSED IN: 11 plant structures; EXPRESSED DURING: 6 growth stages; Has 36 Blast hits to 36 proteins in 8 species: Archae - 0; Bacteria - 0; Metazoa - 0; Fungi - 0; Plants - 36; Viruses - 0; Other Eukaryotes - 0 (source: NCBI BLink)	10.2031	0.886631	0.461194	3.0306	TRUE	0.000366218		VIT_12s0028g03790	1100.8	1270.5	1283.1	2061.2	1963.9	2299	1459.8	1580.7	1667.4	3087	3104.1	3102.2	23979.7
1566	VIT_02s0033g00540		F6I065	AT1G21651.1	zinc ion binding	8.19113	0.334787	0.461405	6.31483	TRUE	0.00224591		VIT_02s0033g00540	227.3	304.6	273.3	379.2	415.7	399.6	404	467	431	476	464.1	466.6	4708.4
1567	VIT_02s0241g00040		A5BUB1	AT1G12370.2	photolyase 1	8.2934	0.796341	0.461711	10.5471	TRUE	0.00152278		VIT_02s0241g00040	336.5	235	288.9	503.5	603.2	661.6	516.5	426.5	461	718.6	712.9	642.9	6107.1
1568	VIT_04s0023g02940	TC65436	D7SP33	AT4G36210.3	Protein of unknown function (DUF726)	9.18798	0.0606236	0.461905	8.20453	TRUE	0.000925538		VIT_04s0023g02940	470.5	583	541.1	656.6	731.1	599.9	913.5	880.7	824.6	818	766.7	712.5	8498.2
1569	VIT_09s0002g00760		F6HXQ5	AT3G14170.1	Plant protein of unknown function (DUF936)	7.42687	0.244812	0.46199	10.5527	TRUE	0.00682696		VIT_09s0002g00760	137	164.4	143.1	232.2	243.7	219.8	299.5	249.8	255.6	231.6	248.7	255.1	2680.5
1570	VIT_11s0118g00770	TC65239	A5BCM8			9.8037	0.437005	0.462159	27.0463	TRUE	0.00600278		VIT_11s0118g00770	1084.9	453.5	758.5	1436.5	1299	1411	1290.7	1525.4	1402.2	1607.8	1439.4	1250.5	14959.4
1571	VIT_10s0003g00630	TC61084	D7TJG8	AT4G18470.1	negative regulator of systemic acquired resistance (SNI1)	7.66042	0.45321	0.462558	7.32098	TRUE	0.00392532		VIT_10s0003g00630	208.4	176.9	188	286.7	276.8	311.9	219.9	348.5	312.3	359.3	351.5	376.6	3416.8
1572	VIT_08s0032g01190		F6I3K7	AT5G06510.1	nuclear factor Y, subunit A10	8.06377	0.84992	0.462597	8.09013	TRUE	0.00188126		VIT_08s0032g01190	248.1	220.5	250.4	527.1	522.7	538.2	373.2	467	376.5	631.1	590.5	585.4	5330.7
1573	VIT_01s0011g00460		F6HFU5	AT5G08010.1	unknown protein; BEST Arabidopsis thaliana protein match is: unknown protein (TAIR:AT5G61040 1); Has 5732 Blast hits to 4319 proteins in 440 species: Archae - 66; Bacteria - 397; Metazoa - 2437; Fungi - 292; Plants - 238; Viruses - 35; Other Eukaryotes - 2267 (source: NCBI BLink)	8.65731	-0.0118564	0.462801	12.4438	TRUE	0.00199526		VIT_01s0011g00460	267	475.7	394.4	435.7	454.3	385.5	681.7	543	543.3	526.2	519	513	5738.8
1574	VIT_03s0091g00760		D7SXQ9	AT1G27760.3	interferon-related developmental regulator family protein / IFRD protein family	9.30046	-0.0158721	0.463105	8.69287	TRUE	0.000814276		VIT_03s0091g00760	463.5	720.4	584.2	691.5	651.7	650.8	972.2	887.6	914.5	851.8	793.2	770	8951.4
1575	VIT_16s0098g00630		F6H7A6	AT5G24630.6	double-stranded DNA binding	8.52995	0.299314	0.463176	5.81251	TRUE	0.00149078		VIT_16s0098g00630	298.8	354.9	358.6	486	520.5	475.4	555.3	556.8	545.5	554.5	571.9	600.2	5878.4
1576	VIT_14s0128g00460		F6HYZ5	AT5G27550.1	P-loop containing nucleoside triphosphate hydrolases superfamily protein	9.35409	0.387817	0.463481	17.7165	TRUE	0.0082936		VIT_14s0128g00460	862.6	372.3	570.5	886.8	857.9	1029.8	876.7	1051.5	994.7	1156.4	1114.3	992.6	10766.1
1577	VIT_06s0004g03250	TC64158	D7SKU5	AT1G07960.2	PDI-like 5-1	9.32495	-0.00435419	0.463581	5.13292	TRUE	0.000786323		VIT_06s0004g03250	553.9	677.8	561.3	699.7	664.9	685.5	881.7	958.7	990.4	785.2	834.3	849.8	9143.2
1578	VIT_16s0050g02460	TC59773	E0CUK3	AT5G53340.1	Galactosyltransferase family protein	8.94452	0.787131	0.464128	2.70331	TRUE	0.000734706		VIT_16s0050g02460	564.8	448.6	485.2	859	773	884.7	651.8	702	657.8	1192.8	1251.4	1119.7	9590.8
1579	VIT_12s0035g01960	TC60593	F6HJZ1	AT2G02480.1	AAA-type ATPase family protein	8.94192	0.322559	0.464692	5.931	TRUE	0.000928487		VIT_12s0035g01960	492.3	423.5	440.2	622.7	693.6	676.8	708.5	705.9	782.9	729.6	830.4	789.5	7895.9
1580	VIT_17s0000g10260	TC58793	D7SHA4	AT5G50330.1	Protein kinase superfamily protein	10.5091	-0.0520312	0.464743	11.3005	TRUE	0.000359656		VIT_17s0000g10260	1067	1629.3	1340.9	1556.7	1549.3	1435.9	2385.3	1925.2	2180.8	1812.1	1786.1	1781.2	20449.8
1581	VIT_18s0122g00470	TC54772	D7UDG7	AT2G33560.2	BUB1-related (BUB1: budding uninhibited by benzymidazol 1)	9.08393	0.694191	0.465332	27.409	TRUE	0.00161547		VIT_18s0122g00470	638.2	288.1	498	1050.1	899.8	1004.9	690.6	896.5	936.9	1086.1	1098.7	1018.6	10106.5
1582	VIT_18s0001g14310	TC51735	A5ANR7	AT3G51240.1	flavanone 3-hydroxylase	12.3279	0.28715	0.465518	21.4481	TRUE	0.000217307		VIT_18s0001g14310	5720.3	3461.6	4485.9	7201.9	6976.7	6782.1	8338	8597.4	6778.7	8467.6	7446.9	7128.4	81385.5
1583	VIT_07s0005g00050	TC67474	D7U255	AT5G27690.1	Heavy metal transport/detoxification superfamily protein	8.22584	0.495998	0.465779	7.13499	TRUE	0.00172894		VIT_07s0005g00050	265	261.1	301.8	486	421.2	454.8	370.2	500.6	463.1	573.6	514.1	535.3	5146.8
1584	VIT_13s0047g00720		D7TF83	AT1G04945.3	HIT-type Zinc finger family protein	8.90099	0.275218	0.466433	9.6686	TRUE	0.000952928		VIT_13s0047g00720	355.3	495.1	437.5	624.7	642.9	643.2	696.6	767.1	714.5	742.3	705	717.1	7541.3
1585	VIT_17s0053g00590	TC70900	A5BGM5	AT3G17680.2	Kinase interacting (KIP1-like) family protein	10.1694	0.724903	0.466563	30.2242	TRUE	0.00144056		VIT_17s0053g00590	1354.9	626.6	987.8	2264.7	2052.1	2185.2	1468.8	1855.1	2115.5	2342.8	2275.7	2188.4	21717.6
1586	VIT_19s0027g01660		F6H4R0	AT1G53720.1	cyclophilin 59	8.40183	0.297191	0.466628	3.80556	TRUE	0.00151712		VIT_19s0027g01660	359.3	295.9	315.5	379.2	490.7	431	498.6	473.9	488.8	540.8	567.9	543.6	5385.2
1587	VIT_16s0100g00480		A5BWJ3	AT5G52100.1	Dihydrodipicolinate reductase, bacterial/plant	10.265	-0.101308	0.467009	14.8662	TRUE	0.000471338		VIT_16s0100g00480	811.9	1505.5	1133.6	1265.9	1280.2	1120.8	1777.3	1782.1	1871.7	1573.1	1456.1	1421.2	16999.4
1588	VIT_08s0040g02430		F6HQZ1	AT3G53320.1	unknown protein; BEST Arabidopsis thaliana protein match is: unknown protein (TAIR:AT2G37070 1); Has 11044 Blast hits to 5993 proteins in 551 species: Archae - 8; Bacteria - 1486; Metazoa - 4078; Fungi - 1814; Plants - 348; Viruses - 112; Other Eukaryotes - 3198 (source: NCBI BLink)	7.9004	0.552428	0.467414	14.3694	TRUE	0.00885941		VIT_08s0040g02430	286.9	147.9	223.8	352.4	346.2	435.3	297.5	391	380.8	502.5	453.4	387.8	4205.5
1589	VIT_05s0049g01350	TC52207	F6H8R7	AT4G14330.1	P-loop containing nucleoside triphosphate hydrolases superfamily protein	9.55286	0.411152	0.467435	22.2902	TRUE	0.00060667		VIT_05s0049g01350	873.5	442.8	704.4	1178.6	959.3	1164.1	1065.8	1213.4	1153	1336	1241.6	1151.3	12483.8
1590	VIT_17s0000g07000		D7SI37	AT5G61150.1	leo1-like family protein	7.84767	0.177024	0.467436	11.4137	TRUE	0.003444		VIT_17s0000g07000	200.5	210.8	188.9	276.4	309.9	297.8	305.5	405.8	364.7	300.9	337.8	308.9	3507.9
1591	VIT_06s0004g01730		D7SL89	AT5G12930.1	unknown protein; Has 1807 Blast hits to 1807 proteins in 277 species: Archae - 0; Bacteria - 0; Metazoa - 736; Fungi - 347; Plants - 385; Viruses - 0; Other Eukaryotes - 339 (source: NCBI BLink)	10.0164	0.387498	0.467945	16.5126	TRUE	0.00145252		VIT_06s0004g01730	1214.9	679.7	947.4	1577.2	1386.1	1445.6	1236.9	1688.3	1735.9	1709.9	1785.1	1656.9	17063.9
1592	VIT_08s0007g06260	TC69352	A5BSD5	AT3G57910.1	D111/G-patch domain-containing protein	7.15112	0.33234	0.469357	6.08828	TRUE	0.00779366		VIT_08s0007g06260	125.1	156.6	114.6	207.6	187.5	178.7	183.1	219.2	227.8	247.1	206.6	242.1	2296
1593	VIT_13s0064g01020		D7T2Z7	AT3G52110.1	unknown protein; Has 191 Blast hits to 174 proteins in 54 species: Archae - 0; Bacteria - 7; Metazoa - 45; Fungi - 7; Plants - 40; Viruses - 0; Other Eukaryotes - 92 (source: NCBI BLink)	8.87518	0.610872	0.470338	12.0874	TRUE	0.000706694		VIT_13s0064g01020	541	320	455.8	824.1	685.9	777.5	635.9	724.7	715.5	997.7	945.9	853.5	8477.5
1594	VIT_13s0067g03490	TC54418	F6I5S0	AT2G41310.1	response regulator 3	8.71173	0.638495	0.470912	6.45725	TRUE	0.000788228		VIT_13s0067g03490	405	403.2	395.3	721.3	689.2	629.2	756.3	513.4	546.5	868.2	867.6	868.3	7663.5
1595	VIT_14s0066g02370		D7TWZ4	AT3G48160.2	DP-E2F-like 1	7.36815	0.365532	0.471446	7.7034	TRUE	0.00512007		VIT_14s0066g02370	187.6	122.8	160.5	201.4	216.1	252.3	203	280.4	236.4	274.5	289.8	281.1	2705.9
1596	VIT_01s0026g02260		D7TN99	AT2G02910.1	Protein of unknown function (DUF616)	8.58804	0.193577	0.472319	4.04249	TRUE	0.00110516		VIT_01s0026g02260	323.6	414.8	350.4	451.1	474.2	470	547.3	571.6	571.1	612.8	577.7	541.8	5906.4
1597	VIT_05s0124g00540		D7U8W8	AT1G58210.1	kinase interacting family protein	6.93378	0.476628	0.47238	10.4626	TRUE	0.0093206		VIT_05s0124g00540	116.1	119.9	89.9	173.7	198.5	192.8	144.3	200.4	218.2	218	226.2	194.8	2092.8
1598	VIT_15s0048g00350	TC68756	Q6YH15	AT2G45300.1	RNA 3'-terminal phosphate cyclase/enolpyruvate transferase, alpha/beta	11.2927	0.271209	0.472399	11.8111	TRUE	0.000195018		VIT_15s0048g00350	2796.1	1872.9	2181.1	3321	3335.6	3241.1	3958.6	3667.8	3748.7	3991.7	3844.4	3644	39603
1599	VIT_04s0008g04320		F6H3G0	AT2G25660.1	embryo defective 2410	9.19803	0.0477184	0.472621	12.8258	TRUE	0.000638969		VIT_04s0008g04320	407	681.7	544.8	592.9	724.5	637.8	956.3	784.9	878.1	751.5	803.9	793.2	8556.6
1600	VIT_15s0046g01110	TC54267	D7UCN1	AT1G01370.1	Histone superfamily protein	7.21979	0.533887	0.472882	17.9481	TRUE	0.00747475		VIT_15s0046g01110	155.8	89.9	144	242.5	223.8	259.9	166.2	257.7	272.7	262.6	255.6	278.3	2609
1601	VIT_04s0008g00530	TC61639	D7STJ9	AT4G32830.1	ataurora1	9.9576	0.449713	0.472972	19.6532	TRUE	0.00376962		VIT_04s0008g00530	1245.7	558.9	902.5	1517.6	1304.5	1626.5	1368.3	1563.9	1588.3	1886.8	1690.1	1564.1	16817.2
1602	VIT_09s0002g04780	TC58223	F6HX21	AT3G15990.1	sulfate transporter 3;4	7.59276	0.71821	0.473193	3.42267	TRUE	0.00270422		VIT_09s0002g04780	209.4	214.7	183.4	282.6	306.5	320.5	281.6	222.1	263.1	475.1	450.4	453.6	3663
1603	VIT_17s0000g00370		A5BLT6	AT1G28110.1	serine carboxypeptidase-like 45	8.79665	1.04638	0.473518	18.6325	TRUE	0.0021118		VIT_17s0000g00370	594.6	265.9	415.5	883.7	928.5	1059.1	539.4	731.6	661	1336	1215.2	1116.9	9747.4
1604	VIT_15s0048g00730		F6I378	AT2G45460.3	SMAD/FHA domain-containing protein	7.80072	0.243349	0.473619	5.73912	TRUE	0.00288659		VIT_15s0048g00730	191.6	227.2	188	266.1	298.8	300	338.3	327.8	345.5	339.2	324.1	341.4	3488
1605	VIT_02s0012g00570	TC63295	F6HTC7	AT4G18020.1	CheY-like two-component responsive regulator family protein	10.8159	0.504945	0.473922	10.7319	TRUE	0.000204284		VIT_02s0012g00570	1877	1427.2	1622.5	2789.7	2599	2963.8	2986.3	2401.1	2787.2	3462.7	3165.8	3096.6	31178.9
1606	VIT_14s0068g00980		D7SVG4	AT3G19340.1	Protein of unknown function (DUF3754)	7.44981	0.236148	0.474626	4.62931	TRUE	0.00476226		VIT_14s0068g00980	154.8	155.7	163.3	237.4	219.4	219.8	252.8	274.5	268.5	269.9	256.6	256	2728.7
1607	VIT_09s0002g01510		F6HXY4			7.22518	-0.0686688	0.474787	13.8925	TRUE	0.00868676		VIT_09s0002g01510	88.3	165.3	143.1	169.5	176.4	133.2	225.9	236	230	176	174.3	180	2098
1608	VIT_08s0007g05020		F6HKB5	AT5G03420.1	5'-AMP-activated protein kinase-related	9.45325	0.301754	0.475343	6.1594	TRUE	0.000421055		VIT_08s0007g05020	597.5	691.3	656.7	832.3	982.5	970.3	1034.9	976.4	1127.3	1172.8	1102.6	1067.8	11212.4
1609	VIT_13s0067g03820	TC55034	E3TBM0	AT3G55120.1	Chalcone-flavanone isomerase family protein	11.9649	0.410062	0.475353	32.2658	TRUE	0.000166003		VIT_13s0067g03820	4636.4	2279	3397.2	6187.7	6125.4	5849.7	6307	6853.9	5839.7	6683.8	6270.9	6117.2	66547.9
1610	VIT_00s0445g00010		F6I2C2	AT2G20850.1	STRUBBELIG-receptor family 1	6.90334	0.504694	0.475773	5.7999	TRUE	0.00864191		VIT_00s0445g00010	142.9	86.1	113.7	178.8	176.4	176.5	183.1	167.8	170.1	236.2	241.9	202.2	2075.7
1611	VIT_18s0001g08550	TC61212	E0CNX7	AT1G58440.1	FAD/NAD(P)-binding oxidoreductase family protein	11.247	0.540671	0.475881	10.1681	TRUE	0.000156983		VIT_18s0001g08550	1806.5	2848.5	2403.9	3841.9	3423.8	3675.3	3962.5	3281.8	3216.1	5075.1	4844.1	4368.5	42748
1612	VIT_03s0097g00560		D7TY69			8.96467	0.271875	0.476001	15.6165	TRUE	0.000700306		VIT_03s0097g00560	387.1	465.1	434.7	621.7	773	669.2	831.9	812.6	727.3	685.8	740.3	750.5	7899.2
1613	VIT_12s0057g00380		F6HHK3	AT3G14040.1	Pectin lyase-like superfamily protein	8.12016	-0.0117505	0.476161	13.57	TRUE	0.00212215		VIT_12s0057g00380	186.6	293	251.3	301.1	322	309.7	415	415.7	469.5	346.5	351.5	317.3	3979.2
1614	VIT_15s0048g00770	TC53029	D7U7T7	AT1G01950.3	armadillo repeat kinesin 2	9.7432	0.169144	0.476555	6.25998	TRUE	0.000343737		VIT_15s0048g00770	839.7	697.1	818.1	1055.3	1048.7	1029.8	1284.7	1236.1	1353	1237.5	1223	1232	13055
1615	VIT_11s0016g00740		F6HGN4	AT3G42880.1	Leucine-rich repeat protein kinase family protein	7.60213	0.145679	0.477505	9.61417	TRUE	0.00381429		VIT_11s0016g00740	186.6	147.9	179.8	221.9	232.7	266.4	309.5	272.5	320.9	241.7	278.1	280.2	2938.2
1616	VIT_18s0001g14500	TC52947	E0CQ80	AT4G24190.1	Chaperone protein htpG family protein	12.4387	0.953263	0.477578	20.5232	TRUE	0.000445074		VIT_18s0001g14500	7926.8	4021.4	5785.6	10872.2	9644.1	9650.6	8222.6	5709.6	7759.5	15642.9	16864.9	15283.7	117384
1617	VIT_18s0001g02830		F6H0L6	AT1G77600.3	ARM repeat superfamily protein	8.74906	0.559981	0.477765	4.41313	TRUE	0.000638969		VIT_18s0001g02830	386.1	403.2	421	654.5	674.8	688.7	548.3	696	662	857.2	800	837.7	7629.5
1618	VIT_11s0016g00910		F6HGS5	AT1G54115.1	cation calcium exchanger 4	7.52446	0.644567	0.478007	11.1411	TRUE	0.00423508		VIT_11s0016g00910	197.5	130.5	200.9	280.5	314.3	303.2	349.3	229.1	221.4	353.8	394.6	409.1	3384.2
1619	VIT_15s0048g01490	TC57625	F6I339	AT2G45560.1	cytochrome P450, family 76, subfamily C, polypeptide 1	8.01005	0.708736	0.4796	7.95447	TRUE	0.00127476		VIT_15s0048g01490	225.3	240.8	297.2	451.1	438.9	388.8	440.8	279.4	371.1	615.6	579.7	547.3	4876
1620	VIT_07s0031g00250		A5BFY8	AT2G23360.1	Plant protein of unknown function (DUF869)	8.11401	0.304476	0.479794	5.30206	TRUE	0.00148379		VIT_07s0031g00250	224.3	261.1	288.9	339.1	385.9	370.3	436.9	412.7	385	411.3	480.8	449	4445.3
1621	VIT_04s0023g01120		F6GX00	AT1G19300.1	Nucleotide-diphospho-sugar transferases superfamily protein	7.76635	0.522249	0.479978	13.4489	TRUE	0.00209068		VIT_04s0023g01120	210.4	171.1	203.6	297	348.4	386.6	398	355.4	247.1	398.5	409.3	377.6	3803
1622	VIT_16s0098g00410		F6H7C7	AT1G66920.2	Protein kinase superfamily protein	7.88296	0.234223	0.481518	12.6191	TRUE	0.0021725		VIT_16s0098g00410	230.3	186.6	192.6	287.7	315.4	345.4	411	365.3	344.4	349.3	325.1	337.7	3690.8
1623	VIT_05s0029g01070	TC53823	F6GWC0	AT1G06720.1	P-loop containing nucleoside triphosphate hydrolases superfamily protein	9.21957	0.17821	0.481599	10.6515	TRUE	0.00045358		VIT_05s0029g01070	480.4	570.5	544.8	697.7	834.7	709.3	834.9	927.1	998.9	798.9	877.4	855.3	9129.9
1624	VIT_12s0055g00360		D7ST85	AT1G15200.3	protein-protein interaction regulator family protein	10.1879	0.404709	0.481909	7.20552	TRUE	0.000192413		VIT_12s0055g00360	958.8	1289.9	1083.2	1552.6	1776.4	1523.6	1487.7	1721.9	1909.1	2089.3	1974.1	2104	19470.6
1625	VIT_01s0026g01910		D7TNB9	AT2G02820.2	myb domain protein 88	7.93076	0.395512	0.482728	6.33158	TRUE	0.00167501		VIT_01s0026g01910	212.4	213.7	238.5	339.1	341.8	368.2	397	386	329.4	431.4	424	376.6	4058.1
1626	VIT_02s0012g01940		F6HT56	AT1G32240.1	Homeodomain-like superfamily protein	8.24066	0.638005	0.483201	4.76171	TRUE	0.000901399		VIT_02s0012g01940	315.6	251.4	307.3	412	512.7	537.1	459.7	442.3	410.7	660.3	651.2	596.5	5556.8
1627	VIT_11s0037g00950	TC60022	F6HYN0	AT3G02470.1	S-adenosylmethionine decarboxylase	9.90079	0.745877	0.483884	22.3532	TRUE	0.000205965		VIT_11s0037g00950	1100.8	594.7	841.1	1880.4	1638.6	1835.5	1515.6	1429.6	1523	2199.6	1977	1797.9	18333.8
1628	VIT_10s0523g00030		D7UE91	AT2G32950.1	Transducin/WD40 repeat-like superfamily protein	9.81017	0.337945	0.485021	7.41354	TRUE	0.000219237		VIT_10s0523g00030	689.8	962.1	886	1132.3	1248.2	1218.2	1453.9	1182.8	1346.5	1560.4	1490.4	1447.2	14617.8
1629	VIT_07s0005g00940		F6HZ74	AT2G47500.1	P-loop nucleoside triphosphate hydrolases superfamily protein with CH (Calponin Homology) domain	10.359	0.184424	0.485882	9.02302	TRUE	0.000167008		VIT_07s0005g00940	1424.4	1002.7	1193.3	1694.4	1570.2	1575.6	2090.7	1960.8	1909.1	1972.6	1920.2	1876.7	20190.7
1630	VIT_15s0046g01430	TC63617	D7UCK4	AT3G61610.1	Galactose mutarotase-like superfamily protein	9.86358	0.419285	0.485921	5.57952	TRUE	0.000205965		VIT_15s0046g01430	854.6	830.6	866.7	1366.6	1404.8	1287.5	1431	1399	1419.3	1619.6	1588.3	1584.5	15652.5
1631	VIT_03s0167g00070		F6HWD5	AT4G24540.1	AGAMOUS-like 24	9.61847	-0.0185102	0.486141	12.1735	TRUE	0.00030187		VIT_03s0167g00070	644.2	783.2	654.9	838.5	879.9	884.7	1311.6	1233.1	1138	1012.3	1004.7	870.2	11255.3
1632	VIT_18s0001g09530		E0CP63	AT5G01450.1	RING/U-box superfamily protein	10.5417	0.160929	0.48686	7.942	TRUE	0.000149074		VIT_18s0001g09530	1358.8	1400.1	1325.3	1787.9	2009.1	1636.2	2423.1	2263.9	2117.7	2292.7	2077.9	2037.2	22729.9
1633	VIT_19s0014g01560		A5ADJ3	AT4G22415.1	transposable element gene	8.08849	-0.197507	0.48831	5.06865	TRUE	0.0017069		VIT_19s0014g01560	206.5	291	288.9	255.9	256.9	226.3	426.9	396.9	361.5	320.1	312.4	331.2	3674.5
1634	VIT_16s0022g01820	TC64212	D7T1Y3	AT5G51600.1	Microtubule associated protein (MAP65/ASE1) family protein	10.0519	0.470895	0.488573	26.863	TRUE	0.00127476		VIT_16s0022g01820	1332	559.8	901.6	1589.6	1574.6	1787.8	1515.6	1757.4	1739.1	1945.2	1758.7	1743.1	18204.5
1635	VIT_01s0026g01120	TC63689	F6HPI4	AT1G27170.1	transmembrane receptors;ATP binding	7.61443	0.293401	0.488986	9.85623	TRUE	0.00244285		VIT_01s0026g01120	141.9	192.4	195.4	256.9	266.9	266.4	320.4	313	268.5	360.2	289.8	270	3141.8
1636	VIT_18s0001g01810		F6H0I2	AT1G77320.1	transcription coactivators	8.52469	0.321465	0.489562	9.34794	TRUE	0.000677113		VIT_18s0001g01810	337.5	314.2	324.7	525.1	497.3	516.5	548.3	559.8	618.2	631.1	564	530.6	5967.3
1637	VIT_13s0139g00140		F6HVE7			8.052	-0.242747	0.490365	22.3629	TRUE	0.00198647		VIT_13s0139g00140	169.7	256.2	233.9	258.9	302.1	232.8	494.6	385	422.5	255.3	274.2	258.8	3544
1638	VIT_17s0000g03300	TC58695	F6GTP1	AT1G15030.1	Protein of unknown function (DUF789)	7.70292	0.221303	0.491329	7.12876	TRUE	0.00208345		VIT_17s0000g03300	163.8	210.8	202.7	260	286.7	237.2	362.2	292.2	287.7	312.8	346.6	293.2	3255.9
1639	VIT_11s0037g00890	TC55916	D7U1H2	AT4G30550.1	Class I glutamine amidotransferase-like superfamily protein	7.00221	1.09651	0.492334	13.6492	TRUE	0.00300915		VIT_11s0037g00890	76.4	151.8	117.4	282.6	306.5	305.4	193.1	210.3	188.2	397.6	351.5	312.6	2893.4
1640	VIT_04s0023g01100		A5ATQ9	AT3G50770.1	calmodulin-like 41	7.35365	0.978161	0.492347	14.9934	TRUE	0.00187104		VIT_04s0023g01100	214.4	102.5	146.7	292.8	328.6	394.2	247.8	264.6	213.9	435.9	443.6	415.6	3500.6
1641	VIT_12s0035g00470		F6HK65			7.4203	0.184795	0.492398	7.32321	TRUE	0.00330477		VIT_12s0035g00470	126.1	179.8	165.1	194.2	232.7	205.7	235.8	259.7	284.5	256.3	269.3	233.8	2643
1642	VIT_01s0011g04750		F6HFJ1			7.1161	0.0752134	0.493975	7.98837	TRUE	0.00592161		VIT_01s0011g04750	136	104.4	133.9	152.1	174.2	157	188.1	198.4	255.6	180.6	185.1	194.8	2060.2
1643	VIT_01s0010g01890		F6HG20	AT5G60990.1	DEA(D/H)-box RNA helicase family protein	7.2699	0.150514	0.494468	7.5526	TRUE	0.00424371		VIT_01s0010g01890	137	141.2	133	161.3	194.1	216.6	220.9	258.7	241.7	211.6	216.4	221.7	2354.2
1644	VIT_00s0264g00050	TC53136	F6HAH3	AT2G17710.1	unknown protein; Has 39 Blast hits to 39 proteins in 14 species: Archae - 0; Bacteria - 0; Metazoa - 0; Fungi - 0; Plants - 39; Viruses - 0; Other Eukaryotes - 0 (source: NCBI BLink)	8.70886	1.42939	0.495238	9.62843	TRUE	0.000230351		VIT_00s0264g00050	439.7	350	386.1	1382	1097.2	1100.2	550.3	755.3	572.2	1535.7	1542.3	1412.9	11123.9
1645	VIT_00s0225g00080		D7SYR3	AT1G12950.1	root hair specific 2	8.56187	0.0841876	0.495498	7.45811	TRUE	0.000594531		VIT_00s0225g00080	358.3	364.5	329.3	451.1	472	366	670.7	521.3	517.7	539.9	518	519.5	5628.3
1646	VIT_11s0016g03830	TC70333	D7TBM8	AT5G21222.1	protein kinase family protein	10.6192	0.332921	0.495656	20.2368	TRUE	0.000110365		VIT_11s0016g03830	1263.6	1434.9	1352.8	2340.7	2225.2	2214.5	2867.9	2025	2693.1	2538.9	2477.4	2198.6	25632.6
1647	VIT_14s0108g00480	TC53730	D7SX96	AT3G47640.1	basic helix-loop-helix (bHLH) DNA-binding superfamily protein	8.52879	0.529325	0.495863	9.33473	TRUE	0.00147822		VIT_14s0108g00480	393.1	315.2	347.6	529.2	546.9	596.7	668.7	399.9	565.8	658.4	800	696.7	6518.2
1648	VIT_12s0028g03190		F6H5G3	AT2G20590.1	Reticulon family protein	10.1548	0.429019	0.496637	19.301	TRUE	0.000522325		VIT_12s0028g03190	1380.7	688.4	1045.6	1721.1	1550.4	1741.3	1549.4	1807.8	1895.2	2192.4	1930	1805.3	19307.6
1649	VIT_04s0023g01010	TC52981	F6GX08			8.28647	0.771958	0.497598	18.657	TRUE	0.000568347		VIT_04s0023g01010	296.8	234	250.4	567.2	630.7	654.1	495.6	553.9	484.5	620.1	690.3	605.8	6083.4
1650	VIT_04s0079g00790	TC58904	F6HFX8	AT1G65890.1	acyl activating enzyme 12	9.43251	0.765147	0.497608	11.0122	TRUE	0.000287819		VIT_04s0079g00790	824.8	532.8	647.5	1111.8	1162.2	1362.3	1146.4	1035.7	838.5	1749.1	1650.9	1417.5	13479.5
1651	VIT_18s0001g07790		A5BAI9			8.53013	0.588268	0.497676	3.56694	TRUE	0.00040461		VIT_18s0001g07790	308.7	420.6	336.6	583.6	577.8	568.5	528.4	550.9	545.5	746	756.9	766.3	6689.8
1652	VIT_08s0056g01160	TC57172	F6HMX2	AT5G17780.2	alpha/beta-Hydrolases superfamily protein	8.36521	0.448211	0.498437	4.46218	TRUE	0.000544991		VIT_08s0056g01160	287.8	328.8	302.7	496.3	469.7	476.5	524.4	455.1	513.4	642	579.7	559.4	5635.8
1653	VIT_08s0007g07970	TC63041	F6HL56	AT3G20860.1	NIMA-related kinase 5	10.2651	0.16802	0.498476	9.5577	TRUE	0.000114123		VIT_08s0007g07970	1063.1	1093.6	1125.4	1524.8	1613.2	1469.5	1960.4	1997.3	1828.9	1788.4	1696	1736.6	18897.2
1654	VIT_09s0002g03930	TC64620	D7U0E8	AT3G13470.1	TCP-1/cpn60 chaperonin family protein	12.6245	0.0716923	0.499044	9.77463	TRUE	0.000538422		VIT_09s0002g03930	5489	6212.4	5647.1	7511.2	7499.4	6577.4	8579.9	8355.5	12091.1	8469.4	8711	8593.2	93736.6
1655	VIT_08s0007g06710	TC67709	F6HLH5	AT3G12050.1	Aha1 domain-containing protein	9.95466	1.25384	0.500084	18.6514	TRUE	8.46e-05		VIT_08s0007g06710	1396.6	651.7	982.3	2465	2258.3	2253.5	1419	1256.8	1461	3295.8	3600.6	3315.6	24356.2
1656	VIT_18s0072g01090	TC67986	F6GY05			9.60989	0.403256	0.500188	22.9232	TRUE	0.000171292		VIT_18s0072g01090	598.5	698.1	656.7	1269	1187.6	1154.3	1304.6	1084.1	1470.6	1281.3	1197.6	1199.5	13101.9
1657	VIT_17s0000g01980		F6GSP6	AT3G02850.1	STELAR K+ outward rectifier	7.54899	0.134015	0.500435	8.65651	TRUE	0.00220482		VIT_17s0000g01980	131	227.2	188	221.9	228.3	183	280.6	273.5	261	306.4	244.8	298.7	2844.4
1658	VIT_06s0080g00570	TC69735	F6HHF4	AT1G54740.1	Protein of unknown function (DUF3049)	8.33544	0.237067	0.500646	7.33805	TRUE	0.000598769		VIT_06s0080g00570	248.1	375.2	326.5	389.4	388.1	386.6	519.4	377.1	500.5	508.9	536.6	540.8	5097.2
1659	VIT_08s0007g00110		F6HLD9			7.54334	0.207548	0.501506	11.7063	TRUE	0.00219068		VIT_08s0007g00110	162.8	148.9	167.8	235.3	263.5	239.3	326.4	267.6	305.9	293.7	244.8	256	2912
1660	VIT_02s0025g02140	TC53058	F6HU55	AT5G28540.1	heat shock protein 70 (Hsp 70) family protein	12.4825	1.0759	0.502927	16.5627	TRUE	8.46e-05		VIT_02s0025g02140	7748.1	4388.8	5919.5	12982.7	10765.5	10579.7	7660.4	6561.6	8852.6	17355.5	19476.5	17088.1	129379
1661	VIT_05s0029g00300		F6GWF4	AT2G31970.1	DNA repair-recombination protein (RAD50)	7.44268	0.13351	0.503777	6.0379	TRUE	0.00250623		VIT_05s0029g00300	157.8	171.1	145.8	198.3	227.2	199.2	255.7	266.6	281.3	217	249.7	277.4	2647.1
1662	VIT_13s0019g04460	TC60180	F6HNF5	AT3G53260.1	phenylalanine ammonia-lyase 2	10.9146	0.589552	0.504615	11.3602	TRUE	5.58e-05		VIT_13s0019g04460	2084.4	1569.3	1770.2	2906.9	3125	3230.2	3465	2900.7	2365.8	4188.6	3866.9	3536.4	35009.4
1663	VIT_08s0007g08300	TC67137	F6HL04	AT3G57530.1	calcium-dependent protein kinase 32	11.317	0.236365	0.50502	9.00659	TRUE	0.000591656		VIT_08s0007g08300	2199.6	2489.8	2423.2	2987	3400.7	3266	4915.9	3508.9	3201.1	3936.9	4132.3	3828.6	40290
1664	VIT_04s0008g00850		D7STM7	AT5G11780.1	unknown protein; Has 37 Blast hits to 37 proteins in 12 species: Archae - 0; Bacteria - 0; Metazoa - 0; Fungi - 3; Plants - 34; Viruses - 0; Other Eukaryotes - 0 (source: NCBI BLink)	6.87364	0.653296	0.50607	7.35513	TRUE	0.00391952		VIT_04s0008g00850	124.1	103.5	111	189.1	199.6	184.1	131.4	173.8	212.8	300.9	229.1	230.1	2189.5
[truncated: 466 more rows]
