# Supplementary material for: Genes Expressed in Grapevine Leaves Reveal Latent Wood Infection by the Fungal Pathogen Neofusicoccum parvum
Source: PLoS One. 2015 Mar 23;10(3):e0121828. doi: 10.1371/journal.pone.0121828 (PMC4370485; doi:10.1371/journal.pone.0121828)
Supplement: S4 Table — (XLSX) [file pone.0121828.s006.xlsx]

## Sheet: GO analysis_all_clusters_combi
Table S4 Gene Ontology analysis on differential expressed genes with log2 fold change > 1
List contains the most informative GO terms from the 633 differential expressed genes in all 6 clusters combined with log2 fold change > 1 only. After Bingo analysis, GO term relations were visualized using AmiGO, and the most finite terms were extracted.
	GO identifier	term description	no. of genes	padj
	Biological process
	GO:0009414	response to water deprivation	13	0.0396
	GO:0015986	ATP synthesis coupled proton transport	9	1.08e-06
	GO:0045333	cellular respiration	7	0.0309
	GO:0009772	photosynthetic electron transport in photosystem II	6	8.03e-06
	GO:0015991	ATP hydrolysis coupled proton transport	6	0.00612
	GO:0009646	response to absence of light	5	0.00354
	GO:0051495	positive regulation of cytoskeleton organization	2	0.0415
	Molecular Function
	GO:0005506	iron ion binding	40	2.09e-08
	GO:0016705	oxidoreductase activity, acting on paired donors, with incorporation or reduction of molecular oxygen	33	2.14e-05
	GO:0020037	heme binding	33	1.76e-07
	GO:0016757	transferase activity, transferring glycosyl groups	29	0.000463
	GO:0004497	monooxygenase activity	22	0.000197
	GO:0003735	structural constituent of ribosome	15	0.0292
	GO:0015078	hydrogen ion transmembrane transporter activity	11	9.25e-05
	GO:0030247	polysaccharide binding	7	0.0343
	GO:0045156	electron transporter, transferring electrons within the cyclic electron transport pathway of photosynthesis activity	6	2.03e-06
	GO:0008061	chitin binding	5	0.00112
	GO:0019843	rRNA binding	5	0.0055
	GO:0004568	chitinase activity	4	0.0296
	GO:0008137	NADH dehydrogenase (ubiquinone) activity	4	0.0055
	GO:0004097	catechol oxidase activity	3	0.0055
	GO:0004096	catalase activity	2	0.0284
	Cellular Component
	GO:0016021	integral component of the membrane	46	0.00239
	GO:0005840	ribosome	17	0.00624
	GO:0042651	thylakoid membrane	11	0.0385
	GO:0009522	photosystem I	6	2.12e-05
	GO:0009539	photosystem II reaction center	3	0.000277
	GO:0045261	proton-transporting ATP synthase complex, catalytic core F(1)	3	0.0117
	GO:0000276	mitochondrial proton-transporting ATP synthase complex, coupling factor F(o)	2	0.0385

## Sheet: GO analysis_individual_clusters
Table S3 Gene Ontology analysis on positively differentially expressed genes with log2 fold change > 1
List contains the most informative GO terms from the individual clusters only. After Bingo analysis, GO term relations were visualized using AmiGO, and the most finite terms were extracted.
	CLUSTER 1
	GO identifier	term description	no. of genes	padj
	Biological process
	GO:0055114	oxidation reduction	16	0.011356
	Molecular Function
	GO:0005506	iron ion binding	14	4.0303e-08
	GO:0020037	heme binding	13	4.0303e-08
	GO:0009055	electron carrier activity	13	7.2136e-08
	GO:0016705	oxidoreductase activity, acting on paired donors, with incorporation or reduction of molecular oxygen	12	1.8554e-06
	GO:0004497	monooxygenase activity	10	1.2469e-06
	GO:0005507	copper ion binding	4	0.042765
	GO:0016762	xyloglucan:xyloglucosyl transferase activity	2	0.034515
	GO:0005547	phosphatidylinositol-3,4,5-trisphosphate binding	1	0.024527
	GO:0080131	hydroxyjasmonate sulfotransferase activity	1	0.024527
	GO:0043325	phosphatidylinositol-3,4-bisphosphate binding	1	0.024527
	GO:0016531	copper chaperone activity	1	0.040827
	GO:0080025	phosphatidylinositol-3,5-bisphosphate binding	1	0.040827
	Cellular Component
		no significant overrepresentation
	CLUSTER 2
	GO identifier	term description	no. of genes	padj
	Biological process
	GO:009772	photosynthetic electron transport in photosystem II	3	0.0016199
	Molecular Function
	GO:0005506	iron ion binding	9	0.0082967
	GO:0020037	heme binding	7	0.03155
	GO:0016705	oxidoreductase activity, acting on paired donors, with incorporation or reduction of molecular oxygen	7	0.040917
	GO:0004497	monooxygenase activity	6	0.03155
	GO:0045156	electron transporter, transferring electrons within the cyclic electron transport pathway of photosynthesis activity	3	0.00038124
	GO:0004568	chitinase activity	2	0.040372
	GO:0047268	galactinol-raffinose galactosyltransferase activity	1	0.038549
	GO:0031210	phosphatidylcholine binding	1	0.038549
	Cellular Component
		no significant overrepresentation
	CLUSTER 3
	GO identifier	term description	no. of genes	padj
	Biological process
	GO:0015979	photosynthesis	12	8.4881e-09
	GO:0006412	translation	11	4.0139e-05
	GO:0015986	ATP synthesis coupled proton transport	9	8.3507e-14
	GO:0034404	nucleobase, nucleoside and nucleotide biosynthetic process	9	1.4997e-06
	GO:0015991	ATP hydrolysis coupled proton transport	6	1.3657e-07
	GO:0008535	respiratory chain complex IV assembly	2	0.0013466
	GO:0018298	protein-chromophore linkage	2	0.0024318
	GO:0042773	ATP synthesis coupled electron transport	2	0.0088478
	GO:0015886	heme transport	1	0.044837
	Molecular Function
	GO:0003735	structural constituent of ribosome	11	9.0116e-07
	GO:0008137	NADH dehydrogenase (ubiquinone) activity	4	5.7735e-06
	GO:0019843	rRNA binding	4	4.2142e-05
	GO:0000287	magnesium ion binding	4	0.027958
	GO:0046933	hydrogen ion transporting ATP synthase activity, rotational mechanism	3	0.00033603
	GO:0003899	DNA-directed RNA polymerase activity	3	0.013748
	GO:0034062	RNA polymerase activity	3	0.015162
	GO:0016168	chlorophyll binding	2	0.0093825
	GO:0046961	proton-transporting ATPase activity, rotational mechanism	2	0.014757
	GO:0048038	quinone binding	2	0.021412
	GO:0034004	germacradienol synthase activity	1	0.019309
	GO:0015232	heme transporter activity	1	0.049479
	Cellular Component
	GO:0016021	integral to membrane	28	1.0712e-07
	GO:0009522	photosystem I	6	2.508e-08
	GO:0009539	photosystem II reaction center	3	4.6775e-06
	GO:0045261	proton-transporting ATP synthase complex, catalytic core F(1)	3	0.00031118
	GO:0000276	mitochondrial proton-transporting ATP synthase complex, coupling factor F(o)	2	0.0031388
	GO:0005763	mitochondrial small ribosomal subunit	1	0.031631
	GO:0030870	Mre11 complex	1	0.04071
	CLUSTER 4
	GO identifier	term description	no. of genes	padj
	Biological process
		no significant overrepresentation
	Molecular Function
	GO:0004096	catalase activity	2	0.021596
	GO:0004097	catechol oxidase activity	2	0.049767
	Cellular Component
		no significant overrepresentation
	CLUSTER 5
	GO identifier	term description	no. of genes	padj
	Biological process
		no significant overrepresentation
	Molecular Function
		no significant overrepresentation
	Cellular Component
		no significant overrepresentation
	CLUSTER 6
	GO identifier	term description	no. of genes	padj
	Biological process
	GO:0009414	response to water deprivation	5	0.012701
	Molecular Function
		no significant overrepresentation
	Cellular Component
		no significant overrepresentation
