# Supplementary material for: Genes Expressed in Grapevine Leaves Reveal Latent Wood Infection by the Fungal Pathogen Neofusicoccum parvum
Source: PLoS One. 2015 Mar 23;10(3):e0121828. doi: 10.1371/journal.pone.0121828 (PMC4370485; doi:10.1371/journal.pone.0121828)
Supplement: S5 Table — (XLSX) [file pone.0121828.s007.xlsx]

## Sheet: DEGs
	Table S5 Expression analysis of the 110 candidate genes from clusters 5 and 6 in 21 public available grapevine transcriptome data
				Array Express Accession																				Array Express Accession					E-MEXP-2541				Array Express Accession
				GEO accession	GSE36128				GSE32343															GEO accession		GSE36849							GEO accession		GSE6404			GSE41423			GSE11857			GSE12842			GSE31677
				PlexDb									VV23,VV26,VV34				VV25			VV37				PlexDb									PlexDb		VV12/VV13			VV40			VV19			VV14			VV2
				GEO Title	The grapevine expression atlas reveals a deep transcriptome shift driving the entire plant into a maturation program				Grapevine response to Planococcus ficus feeding				Treatment of different grapevine tissues with ABA				Cabernet Sauvignon Rapid Dehydration assay: 24 h time course experiment			Grape berry response to continuous water deficit				GEO Title		Gene expression in leaves of grapevine plants under abiotic stress conditions: heat and water			Transcription profiling of Vitis vinifera cv. Malbec after exposure to UV-B radiation				GEO Title		V. vinifera 'Cabernet sauvignon' and V. aestivalis 'Norton' innoculated with Erysiphe necator conidiospores			Transcriptomic analysis during heat stress and after the following recovery in grapevine (Vitis vinifera L.) leaves			Gene expression patterns associated with grapevine resistance to downy mildew mediated by the Rpv1 and Rpv2 genes			Gene expression in grapevine in response to Bois noir infection			Long-term Salt & Water Stress in Grapes
				grapevine species studied	Vitis vinifera (cv Corvina)				Vitis vinifera (cv Riesling)				Vitis vinifera (cv Cabernet Sauvignon)				Vitis vinifera (cv Cabernet Sauvignon)			Vitis vinifera (cv Cabernet Sauvignon), Vitis vinifera (cv Merlot), Vitis vinifera (cv Pinot Noir), Vitis vinifera (cv Chardonnay), Vitis vinifera (cv Semillon)				grapevine species studied		Vitis vinifera (cv Aragonês)			Vitis vinifera (cv Malbec)				grapevine species studied		Vitis vinifera (cv Cabernet Sauvignon), Vitis aestivalis (cv Norton)			Vitis vinifera (cv Cabernet Sauvignon)			Vitis rotundifolia			Vitis vinifera (cv Chardonnay), Vitis vinifera (cv Incrocio Manzoni)			Vitis vinifera (cv Cabernet Sauvignon)
				Platform	GPL13936 (NimbleGen 090918 Vitus vinifera exp HX12)				GPL13936 (NimbleGen 090918 Vitus vinifera exp HX12)				GPL13936 (NimbleGen 090918 Vitus vinifera exp HX12)				GPL13936 (NimbleGen 090918 Vitus vinifera exp HX12)			GPL13936 (NimbleGen 090918 Vitus vinifera exp HX12)				Platform		GPL11004 (Affymetrix GrapeGen Vitis vinifera Microarray [CDF: GrapeGena520510F])			GPL11004 (Affymetrix GrapeGen Vitis vinifera Microarray [CDF: GrapeGena520510F])				Platform		GPL1320 (Vitis_Vinifera Affymetrix Vitis vinifera (Grape) Genome Array)			GPL1320 (Vitis_Vinifera] Affymetrix Vitis vinifera (Grape) Genome Array)			GPL1320 (Vitis_Vinifera] Affymetrix Vitis vinifera (Grape) Genome Array)			GPL1320 (Vitis_Vinifera] Affymetrix Vitis vinifera (Grape) Genome Array)			GPL1320 (Vitis_Vinifera] Affymetrix Vitis vinifera (Grape) Genome Array)
				Data normalization	RMA				RMA				RMA				RMA			RMA				Data normalization		MAS5			MAS4				Data normalization		GCOS-calculated Signal intensity			MAS5			GCRMA			MAS5			MAS5
				Statistical approach to test for differential expression					Two-Way-ANOVA, factors: time (6h and 96h) and treatment (control and Planococcus ficus treated), p value based on F distribution, alpha (overall threshold p-value): 0.05				Two-Way-ANOVA, factors: tissue (roots,leaves,cell culture, berries, shoots) and treatment (control and ABA treated), p value based on F distribution, alpha (overall threshold p-value): 0.05				Two-Way-ANOVA, factors: time (1h,2h,4h,8h,24h), and treatment (control and dehydrated), p value based on F distribution, alpha (overall threshold p-value): 0.05			Two-Way-ANOVA, factors: variety (Cab. Sauvignan, Merlot, Pinot Noir, Chardonnay and Semillon) and treatment (control and water stress), p value based on F distribution, alpha (overall threshold p-value): 0.05				Statistical approach to test for differential expression		One-way-ANOVA with three groups (control, heat-, and water stress), p value based on F distribution, alpha (overall threshold p-value): 0.05, Significance determined by: Adjusted Bonferroni correction			One-way-ANOVA with three groups (control, high- and low dose of UV), p value based on F distribution, alpha (overall threshold p-value): 0.05, Significance determined by: Adjusted Bonferroni correction				Statistical approach to test for differential expression		Two-Way-ANOVA for Cabernet Sauvignan and Norton independently, factors: time (6 levels) and treatment (control and Erysiphe necator treated), p value based on F distribution, alpha (overall threshold p-value): 0.05			One-way-ANOVA with four groups (45°, 25°, 45-25°, 25-25°), p value based on F distribution, alpha (overall threshold p-value): 0.05, Significance determined by: Adjusted Bonferroni correction			Two-way-ANOVA with factors genotype (B,C,D) and treatment (inoculated vs control), p value based on permutation, alpha (overall threshold p-value): 0.05			Two-way-ANOVA with factors genotype (Chardonnay and Incrocio Manzoni) and treatment (inoculated vs control), p value based on F distribution, alpha (overall threshold p-value): 0.05			Two-way-ANOVA with factors time (4days, 8day, 12days, 16days after stress application) and treatment (water-stress, salinity and control), p value based on F distribution, alpha (overall threshold p-value): 0.05
				Expression dataset tested No.	1	2	3		4				5				6	7		8				Expression dataset tested No.		9			10				Expression dataset tested No.		11	12		13			14			15			16
	gene locus ID (V1)	gene locus ID 8x		Oligo ID NimbleGen 090918 Vitus vinifera exp HX12	young leaves	mature leaves	senescent leaves										leaves	shoot tips						Oligo ID Affymetrix GrapeGen Vitis vinifera Microarray [CDF: GrapeGena520510F]									Oligo ID Vitis_Vinifera Affymetrix Vitis vinifera (Grape) Genome Array		Cabernet Sauvignon	Norton
1	VIT_00s1455g00010	GSVIVP00011230001		CHRUN_JGVV1455_1_T01	not expressed	not expressed	expressed		non-significant				non-significant				Interaction significant	Interaction significant		non-significant				VVTU22220_s_at; VVTU12613_at		non-significant			non-significant				no oligo		not represented on the chip			not represented on the chip			not represented on the chip			not represented on the chip			not represented on the chip
2	VIT_01s0026g02710	GSVIVP00036931001		CHR1_JGVV26_6_T01	expressed	expressed	expressed		non-significant				non-significant				Interaction significant	non-significant		non-significant				VVTU709_at		non-significant			non-significant				1621876_at		Interaction significant	non-significant		significant			non-significant			Interaction significant			Interaction significant
3	VIT_04s0023g02480	GSVIVP00036892001.GSVIVP00036893001		CHR4_JGVV23_135_T01	expressed	expressed	expressed		non-significant				non-significant				Interaction significant	non-significant		Interaction significant				VVTU35300_s_at; VVTU17064_s_at; VVTU21791_x_at; VVTU35995_s_at; VVTU21791_s_at		non-significant			non-significant				1621592_s_at.1614788_at		non-significant	non-significant		non-significant			non-significant			Interaction significant			Interaction significant
4	VIT_05s0020g00330	GSVIVP00019669001		CHR5_JGVV20_27_T01	not expressed	not expressed	expressed		non-significant				non-significant				Interaction significant	Interaction significant		Interaction significant				VVTU3450_at		non-significant			non-significant				1615552_at.1619363_at		non-significant	non-significant		significant			Interaction significant			non-significant			non-significant
5	VIT_05s0049g02240	GSVIVP00020374001		CHR5_JGVV49_200_T01	expressed	expressed	expressed		non-significant				non-significant				Interaction significant	Interaction significant		Interaction significant				VVTU1618_at; VVTU13527_s_at		non-significant			non-significant				1618211_at		non-significant	non-significant		non-significant			Interaction significant			non-significant			Interaction significant
6	VIT_06s0004g06830	GSVIVP00024074001		CHR6_JGVV4_157_T01	expressed	expressed	expressed		non-significant				non-significant				Interaction significant	Interaction significant		non-significant				VVTU6693_at		non-significant			non-significant				1614207_at		non-significant	non-significant		non-significant			non-significant			Interaction significant			Interaction significant
7	VIT_08s0007g04240	GSVIVP00021718001		CHR8_JGVV7_448_T01	not expressed	not expressed	expressed		non-significant				Interaction significant				Interaction significant	Interaction significant		non-significant				VVTU13991_s_at; VVTU13526_at; VVTU34389_s_at		non-significant			non-significant				1607519_at		non-significant	non-significant		non-significant			non-significant			non-significant			Interaction significant
8	VIT_09s0002g06790	GSVIVP00000343001		CHR9_JGVV2_607_T01	not expressed	not expressed	not expressed		non-significant				non-significant				Interaction significant	Interaction significant		non-significant				VVTU5971_at		non-significant			non-significant				no oligo		not represented on the chip			not represented on the chip			not represented on the chip			not represented on the chip			not represented on the chip
9	VIT_11s0016g03950	GSVIVP00016747001		CHR11_JGVV16_353_T01	not expressed	not expressed	not expressed		non-significant				non-significant				non-significant	non-significant		non-significant				VVTU7273_s_at		non-significant			non-significant				1619802_at		non-significant	non-significant		non-significant			non-significant			non-significant			non-significant
10	VIT_16s0115g00170	GSVIVP00004489001		CHR16_JGVV115_11_T01	not expressed	not expressed	expressed		non-significant				non-significant				non-significant	non-significant		non-significant				VVTU12038_at; VVTU39391_s_at		non-significant			non-significant				no oligo		not represented on the chip			not represented on the chip			not represented on the chip			not represented on the chip			not represented on the chip
11	VIT_18s0001g00140	GSVIVP00015564001		CHR18_JGVV1_11_T01	not expressed	not expressed	expressed		non-significant				non-significant				Interaction significant	Interaction significant		non-significant				no oligo		not represented on the chip			not represented on the chip				no oligo		not represented on the chip			not represented on the chip			not represented on the chip			not represented on the chip			not represented on the chip
12	VIT_19s0014g03290	GSVIVP00027622001		CHR19_JGVV14_292_T01	expressed	expressed	expressed		non-significant				non-significant				Interaction significant	Interaction significant		non-significant				VVTU37106_s_at; VVTU13940_s_at; VVTU2853_s_at		non-significant			non-significant				1609172_at		non-significant	non-significant		significant			non-significant			non-significant			Interaction significant
13	VIT_19s0090g01340	GSVIVP00027242001		CHR19_JGVV90_123_T01	expressed	expressed	expressed		non-significant				non-significant				non-significant	non-significant		non-significant				VVTU3833_s_at		non-significant			non-significant				1618589_s_at		non-significant	non-significant		non-significant			non-significant			non-significant			Interaction significant
14	VIT_14s0006g01580	GSVIVP00022375001		CHR14_JGVV6_90_T01	not expressed	not expressed	expressed		Interaction significant				Interaction significant				non-significant	non-significant		non-significant				VVTU14066_at		non-significant			non-significant				1611272_at.1618665_at		non-significant	non-significant		non-significant			non-significant			Interaction significant			Interaction significant
15	VIT_00s0203g00080	GSVIVP00013086001.GSVIVP00013647001		CHRUN_JGVV203_7_T01	not expressed	not expressed	not expressed		non-significant				non-significant				non-significant	non-significant		non-significant				VVTU37630_at		non-significant			non-significant				no oligo		not represented on the chip			not represented on the chip			not represented on the chip			not represented on the chip			not represented on the chip
16	VIT_00s0270g00040	GSVIVP00023424001		no oligo	not represented on chip	not represented on chip	not represented on chip		not represented on chip					not represented on chip			not represented on chip	not represented on chip		not represented on chip				no oligo		not represented on the chip			not represented on the chip				no oligo		not represented on the chip			not represented on the chip			not represented on the chip			not represented on the chip			not represented on the chip
17	VIT_00s2440g00010			CHRUN_GSVIVT00006132001_T01	expressed	expressed	not expressed		non-significant				non-significant				Interaction significant	Interaction significant		Interaction significant				no oligo		not represented on the chip			not represented on the chip				no oligo		not represented on the chip			not represented on the chip			not represented on the chip			not represented on the chip			not represented on the chip
18	VIT_01s0026g00190	GSVIVP00028839001		CHR1_JGVV26_234_T01	expressed	expressed	not expressed		Interaction significant				non-significant				Interaction significant	Interaction significant		non-significant				no oligo		not represented on the chip			not represented on the chip				no oligo		not represented on the chip			not represented on the chip			not represented on the chip			not represented on the chip			not represented on the chip
19	VIT_01s0026g01550	GSVIVP00028981001		CHR1_JGVV26_109_T01	not expressed	expressed	not expressed		Interaction significant				non-significant				Interaction significant	Interaction significant		non-significant				VVTU29986_s_at.VVTU8913_at		non-significant			non-significant				1619410_at.1618437_at.1613887_at		non-significant	non-significant		non-significant			Interaction significant			Interaction significant			Interaction significant
20	VIT_02s0025g02560	GSVIVP00000520001		CHR2_JGVV25_235_T01	expressed	expressed	expressed		Interaction significant				non-significant				Interaction significant	Interaction significant		non-significant				VVTU1874_at.VVTU34829_at		non-significant			non-significant				1611875_at		non-significant	non-significant		significant			non-significant			non-significant			Interaction significant
21	VIT_02s0025g02590	GSVIVP00000517001		CHR2_JGVV25_238_T01	expressed	expressed	not expressed		non-significant				non-significant				non-significant	non-significant		non-significant				VVTU2346_at		non-significant			non-significant				1617931_at		non-significant	non-significant		significant			non-significant			non-significant			Interaction significant
22	VIT_02s0025g02920	GSVIVP00000479001		CHR2_JGVV25_269_T01	not expressed	expressed	expressed		Interaction significant				non-significant				Interaction significant	Interaction significant		non-significant				VVTU9453_at		non-significant			non-significant				1607475_s_at.1620342_at		non-significant	non-significant		significant			Interaction significant			Interaction significant			Interaction significant
23	VIT_03s0017g01300	GSVIVP00006159001		CHR3_JGVV17_74_T01	not expressed	not expressed	not expressed		non-significant				non-significant				Interaction significant	Interaction significant		non-significant				no oligo		not represented on the chip			not represented on the chip				no oligo		not represented on the chip			not represented on the chip			not represented on the chip			not represented on the chip			not represented on the chip
24	VIT_03s0038g01930	GSVIVP00036069001		CHR3_JGVV38_273_T01	expressed	expressed	expressed		non-significant				non-significant				non-significant	non-significant		non-significant				no oligo		not represented on the chip			not represented on the chip				1617047_at		non-significant	non-significant		significant			non-significant			non-significant			non-significant
25	VIT_03s0038g04330	GSVIVP00036328001.TC64024		CHR3_JGVV38_42_T01	expressed	expressed	not expressed		Interaction significant				non-significant				Interaction significant	Interaction significant		non-significant				no oligo		not represented on the chip			not represented on the chip				no oligo		not represented on the chip			not represented on the chip			not represented on the chip			not represented on the chip			not represented on the chip
26	VIT_03s0063g01790	GSVIVP00036459001		CHR3_JGVV63_167_T01	expressed	expressed	expressed		non-significant				non-significant				Interaction significant	Interaction significant		non-significant				VVTU37085_at		non-significant			non-significant				no oligo		not represented on the chip			not represented on the chip			not represented on the chip			not represented on the chip			not represented on the chip
27	VIT_03s0063g01960	GSVIVP00036443001		CHR3_JGVV63_183_T01	not expressed	not expressed	not expressed		Interaction significant				non-significant				Interaction significant	Interaction significant		non-significant				VVTU35047_at		non-significant			non-significant				no oligo		not represented on the chip			not represented on the chip			not represented on the chip			not represented on the chip			not represented on the chip
28	VIT_03s0097g00700	GSVIVP00005755001		CHR3_JGVV97_51_T01	expressed	not expressed	not expressed		non-significant				non-significant				Interaction significant	Interaction significant		Interaction significant				VVTU22369_at		non-significant			non-significant				1620456_at		non-significant	non-significant		non-significant			non-significant			non-significant			non-significant
29	VIT_03s0110g00290			CHR3_JGVV110_23_T01	not expressed	not expressed	not expressed		non-significant				non-significant				non-significant	non-significant		non-significant				no oligo		not represented on the chip			not represented on the chip				no oligo		not represented on the chip			not represented on the chip			not represented on the chip			not represented on the chip			not represented on the chip
30	VIT_04s0008g01830	GSVIVP00032268001		CHR4_JGVV8_170_T01	not expressed	not expressed	not expressed		non-significant				non-significant				Interaction significant	Interaction significant		non-significant				no oligo		not represented on the chip			not represented on the chip				no oligo		not represented on the chip			not represented on the chip			not represented on the chip			not represented on the chip			not represented on the chip
31	VIT_04s0023g02270	GSVIVP00024877001		CHR4_JGVV23_153_T01	expressed	expressed	not expressed		Interaction significant				non-significant				Interaction significant	Interaction significant		non-significant				no oligo		not represented on the chip			not represented on the chip				no oligo		not represented on the chip			not represented on the chip			not represented on the chip			not represented on the chip			not represented on the chip
32	VIT_04s0044g00130	GSVIVP00008727001		CHR4_JGVV44_157_T01	not expressed	not expressed	not expressed		Interaction significant				non-significant				Interaction significant	Interaction significant		non-significant				VVTU8692_at		non-significant			non-significant				1619319_at		non-significant	non-significant		non-significant			non-significant			Interaction significant			Interaction significant
33	VIT_04s0044g01230	TC62881		CHR4_JGVV44_75_T01	not expressed	not expressed	expressed		Interaction significant				Interaction significant				Interaction significant	Interaction significant		non-significant				VVTU17078_at		non-significant			non-significant				1611457_at.1618296_s_at		non-significant	non-significant		significant			non-significant			Interaction significant			Interaction significant
34	VIT_05s0020g03190	GSVIVP00019963001		CHR5_JGVV20_300_T01	expressed	expressed	expressed		Interaction significant				non-significant				non-significant	non-significant		non-significant				VVTU6687_at		non-significant			non-significant				1620702_a_at		non-significant	non-significant		non-significant			non-significant			non-significant			non-significant
35	VIT_05s0029g00370	GSVIVP00031648001		CHR5_JGVV29_84_T01	not expressed	not expressed	not expressed		non-significant				non-significant				Interaction significant	Interaction significant		non-significant				no oligo		not represented on the chip			not represented on the chip				1615453_at		non-significant	non-significant		non-significant			Interaction significant			non-significant			non-significant
36	VIT_05s0049g00550			CHR5_JGVV49_50_T01	not expressed	not expressed	not expressed		Interaction significant				non-significant				Interaction significant	Interaction significant		non-significant				no oligo		not represented on the chip			not represented on the chip				no oligo		not represented on the chip			not represented on the chip			not represented on the chip			not represented on the chip			not represented on the chip
37	VIT_06s0004g05460	GSVIVP00024235001		CHR6_JGVV4_281_T01	expressed	expressed	expressed		Interaction significant				Interaction significant				Interaction significant	Interaction significant		non-significant				VVTU8989_at.VVTU1563_at		non-significant			non-significant				1608253_at		non-significant	non-significant		non-significant			non-significant			Interaction significant			Interaction significant
38	VIT_06s0004g05770	GSVIVP00024197001		CHR6_JGVV4_256_T01	not expressed	not expressed	not expressed		Interaction significant				non-significant				Interaction significant	Interaction significant		non-significant				VVTU32737_x_at.VVTU14652_s_at		non-significant			non-significant				1621652_at		non-significant	non-significant		significant			Interaction significant			non-significant			Interaction significant
39	VIT_06s0009g03670	GSVIVP00022245001.CA813290		CHR6_JGVV9_13_T01	expressed	expressed	expressed		Interaction significant				non-significant				Interaction significant	Interaction significant		non-significant				VVTU7423_at		non-significant			non-significant				no oligo		not represented on the chip			not represented on the chip			not represented on the chip			not represented on the chip			not represented on the chip
40	VIT_06s0080g00790	GSVIVP00037318001		CHR6_JGVV80_44_T01	not expressed	expressed	expressed		non-significant				non-significant				Interaction significant	Interaction significant		non-significant				VVTU26343_at.VVTU22242_at		non-significant			non-significant				no oligo		not represented on the chip			not represented on the chip			not represented on the chip			not represented on the chip			not represented on the chip
41	VIT_07s0005g02490	GSVIVP00028225001		CHR7_JGVV5_241_T01	not expressed	not expressed	not expressed		Interaction significant				non-significant				Interaction significant	Interaction significant		non-significant				no oligo		not represented on the chip			not represented on the chip				no oligo		not represented on the chip			not represented on the chip			not represented on the chip			not represented on the chip			not represented on the chip
42	VIT_07s0151g00640	GSVIVP00023754001		CHR7_JGVV151_33_T01	expressed	expressed	not expressed		non-significant				non-significant				non-significant	non-significant		non-significant				VVTU21811_s_at.VVTU39975_s_at.VVTU39844_x_at.VVTU29743_s_at.VVTU30006_s_at.VVTU21576_x_at		non-significant			non-significant				no oligo		not represented on the chip			not represented on the chip			not represented on the chip			not represented on the chip			not represented on the chip
43	VIT_08s0007g01360	GSVIVP00021411001		CHR8_JGVV7_723_T01	expressed	expressed	not expressed		Interaction significant				non-significant				Interaction significant	Interaction significant		Interaction significant				VVTU22798_s_at		non-significant			non-significant				1610081_a_at		non-significant	non-significant		non-significant			non-significant			non-significant			Interaction significant
44	VIT_08s0007g01400	GSVIVP00021415001		CHR8_JGVV7_719_T01	not expressed	not expressed	not expressed		non-significant				non-significant				Interaction significant	Interaction significant		non-significant				VVTU8236_s_at		non-significant			non-significant				no oligo		not represented on the chip			not represented on the chip			not represented on the chip			not represented on the chip			not represented on the chip
45	VIT_08s0007g03260	TC68377		CHR8_JGVV7_545_T01	not expressed	not expressed	expressed		Interaction significant				non-significant				Interaction significant	Interaction significant		non-significant				VVTU8896_at		non-significant			non-significant				no oligo		not represented on the chip			not represented on the chip			not represented on the chip			not represented on the chip			not represented on the chip
46	VIT_08s0007g05580	GSVIVP00000688001		CHR8_JGVV7_323_T01	expressed	expressed	expressed		non-significant				non-significant				Interaction significant	Interaction significant		non-significant				VVTU13949_at.VVTU15909_s_at		non-significant			non-significant				1620276_at		non-significant	non-significant		significant			non-significant			non-significant			Interaction significant
47	VIT_08s0007g06430	GSVIVP00025377001.TC66317		CHR8_JGVV7_246_T01	not expressed	not expressed	not expressed		non-significant				non-significant				Interaction significant	Interaction significant		non-significant				VVTU13647_s_at.VVTU21591_s_at.VVTU16873_s_at		non-significant			non-significant				no oligo		not represented on the chip			not represented on the chip			not represented on the chip			not represented on the chip			not represented on the chip
48	VIT_08s0007g08840	GSVIVP00025625001		CHR8_JGVV7_19_T01	not expressed	expressed	not expressed		non-significant				non-significant				Interaction significant	Interaction significant		Interaction significant				VVTU2472_at		non-significant			non-significant				1620347_at		non-significant	non-significant		significant			Interaction significant			non-significant			Interaction significant
49	VIT_08s0040g02110	GSVIVP00023177001		CHR8_JGVV40_117_T01	not expressed	not expressed	not expressed		non-significant				non-significant				non-significant	non-significant		non-significant				no oligo		not represented on the chip			not represented on the chip				no oligo		not represented on the chip			not represented on the chip			not represented on the chip			not represented on the chip			not represented on the chip
50	VIT_08s0058g00440	GSVIVP00037387001		CHR8_JGVV58_96_T01	not expressed	expressed	expressed		non-significant				non-significant				Interaction significant	Interaction significant		non-significant				no oligo		not represented on the chip			not represented on the chip				no oligo		not represented on the chip			not represented on the chip			not represented on the chip			not represented on the chip			not represented on the chip
51	VIT_09s0002g00570	GSVIVP00034017001		CHR9_JGVV2_42_T01	expressed	expressed	not expressed		non-significant				non-significant				non-significant	non-significant		non-significant				VVTU15562_at.VVTU29863_at		non-significant			non-significant				no oligo		not represented on the chip			not represented on the chip			not represented on the chip			not represented on the chip			not represented on the chip
52	VIT_09s0002g06770	GSVIVP00000346001		CHR9_JGVV2_605_T01	expressed	expressed	expressed		non-significant				Interaction significant				Interaction significant	Interaction significant		non-significant				VVTU299_at		non-significant			non-significant				no oligo		not represented on the chip			not represented on the chip			not represented on the chip			not represented on the chip			not represented on the chip
53	VIT_09s0002g08540	GSVIVP00033242001		CHR9_JGVV2_752_T01	expressed	expressed	expressed		Interaction significant				non-significant				Interaction significant	Interaction significant		non-significant				VVTU1998_at		non-significant			non-significant				no oligo		not represented on the chip			not represented on the chip			not represented on the chip			not represented on the chip			not represented on the chip
54	VIT_10s0003g04500	GSVIVP00028397001		CHR10_JGVV3_398_T01	not expressed	not expressed	expressed		non-significant				non-significant				non-significant	non-significant		Interaction significant				VVTU21202_at		non-significant			non-significant				no oligo		not represented on the chip			not represented on the chip			not represented on the chip			not represented on the chip			not represented on the chip
55	VIT_10s0071g00810	GSVIVP00002587001		CHR10_JGVV71_36_T01	expressed	expressed	expressed		Interaction significant				non-significant				Interaction significant	Interaction significant		non-significant				no oligo		not represented on the chip			not represented on the chip				no oligo		not represented on the chip			not represented on the chip			not represented on the chip			not represented on the chip			not represented on the chip
56	VIT_11s0016g02380	GSVIVP00016583001.TC70864		CHR11_JGVV16_204_T01	not expressed	not expressed	not expressed		non-significant				non-significant				Interaction significant	Interaction significant		non-significant				no oligo		not represented on the chip			not represented on the chip				no oligo		not represented on the chip			not represented on the chip			not represented on the chip			not represented on the chip			not represented on the chip
57	VIT_11s0016g02790	GSVIVP00016623001		CHR11_JGVV16_243_T01	expressed	expressed	not expressed		Interaction significant				non-significant				Interaction significant	Interaction significant		Interaction significant				VVTU35993_s_at.VVTU37878_at		non-significant			non-significant				1613759_s_at		non-significant	non-significant		significant			Interaction significant			non-significant			Interaction significant
58	VIT_11s0016g02800	GSVIVP00016624001		CHR11_JGVV16_244_T01	expressed	not expressed	not expressed		Interaction significant				non-significant				non-significant	non-significant		non-significant				VVTU5424_x_at		non-significant			non-significant				1607430_at		non-significant	non-significant		non-significant			non-significant			non-significant			non-significant
59	VIT_11s0016g05010	GSVIVP00016866001.CD797284		CHR11_JGVV16_450_T01	not expressed	expressed	not expressed		non-significant				non-significant				Interaction significant	Interaction significant		Interaction significant				VVTU6897_at.VVTU35117_at		non-significant			non-significant				no oligo		not represented on the chip			not represented on the chip			not represented on the chip			not represented on the chip			not represented on the chip
60	VIT_11s0037g01190			CHR11_JGVV37_104_T01	not expressed	not expressed	not expressed		non-significant				non-significant				non-significant	non-significant		non-significant				no oligo		not represented on the chip			not represented on the chip				no oligo		not represented on the chip			not represented on the chip			not represented on the chip			not represented on the chip			not represented on the chip
61	VIT_12s0028g01720			CHR12_JGVV28_220_T01	not expressed	expressed	not expressed		Interaction significant				non-significant				Interaction significant	Interaction significant		non-significant				no oligo		not represented on the chip			not represented on the chip				no oligo		not represented on the chip			not represented on the chip			not represented on the chip			not represented on the chip			not represented on the chip
62	VIT_12s0057g00060	CD799759		CHR12_JGVV57_5_T01	expressed	expressed	not expressed		non-significant				non-significant				Interaction significant	Interaction significant		Interaction significant				no oligo		not represented on the chip			not represented on the chip				1614975_at		non-significant	non-significant		non-significant			non-significant			non-significant			non-significant
63	VIT_12s0057g00070	GSVIVP00029200001		CHR12_JGVV57_6_T01	not expressed	not expressed	not expressed		Interaction significant				non-significant				Interaction significant	Interaction significant		Interaction significant				VVTU8323_x_at		non-significant			non-significant				no oligo		not represented on the chip			not represented on the chip			not represented on the chip			not represented on the chip			not represented on the chip
64	VIT_12s0057g00090	GSVIVP00029197001		CHR12_JGVV57_8_T01	not expressed	not expressed	not expressed		Interaction significant				non-significant				Interaction significant	Interaction significant		Interaction significant				VVTU4359_at		non-significant			non-significant				1617232_at		non-significant	non-significant		non-significant			non-significant			non-significant			Interaction significant
65	VIT_12s0057g00100	GSVIVP00029196001.GSVIVP00029195001		CHR12_JGVV57_9_T01	not expressed	not expressed	not expressed		Interaction significant				non-significant				Interaction significant	Interaction significant		Interaction significant				VVTU18032_s_at.VVTU8028_s_at		non-significant			non-significant				no oligo		not represented on the chip			not represented on the chip			not represented on the chip			not represented on the chip			not represented on the chip
66	VIT_12s0057g00120	GSVIVP00029193001		CHR12_JGVV57_11_T01	expressed	expressed	not expressed		Interaction significant				non-significant				non-significant	non-significant		Interaction significant				no oligo		not represented on the chip			not represented on the chip				1612664_at		non-significant	non-significant		significant			non-significant			non-significant			Interaction significant
67	VIT_12s0057g00150	GSVIVP00029189001		CHR12_JGVV57_14_T01	expressed	expressed	not expressed		Interaction significant				non-significant				Interaction significant	Interaction significant		Interaction significant				no oligo		not represented on the chip			not represented on the chip				no oligo		not represented on the chip			not represented on the chip			not represented on the chip			not represented on the chip			not represented on the chip
68	VIT_12s0057g00170	GSVIVP00029187001		CHR12_JGVV57_16_T01	not expressed	not expressed	not expressed		Interaction significant				non-significant				Interaction significant	Interaction significant		Interaction significant				VVTU1780_s_at		non-significant			non-significant				1606514_at		non-significant	non-significant		significant			non-significant			non-significant			non-significant
69	VIT_12s0057g00180	GSVIVP00029185001		CHR12_JGVV57_17_T01	not expressed	not expressed	not expressed		Interaction significant				non-significant				non-significant	non-significant		Interaction significant				VVTU21273_x_at.VVTU1175_at		non-significant			non-significant				no oligo		not represented on the chip			not represented on the chip			not represented on the chip			not represented on the chip			not represented on the chip
70	VIT_12s0057g01330	GSVIVP00029063001		CHR12_JGVV57_116_T01	expressed	expressed	expressed		Interaction significant				non-significant				Interaction significant	Interaction significant		non-significant				VVTU3255_at		non-significant			non-significant				1608656_at		non-significant	non-significant		significant			Interaction significant			Interaction significant			Interaction significant
71	VIT_12s0059g00440	GSVIVP00025854001		CHR12_JGVV59_41_T01	not expressed	not expressed	not expressed		Interaction significant				non-significant				Interaction significant	Interaction significant		Interaction significant				no oligo		not represented on the chip			not represented on the chip				1621373_s_at.1618279_at.1610488_at		non-significant	non-significant		non-significant			Interaction significant			non-significant			Interaction significant
72	VIT_12s0059g00470	GSVIVP00025856001		CHR12_JGVV59_44_T01	not expressed	not expressed	not expressed		non-significant				non-significant				non-significant	non-significant		non-significant				no oligo		not represented on the chip			not represented on the chip				1621930_at		non-significant	non-significant		non-significant			non-significant			non-significant			non-significant
73	VIT_12s0059g00490	GSVIVP00025859001.GSVIVP00025858001		CHR12_JGVV59_46_T01	not expressed	not expressed	not expressed		Interaction significant				non-significant				Interaction significant	Interaction significant		non-significant				no oligo		not represented on the chip			not represented on the chip				no oligo		not represented on the chip			not represented on the chip			not represented on the chip			not represented on the chip			not represented on the chip
74	VIT_12s0134g00170	CD801598		CHR12_JGVV134_11_T01	expressed	expressed	expressed		Interaction significant				non-significant				Interaction significant	Interaction significant		non-significant				VVTU16398_at		non-significant			non-significant				1614500_at		non-significant	non-significant		non-significant			non-significant			Interaction significant			non-significant
75	VIT_13s0019g03650	GSVIVP00018268001		CHR13_JGVV19_158_T01	expressed	not expressed	not expressed		Interaction significant				non-significant				Interaction significant	Interaction significant		Interaction significant				no oligo		not represented on the chip			not represented on the chip				1614410_at.1620163_x_at.1615001_s_at.1610772_at.1619489_s_at		non-significant	non-significant		significant			Interaction significant			non-significant			Interaction significant
76	VIT_13s0019g05340	GSVIVP00018095001		CHR13_JGVV19_6_T01	not expressed	not expressed	not expressed		Interaction significant				non-significant				non-significant	non-significant		non-significant				no oligo		not represented on the chip			not represented on the chip				no oligo		not represented on the chip			not represented on the chip			not represented on the chip			not represented on the chip			not represented on the chip
77	VIT_13s0067g01240	GSVIVP00029315001		CHR13_JGVV67_174_T01	not expressed	not expressed	not expressed		non-significant				Interaction significant				Interaction significant	Interaction significant		non-significant				VVTU2004_s_at		non-significant			non-significant				no oligo		not represented on the chip			not represented on the chip			not represented on the chip			not represented on the chip			not represented on the chip
78	VIT_14s0006g02950	GSVIVP00038218001		CHR14_JGVV6_191_T01	expressed	not expressed	not expressed		non-significant				non-significant				Interaction significant	Interaction significant		Interaction significant				VVTU38_at		non-significant			non-significant				no oligo		not represented on the chip			not represented on the chip			not represented on the chip			not represented on the chip			not represented on the chip
79	VIT_14s0060g00760	GSVIVP00022561001		CHR14_JGVV60_181_T01	expressed	expressed	expressed		Interaction significant				Interaction significant				Interaction significant	Interaction significant		non-significant				no oligo		not represented on the chip			not represented on the chip				no oligo		not represented on the chip			not represented on the chip			not represented on the chip			not represented on the chip			not represented on the chip
80	VIT_14s0060g00770	GSVIVP00022562001		CHR14_JGVV60_180_T01	expressed	expressed	not expressed		Interaction significant				non-significant				Interaction significant	Interaction significant		non-significant				no oligo		not represented on the chip			not represented on the chip				no oligo		not represented on the chip			not represented on the chip			not represented on the chip			not represented on the chip			not represented on the chip
81	VIT_14s0060g00790	GSVIVP00022565001		CHR14_JGVV60_178_T01	expressed	expressed	expressed		Interaction significant				Interaction significant				Interaction significant	Interaction significant		Interaction significant				no oligo		not represented on the chip			not represented on the chip				no oligo		not represented on the chip			not represented on the chip			not represented on the chip			not represented on the chip			not represented on the chip
82	VIT_14s0060g00810	GSVIVP00022570001		CHR14_JGVV60_176_T01	expressed	expressed	expressed		non-significant				non-significant				Interaction significant	Interaction significant		Interaction significant				no oligo		not represented on the chip			not represented on the chip				1608229_s_at.1616448_at.1620238_at.1612174_s_at		non-significant	non-significant		non-significant			non-significant			non-significant			Interaction significant
83	VIT_14s0060g01300	GSVIVP00022620001		CHR14_JGVV60_130_T01	expressed	expressed	expressed		Interaction significant				non-significant				non-significant	non-significant		Interaction significant				VVTU6582_at		non-significant			non-significant				no oligo		not represented on the chip			not represented on the chip			not represented on the chip			not represented on the chip			not represented on the chip
84	VIT_14s0060g01320	GSVIVP00022622001		CHR14_JGVV60_128_T01	not expressed	not expressed	not expressed		non-significant				non-significant				non-significant	non-significant		non-significant				no oligo		not represented on the chip			not represented on the chip				no oligo		not represented on the chip			not represented on the chip			not represented on the chip			not represented on the chip			not represented on the chip
85	VIT_14s0066g00700	GSVIVP00020678001		CHR14_JGVV66_62_T01	not expressed	not expressed	not expressed		Interaction significant				non-significant				Interaction significant	Interaction significant		non-significant				VVTU4468_s_at		non-significant			non-significant				1614697_at.1606930_at		non-significant	non-significant		non-significant			non-significant			non-significant			Interaction significant
86	VIT_14s0066g00810	GSVIVP00020687001		CHR14_JGVV66_71_T01	expressed	expressed	expressed		non-significant				non-significant				Interaction significant	Interaction significant		non-significant				VVTU11304_at.VVTU17087_at.VVTU8518_at		non-significant			non-significant				no oligo		not represented on the chip			not represented on the chip			not represented on the chip			not represented on the chip			not represented on the chip
87	VIT_14s0081g00050	GSVIVP00007452001		CHR14_JGVV81_66_T01	not expressed	not expressed	not expressed		Interaction significant				non-significant				non-significant	non-significant		non-significant				no oligo		not represented on the chip			not represented on the chip				no oligo		not represented on the chip			not represented on the chip			not represented on the chip			not represented on the chip			not represented on the chip
88	VIT_14s0083g01140	GSVIVP00038067001		CHR14_JGVV83_100_T01	not expressed	not expressed	not expressed		non-significant				non-significant				Interaction significant	Interaction significant		non-significant				VVTU3775_at		non-significant			non-significant				1615638_at		non-significant	non-significant		non-significant			Interaction significant			non-significant			Interaction significant
89	VIT_15s0021g00060	GSVIVP00010561001		CHR15_JGVV21_231_T01	not expressed	not expressed	not expressed		Interaction significant				non-significant				non-significant	non-significant		non-significant				no oligo		not represented on the chip			not represented on the chip				no oligo		not represented on the chip			not represented on the chip			not represented on the chip			not represented on the chip			not represented on the chip
90	VIT_15s0021g00940	GSVIVP00019019001.CN548465		CHR15_JGVV21_167_T01	expressed	expressed	expressed		Interaction significant				Interaction significant				Interaction significant	Interaction significant		non-significant				VVTU5706_at		non-significant			non-significant				1620816_at		non-significant	non-significant		non-significant			non-significant			non-significant			Interaction significant
91	VIT_15s0024g00770			CHR15_JGVV24_84_T01	not expressed	expressed	not expressed		non-significant				non-significant				non-significant	non-significant		non-significant				no oligo		not represented on the chip			not represented on the chip				no oligo		not represented on the chip			not represented on the chip			not represented on the chip			not represented on the chip			not represented on the chip
92	VIT_15s0046g01390	GSVIVP00026980001.TC52957		CHR15_JGVV46_213_T01	not expressed	not expressed	not expressed		Interaction significant				non-significant				Interaction significant	Interaction significant		non-significant				no oligo		not represented on the chip			not represented on the chip				1608417_at		non-significant	non-significant		non-significant			non-significant			non-significant			non-significant
93	VIT_15s0048g02870	GSVIVP00026135001		CHR15_JGVV48_13_T01	expressed	expressed	expressed		Interaction significant				non-significant				Interaction significant	Interaction significant		non-significant				VVTU13787_at		non-significant			non-significant				1610470_at.1609295_at.1613946_s_at		non-significant	non-significant		significant			non-significant			non-significant			Interaction significant
94	VIT_16s0022g01570	GSVIVP00038450001		CHR16_JGVV22_83_T01	not expressed	not expressed	not expressed		non-significant				non-significant				Interaction significant	Interaction significant		non-significant				no oligo		not represented on the chip			not represented on the chip				no oligo		not represented on the chip			not represented on the chip			not represented on the chip			not represented on the chip			not represented on the chip
95	VIT_16s0050g02680	GSVIVP00006514001		CHR16_JGVV50_11_T01	expressed	not expressed	not expressed		Interaction significant				Interaction significant				Interaction significant	Interaction significant		non-significant				VVTU8191_at		non-significant			non-significant				no oligo		not represented on the chip			not represented on the chip			not represented on the chip			not represented on the chip			not represented on the chip
96	VIT_17s0000g01460	GSVIVP00017935001.GSVIVP00017934001		CHR17_JGVV0_794_T01	expressed	expressed	expressed		Interaction significant				non-significant				Interaction significant	Interaction significant		Interaction significant				VVTU2674_at.VVTU3605_at		non-significant			non-significant				1608330_at		non-significant	non-significant		significant			Interaction significant			non-significant			Interaction significant
97	VIT_17s0000g01820	GSVIVP00017898001.BQ792855		CHR17_JGVV0_762_T01	not expressed	not expressed	not expressed		Interaction significant				non-significant				Interaction significant	Interaction significant		non-significant				VVTU34404_x_at		non-significant			non-significant				no oligo		not represented on the chip			not represented on the chip			not represented on the chip			not represented on the chip			not represented on the chip
98	VIT_17s0000g05790	GSVIVP00000103001		CHR17_JGVV0_407_T01	not expressed	not expressed	not expressed		Interaction significant				non-significant				non-significant	non-significant		Interaction significant				no oligo		not represented on the chip			not represented on the chip				no oligo		not represented on the chip			not represented on the chip			not represented on the chip			not represented on the chip			not represented on the chip
99	VIT_17s0000g06400	GSVIVP00016312001		CHR17_JGVV0_352_T01	not expressed	not expressed	not expressed		Interaction significant				non-significant				Interaction significant	Interaction significant		non-significant				VVTU774_at		non-significant			non-significant				1621448_at		non-significant	non-significant		significant			non-significant			Interaction significant			Interaction significant
100	VIT_17s0000g08370	GSVIVP00016087001		CHR17_JGVV0_181_T01	expressed	expressed	expressed		Interaction significant				non-significant				Interaction significant	Interaction significant		Interaction significant				VVTU35979_at		non-significant			non-significant				no oligo		not represented on the chip			not represented on the chip			not represented on the chip			not represented on the chip			not represented on the chip
101	VIT_17s0000g09770	GSVIVP00015924001		CHR17_JGVV0_61_T01	not expressed	not expressed	not expressed		non-significant				non-significant				non-significant	non-significant		non-significant				VVTU3694_at		non-significant			non-significant				1608456_at		non-significant	non-significant		non-significant			non-significant			non-significant			Interaction significant
102	VIT_18s0001g02570	GSVIVP00015404001		CHR18_JGVV1_159_T01	expressed	expressed	not expressed		Interaction significant				non-significant				non-significant	non-significant		non-significant				VVTU6520_at		non-significant			non-significant				no oligo		not represented on the chip			not represented on the chip			not represented on the chip			not represented on the chip			not represented on the chip
103	VIT_18s0001g06030	GSVIVP00015212001		CHR18_JGVV1_333_T01	expressed	expressed	expressed		non-significant				Interaction significant				non-significant	non-significant		Interaction significant				no oligo		not represented on the chip			not represented on the chip				no oligo		not represented on the chip			not represented on the chip			not represented on the chip			not represented on the chip			not represented on the chip
104	VIT_18s0001g10600			CHR18_JGVV1_725_T01	not expressed	not expressed	not expressed		non-significant				non-significant				Interaction significant	Interaction significant		non-significant				no oligo		not represented on the chip			not represented on the chip				no oligo		not represented on the chip			not represented on the chip			not represented on the chip			not represented on the chip			not represented on the chip
105	VIT_18s0001g11130	GSVIVP00014758001		CHR18_JGVV1_776_T01	expressed	expressed	expressed		Interaction significant				non-significant				Interaction significant	Interaction significant		non-significant				VVTU15006_at		non-significant			non-significant				no oligo		not represented on the chip			not represented on the chip			not represented on the chip			not represented on the chip			not represented on the chip
106	VIT_18s0001g12070	GSVIVP00014664001.CF202021.TC53467		CHR18_JGVV1_859_T01	expressed	expressed	expressed		non-significant				non-significant				non-significant	non-significant		Interaction significant				no oligo		not represented on the chip			not represented on the chip				no oligo		not represented on the chip			not represented on the chip			not represented on the chip			not represented on the chip			not represented on the chip
107	VIT_18s0001g15460	GSVIVP00014296001		CHR18_JGVV1_1175_T01	expressed	expressed	expressed		non-significant				non-significant				Interaction significant	Interaction significant		non-significant				VVTU19297_s_at.VVTU35129_s_at		non-significant			non-significant				1614133_at.1611395_at.1610333_at		non-significant	non-significant		non-significant			non-significant			Interaction significant			Interaction significant
108	VIT_19s0014g03820	GSVIVP00027577001		CHR19_JGVV14_342_T01	not expressed	not expressed	not expressed		Interaction significant				non-significant				Interaction significant	Interaction significant		non-significant				no oligo		not represented on the chip			not represented on the chip				no oligo		not represented on the chip			not represented on the chip			not represented on the chip			not represented on the chip			not represented on the chip
109	VIT_19s0090g01370	GSVIVP00027236001.GSVIVP00027235001		CHR19_JGVV90_126_T01	not expressed	not expressed	not expressed		non-significant				non-significant				Interaction significant	Interaction significant		Interaction significant				VVTU12988_x_at.VVTU35238_x_at.VVTU39506_x_at.VVTU29441_x_at.VVTU35238_s_at.VVTU29441_s_at		non-significant			non-significant				no oligo		not represented on the chip			not represented on the chip			not represented on the chip			not represented on the chip			not represented on the chip
110	VIT_19s0093g00350	GSVIVP00006668001		CHR19_JGVV93_24_T01	not expressed	expressed	not expressed		non-significant				non-significant				Interaction significant	Interaction significant		Interaction significant				VVTU15957_s_at		non-significant			non-significant				no oligo		not represented on the chip			not represented on the chip			not represented on the chip			not represented on the chip			not represented on the chip
Chip	GPL13936 (NimbleGen 090918 Vitus vinifera exp HX12)																							GPL11004 (Affymetrix GrapeGen Vitis vinifera Microarray [CDF: GrapeGena520510F])									GPL1320 (Vitis_Vinifera Affymetrix Vitis vinifera (Grape) Genome Array)
[truncated: 6 more columns]
